# Supplementary material for: Changes in value priorities due to the COVID-19 pandemic—A 4-year cross-sectional study with German students
Source: PLoS One. 2024 Jan 19;19(1):e0297236. doi: 10.1371/journal.pone.0297236 (PMC10798440; doi:10.1371/journal.pone.0297236)
Supplement: S1 Data — (XLSX) [file pone.0297236.s006.xlsx]

## Sheet: Tabelle1
Registration Number	Year	Financial	Health	Social	Family/Friends financial	Familiy/Friends health
313138	21	2	2	0	1	2
316154	21	6	5	1	2	1
320583	21	3	2	1	1	2
323457	21	5	4	4	4	3
330854	21		3	1
333014	21	4	3	2	4	3
345845	21	1	3	0	1	2
346608	21
354556	21	3	5	1	3	3
356052	21	2	3	0	3	3
356207	21	2	4	1	5	4
356632	21	3	3	0	2	2
357211	21	2	3	2	3	2
357589	21	3	3	3	3	2
366747	21	3	5	1	2	2
366762	21	3	2	1	3	3
367593	21	6	1	1	4	2
367653	21	1	3	0	1	2
367733	21	4	1	0	3	1
368061	21	0	1	0	0	0
368063	21	4	3	1	3	3
369148	21	3	4	1	3	2
369156	21	4	4	0	3	4
370111	21
371277	21	3	5	2	3	3
371628	21	3	2	1	3	2
371874	21	4	2	0	2	2
373063	21	4	4	2	3	3
376700	21	2	3	1	1	1
376777	21	3	5	1	3	1
376788	21	3	3	0	3	2
376911	21	3	2	0	1	2
376949	21	3	3	0	1	1
377193	21	3	2	6	2	3
377276	21	3	2	0	3	3
377947	21	4	3	0	3	2
378216	21	3	1	0	2
378266	21	3	2	1	2	3
378498	21	1	0	1	2	3
378809	21	3	2	2	3	1
378812	21	3	1	2	3	2
379582	21	3	2	2	3	2
379586	21	3	2	2	1	3
380107	21	3	3	3	3	3
380262	21	3	3	3	3	3
380371	21	3	5	3	3	3
381010	21	2	3	0	2	3
381120	21	5	4	3	4	2
381432	21	5	2	0	5	0
382562	21	3	3	2	0	0
388466	21	2	1	1	2	1
388562	21	5	5	0	3	4
390379	21	4	4	2	3	3
391890	21	4	4	1	2	4
392581	21	4	4	0	2	2
392845	21	4	2	1	3	2
393100	21	3	1	0	3	2
393241	21	2	3	1	2	3
393428	21	3	1	0	3	2
394032	21	3	5	2	2	4
394158	21	3	2	1	2	2
394415	21	3	2	0	0	1
394502	21	2	1	1	4	3
394549	21	3	2	1	3	2
394688	21	4	2	1	3	3
394698	21	3	3	2	3	3
394725	21	3	3	1	3	3
394885	21	4	2	0	3	2
394907	21	3	2	1	3	2
394988	21	3	1	0	3	0
395228	21	3	3	2	2	1
395319	21	3	2	1	3	2
395443	21	2	3	1	2	3
395449	21	3	1	0	2	2
395991	21	6	3	1		3
396306	21	3	3	1	3	3
396387	21	4	3	0	2	4
396482	21	3	2	1	3	3
396565	21	3	3	1	3	3
396573	21	3	2	0	3	2
396606	21	3	1	0	3	3
396704	21
396810	21	3	2	1	3	2
396969	21	5	3	1	3	3
397026	21	3	1	0	5	2
397062	21			1
397138	21	3	2	0	3	3
397139	21	5	3	2	3	3
397180	21	3	3	1	1	3
397208	21	3	1	0	3	0
397298	21
397339	21	1	2	0	2	2
397603	21	1	2	0	2	2
397640	21	5	3	1	3	1
397855	21	3	3	0	2	2
397859	21	3	4	1	2	4
398097	21	4	1	2	3	2
398625	21	1	3	0	1	0
398764	21	2	2	1	3	3
399331	21	3	1	0	3
400090	21	3	1	1	2	2
400328	21	3	3	0	2	3
400400	21	0	1	3	0	0
402549	21	3	3	2	3	3
405300	21	3	4	2	2	4
405869	21	3	1	1	3	2
406301	21	3	3	1	3	3
406750	21	3	1	0	2	1
406788	21	2	2	1	2	2
406876	21	5	1	0	2	2
406959	21	3	3	1	3	2
407518	21	3	3	1	3	3
407617	21	1	2	0	1	2
407832	21	3	3	1	2	3
407875	21	3	1	0	3	0
407960	21	5	4	1		4
407961	21	5	3	0	4	3
407970	21	4	4	1	3	2
408031	21	3	1	0	5	0
408032	21	2	5	1	1	3
408070	21	3	2	1	2	1
408113	21	3	3	0	2	3
408133	21	3	3	2	2	3
408175	21	3	2	1	2	1
408231	21	2	3	1	1	3
408305	21	5	5	1	5	3
408313	21	3	3	2	3	2
408356	21	2	3	0	3	3
408359	21	3	3	1	3	3
408370	21	3	3	1	3	3
408384	21	3	3	1	3	3
408528	21	4	0	0	4	0
408648	21	3	2	0	3	3
408811	21	4	4	1	4	3
408893	21	3	2	0	3	1
408999	21	2	0	0	1	1
409070	21	1	1	0	3	2
409120	21	3	1	0	3	2
409134	21	6	6	6	3
409160	21	3	0	0	3	2
409282	21	3	3	1	3	3
409333	21	3	1	0	1	1
409388	21	4	4	3	3	4
409431	21	3	2	1	3	3
409433	21	3	3	0	3	2
409472	21	3	1	1	4	3
409559	21	5	4	1	4	4
409666	21	3	4	2	3	3
409715	21	4	4	1	3	2
409844	21	2	3	0	1	3
409879	21	3	1	0	0	2
409911	21	3	1	0	3	2
409943	21	5	2	0	1	0
410056	21	2	2	0	2	1
410084	21	3	2	0	2	0
410125	21	1	2	1	1	1
410137	21	3	2	1	3	1
410165	21	3	3	1	3	2
410169	21	4	1	0	3	2
410279	21	3	3	1	3	1
410307	21	3	3	0	3
410341	21	3	3	1	2	2
410402	21	3	2	1	3	2
410774	21	3	4	2	0	3
410803	21	5	2	1	5	3
410827	21	2	2	0	3	3
410851	21	3	3	1	3	2
410928	21	3	1	0	2	1
410946	21	2	3	1	2	3
411031	21	3	3	2	3	3
411061	21	1	1	0	3	2
411096	21	2	3	0	2	3
411104	21			2
411175	21		3	2		3
411189	21	3	4	1	2	2
411234	21	3	3	1	1	3
411270	21	5	3	0	3	3
411418	21	4	2	0	3	2
411454	21	6	3	1	4	3
411808	21
412069	21	3	4	1	2	3
412309	21	3	1	0	3	2
414877	21	4	3	3	2	4
416549	21	3	3	1	3	3
416701	21	3	3	0	2	2
416782	21	3	0	0	3	1
416805	21	3	2	2	2	3
416977	21	3	3	0	3	3
417335	21	3	5	0	3	4
417460	21	2	3	1	3	3
417470	21	3	5	2	4	3
417557	21	3	2	1	3	2
417561	21	3	2	1	2	2
417609	21	2	3	3	3	3
417652	21
417664	21	3	2	1	3	2
417854	21	5	1	0	1	1
417859	21	5	5	0	3	2
417866	21	4	3	0	4	2
417917	21	1	1	0	5	1
417950	21	3	1	1	2	2
417962	21	3	4	0	3	2
418057	21	3	2	1		2
418098	21	2	2	0	3	2
418178	21	1	3	0	1	2
418208	21	3	3	1	1	3
418273	21					6
418370	21	3	3	1	2	3
418412	21	2	4	1	2	2
418489	21	3	3	0	2	2
418506	21	3	3	0	3	3
418523	21	3	3	1	2	2
418624	21	4	2	1	4	4
418632	21	3	3	2	3	3
418651	21	3	2	1	3	3
418698	21	4	1	0	3	1
418809	21	5	0	0	2	2
418841	21	3	3	1	2	3
418929	21	1	3	1	1	3
418931	21	0	3	0	0	2
418944	21	3	3	1	4	2
418959	21	0	3	0	0	2
418998	21	3	3	1	2	2
419038	21	3	3	0	3	3
419054	21	3	2	2	3	2
419099	21	2	3	2	2	3
419111	21	3	2	0		2
419155	21	3	0	0	3	1
419157	21	4	2	1		0
419199	21	3	3	0	2	2
419239	21	3	3	0	3	2
419244	21	3	1	0	3	0
419251	21	3	1	1	2	3
419257	21	3	1	1	2	2
419313	21	3	3	1	3	2
419340	21	3	2	1	2	3
419368	21	2	1	1	3	1
419414	21	3	3	2	3	3
419422	21		6	5	4	5
419466	21	4	2	0	2	3
419483	21	3	3	0	2	3
419570	21	1	2	0		1
419701	21	3	3	1	3	1
419828	21	3	3	0	2	2
419908	21	3	2	0	6	3
419910	21	3	3	0	2	3
419912	21	3	3	1	3	3
419965	21	3	3	0	2	3
420030	21	3	3	2	3	2
420068	21	3	2	2	4	3
420144	21	4	2	1	3	3
420169	21	3	3	0	3	3
420257	21	3	1	0	3	2
420318	21		1	0	2	1
420344	21	3	3	1	3	1
420467	21	3	2	1	3	3
420531	21
421063	21	0	3	1	0	2
421157	21	3	2	3	4	4
421163	21	3	3	0	2	3
421293	21	3	3	1	3	2
421412	21	3	3	0	3	3
421644	21	3	2	1	2	2
421773	21	3	1	0	1	1
421830	21	0	2	0	1	2
421833	21	5	5	1	3	2
421849	21	2	3	0	1	1
421863	21	3	2	0	3	2
422000	21	3	2	0	3	2
422845	21	3	2	0	0	1
423188	21	3	3	1	3	3
423386	21	2	1	2	2	1
423529	21	5	1	0	1	1
424160	21	3	3	0	2	3
424207	21	2	3	0	3	3
424214	21	3	2	0	4	2
424238	21	2	1	0	2	2
424676	21	1	3	1	2	4
424867	21	3	4	1	3	3
424869	21	2	0	0	3	1
424922	21	3	3	1	2	2
425003	21	1	2	0	1	1
425873	21	4	5	2	3	3
426116	21	3	1	0	2	1
426299	21	5	2	1	1	0
333980	22	4	3	1	4	3
345523	22	3	4	2	1	2
354114	22	4	2	5	5	2
355023	22	3	1	1	3	1
355421	22	0	2	0	1	3
355483	22
358007	22	0	2	0	0	3
359648	22	1	1	0	0	0
366747	22	3	2	1	3	3
366831	22	3	2	3	2	2
368775	22	3	2	2	2	2
368794	22	5	3	2	3	3
370671	22	3	2	2	3	3
376858	22	3	1	4	3	1
377784	22	6	6	4
378172	22	2	1	0	5	2
379179	22	3	3	2	3	3
379293	22	3	0	0	1	1
383826	22	0	1	0	0	1
388829	22	3	3	3	3	3
389411	22	1	2	0	0	1
391048	22	3	2	1	3	3
391297	22	1	1	3	2	3
393084	22	2	1	1	3	2
393241	22	2	1	1	3	2
393442	22	4	3	2		3
393765	22	1	0	1	3	2
394380	22	3	3	1	3	2
394771	22	3	3	1	3	2
394776	22	3	3	2	3	3
395993	22	3	3	2	3	3
396045	22
396565	22	3	1	1	2	2
397238	22	1	2	2	2	1
397855	22	3	2	1	1	2
398447	22	5	3	1	3	3
400320	22	2	1	3	2	2
402283	22	4	1	1	5	3
402469	22	5	2	6	2	1
404286	22	3	3	1	2	3
404989	22	6	2	5	5	3
405270	22	5	1	0	5	1
405478	22	5	1	2	4	2
405526	22	0	3		2	0
405828	22	2	1	2	3	3
405998	22	3	2	0	3	2
406044	22	5	4	2	4	3
406057	22	2	3	1	2	2
406059	22
406264	22	5	3	0	1	3
406368	22	1	3	4	1	3
406390	22	5	2	0
406395	22	2	1	0	3	2
406436	22	2	2	0		1
406448	22	3	3	1	2	1
406536	22	0	1	0	2	1
406546	22	6	3	0	4	3
406565	22	3	2	1	3	1
406568	22	3	1	1	3	2
406581	22	4	2	0	4	3
406601	22	4	1	1	3	3
406725	22	4	2	1	3	2
406788	22	2	2	2	2	2
406837	22	4	5	2	3	3
407055	22	3	1	1	3	3
407216	22	4	3	2	3	3
407268	22	4	2	0		1
407275	22	5	2	2	3	1
407316	22	3	2	1	3	2
407349	22	3	5	1	3	3
407354	22	3	0	1	3	2
407615	22	3	0	1	2	2
407743	22	3	3	1	4	3
407755	22	2	3	1	3	3
407778	22		5	2
408061	22	6	2	2	5	3
408067	22	3	3	1	3	3
408161	22	3	1	0	2	1
408386	22	3	1	1	3	2
408648	22	3	3	1	3	3
408649	22	3	2	2		1
408660	22	3	1	2	4	1
408731	22	4	3	2	3	3
408894	22	3	3	2	3	3
408895	22	2	2	1	2	3
408929	22	2	3	2	2	2
408967	22	3	2	1	3	3
409055	22	3	2	0	2	2
409110	22	5	3	1	2	3
409293	22	5	1	1	2	2
409715	22	3	2	2	1	1
409859	22	5	2	0	2	2
409903	22	4	3	2	3	1
409943	22	3	1	2	3	1
409974	22	3	0	1	1	2
410051	22		1	1	3	2
410067	22	5	3	1	3	2
410084	22	3	1	3	1	2
410866	22	3	0	0	1	3
411023	22	2	3	2		1
411250	22	3	3	1	2	3
411267	22	4	3	1	3	2
411454	22	1	0	0	1	2
411695	22	3	2	1	3	2
412831	22	6	2	2	4	2
413289	22	2	3	0	1	1
413631	22	1	2	3	1	4
414029	22	3	1	1	3	1
416679	22	3	3	2	3	3
416701	22	2	3	2	3	3
417678	22	5	2	1	5	2
417761	22	2	3	1	3	2
417930	22	2	3	2	3	2
418145	22	4	2	1	3	2
418202	22	2	1	1	3	1
418264	22		0	0	3	1
418290	22	3	3	0	6	3
418307	22	3	2	2	2	2
418516	22	3	3	2	5	1
418530	22	3	2	0	3	2
418533	22	3	1	1	3	1
418534	22	1	1	1	3	4
418623	22	6	4	1		2
418632	22	3	2	1	3	3
418659	22	3	1	0	3	2
418702	22	3	2	2	2	1
418754	22	3	2	1	1	2
418773	22	2	3	1	1	3
418927	22	6	3	2	2	2
418981	22	5	1	3	1	0
419005	22	3	1	0	3	2
419016	22	2	1	0	2	2
419321	22	3	0	0	2	0
419414	22	3	3	2	3	2
419422	22
419426	22	1	2	1	0	2
419774	22	3	3	1	3	2
419861	22	1	3	1	1	3
419875	22	3	3	1	3	2
420070	22	4	1	0	2	1
420144	22	3	1	2	3	2
420158	22	4	3	1	3	3
420401	22	2	1	0	2	2
420476	22	3	2	0	2	3
420679	22	3	4	1	3	3
420736	22	1	3	0	1	2
421156	22	4	2	0	2	3
421215	22	3	0	1	3	2
421366	22	3	1	0	3	1
421515	22	2	1	0	3	2
421796	22	3	1	1	3	2
421833	22	4	5	1	5	4
422013	22	3	3	1	3	1
422025	22	3	1	1	2	1
422090	22	3	3	3	3	3
422213	22	3	3	1	4	0
422495	22	1	2	1	2	3
423036	22			0
423071	22	6	2	3	4	3
423089	22	3	0	1	3	2
423152	22	3	2	1	3	2
423252	22	3	4	1	3	3
423379	22	2	3	1	2	1
423400	22	3	0	0	3	1
423413	22	3	3	1	3	2
423423	22	4	1	1	3	2
423552	22	1	0	1	1	1
423581	22	4	3	0	2	0
423591	22	5	3	1	3	3
423614	22	5	3	1	3	3
423631	22	3	3	1	3	1
423684	22	1	2	1	3	2
423709	22	3	3	2	3	3
423713	22	3	2	2	3	2
423869	22	5	1	1	5	1
423920	22	3	2	3	3	3
423956	22	3	3	1	2	2
423963	22	1	2	0	2	3
423964	22	2	2	1	1	2
423997	22	5	0	1	3	2
424105	22	5	3	0	4	1
424258	22	2	1	1	3	2
424374	22	5	0	0	1	1
424484	22	5	2	0	3	2
424542	22	3	2	1	1	3
424616	22	1	3	1	1	3
424872	22	6	2	1	3	3
425082	22		2	2		1
425155	22	3	2	1	3	3
425261	22	0	1	6	6	6
425295	22	6	4	0	2	4
425410	22	3	2	2	3	3
425634	22	6	4	2	3	3
425635	22		1	1		1
425689	22	2	1	1		2
425756	22	4	3	1	3	2
425966	22	3	0	1	3	1
426482	22	3	5	1	5	5
427221	22	3	3	1	3	1
427290	22	3	3	2	3	3
427357	22	1	3	2	3	2
429487	22
429518	22	3	2	1	3	2
429534	22	3	0	0	3	0
429744	22	3	3	2	3	2
430221	22	2	1	0	1	0
430328	22	1	2	3	2	2
430432	22	5	2	3	5	3
430437	22	5	4	6	3	2
430453	22	3	3	3	3	3
430485	22	3	2	1
430486	22	3	2	2	2	2
430704	22	3	2	1	3	2
430722	22	3	2	2	2	2
430736	22	3	2	1	2	2
430738	22	3	1	0	1	0
430810	22	3	1	0	3	2
430819	22		2	1		3
430882	22	3	1	0	3	3
430911	22	3	1	1	2	2
430932	22	3	2	1		2
430982	22	3	2	1	5	3
430995	22	3	3	1	3	3
431010	22	5	3	2	3	3
431090	22
431146	22	3	2	1	3	2
431159	22	3	3	1		3
431165	22	3	2	1	3	2
431215	22	3	2	2	2	1
431220	22	3	2	2	3	2
431274	22	3	3	4	3	3
431323	22	3	2	2	1	2
431348	22	4	2	1	3	1
431403	22	2	5	1	0	1
431424	22	3	2	2		2
431465	22	3	3	2	2	3
431509	22	3	2	0	2	2
431522	22	4	1	1	4	2
431552	22	3	2	1	2	1
431573	22	4	1	1	4	1
431658	22	3	3	2	3	3
431708	22	2	2	1	2	2
431860	22	4	4	4	4	3
431918	22	1	3	2	2	3
431989	22	5	3	2		3
432004	22	3	2	2	3	1
432083	22	1	3	2	2	3
432121	22	2	1	1	2	2
432134	22	2	2	0
432139	22	3	3	1	2	3
432192	22		0	0		2
432282	22	3	1	2	2	1
432289	22	4	3	1	4	2
432367	22	3	3	2	3	3
432429	22	3	3	2	2	3
432436	22	3	3	1	3	3
432452	22	4	5	2	3	2
432460	22	1	2	0	2	2
432495	22		3	1		3
432655	22	2	2	1	4	3
432660	22	2	1	3	3
432675	22	3	4	4	3	3
432732	22	5	3	1	1	3
432868	22	2	3	2	1	3
432904	22	4	2	1	2	1
432939	22	3	3	1	4	2
433140	22	3	3	2	2	3
433147	22	3	3	1	3	3
433189	22	3	2	1	3	5
433235	22	0	1	1	2	2
433315	22	1	3	3	2	2
433384	22	3	3	2	3	2
433408	22	5	5	4	4	3
433546	22	3	2	1	3	2
433557	22	4	3	1	5	0
433570	22	3	3	2	4	2
433642	22	2	1	0	2	0
433660	22	3	3	2	3	2
433815	22	3	3	1	3	3
433858	22	5	2	3	4	2
433864	22	5	1	0	3	1
433957	22	3	3	1	3	1
434044	22	3	2	2	3	3
434125	22	3	5	1	4	2
434211	22	1	1	1	1	0
434406	22	3	5	1	3	2
434410	22	3	3	1	3	2
434423	22	3	3	4	3	1
434749	22	1	2	1	3	2
434919	22	3	2	1		3
434924	22	3	2	0		2
435016	22	3	2	1	3	3
435117	22	3	3	1		3
435291	22	5	5	4	3	2
435471	22	3	6	2	5	4
435504	22	3	1	0	1	2
435563	22	5	1	1	1	1
435624	22	3	2	2	3	2
435656	22	3	1	1	3	2
435723	22	3	2	3	3	3
435860	22	2	3	4	3	3
436392	22	3	1	0	3	3
436502	22			1
436507	22	3	2	2	3	2
436706	22	3	3	0	3	3
436930	22	3	3	1	2	3
437050	22	3	1	0	4	1
437195	22	3	2	2	4	2
437219	22	2	3	6	1	3
437236	22	2	1	0	2	1
437501	22	3	4	1	2	2
438139	22	3	2	1	3	3
438251	22	5	3	1	3	3
438554	22	2	0	0	3	2
