# Supplementary material for: Changes in value priorities due to the COVID-19 pandemic—A 4-year cross-sectional study with German students
Source: PLoS One. 2024 Jan 19;19(1):e0297236. doi: 10.1371/journal.pone.0297236 (PMC10798440; doi:10.1371/journal.pone.0297236)
Supplement: S2 Data — (XLSX) [file pone.0297236.s007.xlsx]

## Sheet: Data 18-19
									absolut														relative														rank order
Field of Study	Gender	Field of Study ID	Gender ID	ID	Semester				Family and Partner	Friends and social relations	Freedom and Independence	Intellectual fulfillment	Competence	Honesty and Ethics	Justice and Fairness	Environment and Nature	Power and leadership	Excitement and new Experience	Financial Security	Wealth	Sum		Family and Partner	Friends and social relations	Freedom and Independence	Intellectual fulfillment	Competence	Honesty and Ethics	Justice and Fairness	Environment and Nature	Power and leadership	Excitement and new Experience	Financial Security	Wealth	sum		Family and Partner	Friends and social relations	Freedom and Independence	Intellectual fulfillment	Competence	Honesty and Ethics	Justice and Fairness	Environment and Nature	Power and leadership	Excitement and new Experience	Financial Security	Wealth
Bachelorstudium - Betriebswirtschaftslehre	W	1	1	1	WS18/19				80	60.4494	60.4494	52.3596	36.1798	55.0562	52.3596	57.0787	38.8764	50.3371	76.6292	59.1011	678.876		11.7842	8.90434	8.90434	7.71268	5.32936	8.1099	7.71268	8.40781	5.72658	7.41476	11.2877	8.70573	100		2	4	4	9	13	8	9	7	12	11	3	6
Masterstudium - Wirtschaftswissenschaft	W	8	1	2	WS18/19				75	55.122	72.6829	77.0732	72.6829	36.0976	27.3171	34.6341	78.5366	59.5122	80	68.2927	736.951		10.1771	7.47973	9.86265	10.4584	9.86265	4.89823	3.70677	4.69965	10.657	8.07546	10.8555	9.26692	100		5	10	6	4	6	11	13	12	3	9	2	8
Bachelorstudium - Betriebswirtschaftslehre	W	1	1	3	WS18/19				36.3636	45.9091	80	44.5455	71.8182	77.2727	67.7273	44.5455	47.2727	80	78.6364	32.2727	706.364		5.14801	6.49936	11.3256	6.30631	10.1673	10.9395	9.58816	6.30631	6.69241	11.3256	11.1326	4.56885	100		12	9	2	10	6	5	7	10	8	2	4	13
Bachelorstudium - Betriebswirtschaftslehre	W	1	1	4	WS18/19				80	80	43.25	72.5	76.25	80	80	60.5	44.75	53	80	53.75	804		9.95025	9.95025	5.37935	9.01741	9.48383	9.95025	9.95025	7.52488	5.56592	6.59204	9.95025	6.68532	100		2	2	13	8	7	2	2	9	12	11	2	10
Bachelorstudium - Informatik	W	2	1	5	WS18/19				65.4054	63	45.9459	61	48.3784	40.2703	37.8378	26.4865	30.5405	20.8108	80	44.3243	564		11.5967	11.1702	8.14644	10.8156	8.57773	7.14012	6.70884	4.69619	5.41499	3.68986	14.1844	7.85892	100		3	4	7	5	6	9	10	12	11	13	2	8
Bachelorstudium - Betriebswirtschaftslehre	W	1	1	6	WS18/19				73.6937	76.3964	80	57.2973	54.8649	62.1622	63.7838	49.1892	57.2973	58.1081	54.0541	37.027	723.874		10.1805	10.5538	11.0516	7.91537	7.57934	8.58743	8.81145	6.79527	7.91537	8.02738	7.46733	5.11512	100		4	3	2	8	10	6	5	12	8	7	11	13
Bachelorstudium - Betriebswirtschaftslehre	W	1	1	7	WS18/19				80	80	79.4	80	80	80	80	80	21.2	68	80	32	840.6		9.51701	9.51701	9.44563	9.51701	9.51701	9.51701	9.51701	9.51701	2.52201	8.08946	9.51701	3.8068	100		2	2	10	2	2	2	2	2	13	11	2	12
Bachelorstudium - Betriebswirtschaftslehre	W	1	1	8	WS18/19				72.9787	69.7872	69.7872	71.7021	68.5106	60.2128	56.383	54.4681	37.8723	39.7872	80	20	701.489		10.4034	9.94844	9.94844	10.2214	9.76645	8.58356	8.03761	7.76463	5.39885	5.67182	11.4043	2.85108	100		3	5	5	4	7	8	9	10	12	11	2	13
Bachelorstudium - Wirtschaftsingenieurwesen (WPT)	W	7	1	9	WS18/19				67.2727	63.6364	80	30.9091	65.4545	52.7273	45.4545	61.8182	54.5455	21.8182	78.1818	60	681.818		9.86667	9.33333	11.7333	4.53333	9.6	7.73333	6.66667	9.06667	8	3.2	11.4667	8.8	100		4	6	2	12	5	10	11	7	9	13	3	8
Bachelorstudium - Wirtschaftsingenieurwesen (Bauwesen)	W	4	1	10	WS18/19				37.7049	69.1803	58.3607	43.6066	36.7213	28.8525	40.6557	26.8852	23.9344	20	38.6885	32.7869	457.377		8.24373	15.1254	12.7599	9.53405	8.02867	6.30824	8.88889	5.87814	5.23297	4.37276	8.45878	7.16846	100		7	2	3	4	8	10	5	11	12	13	6	9
Bachelorstudium - Wirtschaftsingenieurwesen (WPT)	W	7	1	11	WS18/19				62.2951	80	75.082	62.2951	54.4262	79.0164	58.3607	54.4262	35.7377	43.6066	54.4262	23.9344	683.607		9.11271	11.7026	10.9832	9.11271	7.96163	11.5588	8.53717	7.96163	5.22782	6.3789	7.96163	3.5012	100		5	2	4	5	8	3	7	8	12	11	8	13
Masterstudium - Wirtschaftswissenschaft	W	8	1	12	WS18/19				66.1538	66.1538	60.3846	75	70.7692	62.6923	62.6923	62.6923	66.1538	70.7692	74	45.3846	782.846		8.45043	8.45043	7.71347	9.58043	9.03999	8.00825	8.00825	8.00825	8.45043	9.03999	9.45269	5.79739	100		6	6	12	2	4	9	9	9	6	4	3	13
Bachelorstudium - Wirtschaftsingenieurwesen (WPT)	W	7	1	13	WS18/19				28.543	48.6875	100	100	46.5781	34.2383	30.125	38.1406	20	41.9375	100	31.6016	619.852		4.60481	7.8547	16.1329	16.1329	7.5144	5.52363	4.86003	6.15319	3.22658	6.76573	16.1329	5.09825	100		12	5	2	2	6	9	11	8	13	7	2	10
Bachelorstudium - Wirtschaftsingenieurwesen (Maschinenbau)	W	6	1	14	WS18/19				89	84	81	64	56	88	55	30	31	45	63	27	713		12.4825	11.7812	11.3604	8.97616	7.85414	12.3422	7.71388	4.20757	4.34783	6.31136	8.8359	3.78682	100		2	4	5	6	8	3	9	12	11	10	7	13
Bachelorstudium - Betriebswirtschaftslehre	W	1	1	15	WS18/19				80	79.0476	76.1905	74.2857	68.5714	68.5714	56.1905	24.7619	49.5238	55.2381	80	44.7619	757.143		10.566	10.4403	10.0629	9.81132	9.0566	9.0566	7.42138	3.27044	6.54088	7.2956	10.566	5.91195	100		2	4	5	6	7	7	9	13	11	10	2	12
Bachelorstudium - Betriebswirtschaftslehre	W	1	1	16	WS18/19				100	100	100	100	100	100	100	49	85	100	100	62	1096		9.12409	9.12409	9.12409	9.12409	9.12409	9.12409	9.12409	4.4708	7.75547	9.12409	9.12409	5.65693	100		2	2	2	2	2	2	2	13	11	2	2	12
Bachelorstudium - Informatik	W	2	1	17	WS18/19				80	78.6517	73.2584	77.3034	74.6067	27.4157	26.0674	20	53.7079	75	79.3258	42.9213	708.258		11.2953	11.1049	10.3435	10.9146	10.5338	3.87087	3.68049	2.82383	7.58309	10.5894	11.2001	6.06013	100		2	4	8	5	7	11	12	13	9	6	3	10
Bachelorstudium - Betriebswirtschaftslehre	W	1	1	18	WS18/19				91	73	70	66	79	82	82	56	46	69	88	46	848		10.7311	8.60849	8.25472	7.78302	9.31604	9.66981	9.66981	6.60377	5.42453	8.13679	10.3774	5.42453	100		2	7	8	10	6	4	4	11	12	9	3	12
Bachelorstudium - Wirtschaftsingenieurwesen (Bauwesen)	W	4	1	19	WS18/19				72	68	57.7143	50.8571	43.1429	66.2857	57.7143	27.7143	50.8571	55.1429	69	43.1429	661.571		10.8832	10.2786	8.72382	7.68732	6.52127	10.0194	8.72382	4.18916	7.68732	8.33513	10.4297	6.52127	100		2	4	6	9	11	5	6	13	9	8	3	11
Bachelorstudium - Betriebswirtschaftslehre	W	1	1	20	WS18/19				78.4	76.8	59.2	49	45	61.6	60.8	40.093	40.6512	36.7442	76.8	33.3953	658.484		11.9061	11.6632	8.99035	7.44134	6.83388	9.35483	9.23333	6.08869	6.17345	5.58012	11.6632	5.07155	100		2	3	7	8	9	5	6	11	10	12	3	13
Bachelorstudium - Betriebswirtschaftslehre	W	1	1	21	WS18/19				63	38.0952	35	44	66.6667	42.8571	31	25.7143	59	31.4286	57	44	537.762		11.7152	7.08403	6.50846	8.18206	12.3971	7.96954	5.76463	4.78172	10.9714	5.84433	10.5995	8.18206	100		3	9	10	6	2	8	12	13	4	11	5	6
Bachelorstudium - Wirtschaftsingenieurwesen (Bauwesen)	W	4	1	22	WS18/19				100	99	93	80	99	89	73	34	70	99	100	99	1035		9.66184	9.56522	8.98551	7.72947	9.56522	8.59903	7.05314	3.28502	6.76329	9.56522	9.66184	9.56522	100		2	4	8	10	4	9	11	13	12	4	2	4
Bachelorstudium - Betriebswirtschaftslehre	W	1	1	23	WS18/19				58.5714	58.5714	50	58.5714	58.5714	73.5714	71.4286	35	58.5714	48.9286	62	26.4286	660.214		8.87158	8.87158	7.5733	8.87158	8.87158	11.1436	10.819	5.30131	8.87158	7.41101	9.39089	4.00303	100		5	5	10	5	5	2	3	12	5	11	4	13
Bachelorstudium - Wirtschaftsingenieurwesen (Bauwesen)	W	4	1	24	WS18/19				79.2308	79.2308	78.4615	65.3846	70.7692	71.5385	71.5385	77.6923	64.6154	71.5385	73.8462	20	823.846		9.61718	9.61718	9.52381	7.93651	8.5901	8.68347	8.68347	9.43044	7.84314	8.68347	8.96359	2.42764	100		2	2	4	11	10	7	7	5	12	7	6	13
Bachelorstudium - Betriebswirtschaftslehre	W	1	1	25	WS18/19				78.3099	69.0141	58.0282	36.0563	38.5915	53.8028	77.75	99	66.4789	23.3803	76.6197	42.8169	719.849		10.8787	9.58731	8.06116	5.00888	5.36106	7.47419	10.8009	13.7529	9.23512	3.24794	10.6439	5.94804	100		3	6	8	12	11	9	4	2	7	13	5	10
Bachelorstudium - Wirtschaftsingenieurwesen (WPT)	W	7	1	26	WS18/19				80	71.6667	41.6667	71.6667	55	55	55	20	27.5	27.5	78.3333	27.5	610.833		13.0969	11.7326	6.82128	11.7326	9.00409	9.00409	9.00409	3.27422	4.50205	4.50205	12.824	4.50205	100		2	4	9	4	6	6	6	13	10	10	3	10
Bachelorstudium - Mathematik	W	3	1	27	WS18/19				76.3415	77.0732	57.3171	72.6829	63.9024	72.6829	53.6585	32.439	20.7317	62.439	73.4146	30.9756	693.659		11.0056	11.1111	8.26301	10.4782	9.21238	10.4782	7.73558	4.67651	2.98875	9.00141	10.5837	4.46554	100		3	2	9	5	7	5	10	11	13	8	4	12
Bachelorstudium - Betriebswirtschaftslehre	W	1	1	28	WS18/19				52.1311	50.8197	42.9508	73.6	44.918	42.2951	40.3279	36.3934	46.8852	67	39.0164	22.623	558.961		9.32644	9.09182	7.68405	13.1673	8.03599	7.56674	7.2148	6.51091	8.38793	11.9865	6.98017	4.04732	100		4	5	8	2	7	9	10	12	6	3	11	13
Bachelorstudium - Wirtschaftsingenieurwesen (Elektr.Energ)	W	5	1	29	WS18/19				68.169	68.169	60.5634	70	37.7465	30.9859	35.2113	41.1268	22.5352	52.1127	69.8592	24.2254	580.704		11.739	11.739	10.4293	12.0543	6.50012	5.33592	6.06355	7.08222	3.88067	8.97405	12.0301	4.17172	100		4	4	6	2	9	11	10	8	13	7	3	12
Bachelorstudium - Betriebswirtschaftslehre	W	1	1	30	WS18/19				80	69.8592	60.5634	40.4706	41.3105	69.8592	43.515	46.7693	27.8733	57.1831	54.6479	20	612.051		13.0708	11.4139	9.89515	6.6123	6.74951	11.4139	7.1097	7.6414	4.55408	9.34286	8.92864	3.2677	100		2	3	5	11	10	3	9	8	12	6	7	13
Bachelorstudium - Betriebswirtschaftslehre	W	1	1	31	WS18/19				83	78	71	23	62	89	77	17	77	81	74	56	788		10.533	9.89848	9.01015	2.91878	7.86802	11.2944	9.77157	2.15736	9.77157	10.2792	9.39086	7.1066	100		3	5	9	12	10	2	6	13	6	4	8	11
Bachelorstudium - Wirtschaftsingenieurwesen (Elektr.Energ)	W	5	1	32	WS18/19				78.5	78.5	80	60.3454	52.1821	54.6939	50.9262	47.7865	49.6703	45.2747	80	20	697.879		11.2484	11.2484	11.4633	8.64697	7.47724	7.83716	7.29728	6.84739	7.11733	6.48747	11.4633	2.86583	100		4	4	2	6	8	7	9	11	10	12	2	13
Bachelorstudium - Wirtschaftsingenieurwesen (Elektr.Energ)	W	5	1	33	WS18/19				72	70	41.9718	59.7183	45.3521	55.493	55.493	33.5211	56.338	77.4648	74.9296	61.4085	703.69		10.2318	9.94756	5.96453	8.48645	6.4449	7.88599	7.88599	4.76362	8.00608	11.0084	10.6481	8.72663	100		4	5	12	7	11	9	9	13	8	2	3	6
Bachelorstudium - Wirtschaftsingenieurwesen (Elektr.Energ)	W	5	1	34	WS18/19				46.5385	50	77.6923	75.3846	74.2308	59.2308	61.5385	70.7692	77.6923	43.0769	66.1538	51.1538	753.462		6.17662	6.63604	10.3114	10.0051	9.85197	7.86115	8.16743	9.39255	10.3114	5.7172	8.77999	6.78918	100		12	11	2	4	5	9	8	6	2	13	7	10
Bachelorstudium - Wirtschaftsingenieurwesen (Elektr.Energ)	W	5	1	35	WS18/19				51.1688	25.4545	80	80	50	64.4156	64.4156	49.6104	80	65.974	78.4416	20	709.481		7.21215	3.58777	11.2759	11.2759	7.04741	9.07926	9.07926	6.99249	11.2759	9.29892	11.0562	2.81896	100		9	12	2	2	10	7	7	11	2	6	5	13
Bachelorstudium - Wirtschaftsingenieurwesen (Bauwesen)	W	4	1	36	WS18/19				80	55.4545	75.1153	42.7273	53.6364	77.5577	42.5509	53.1343	44.5455	69.4166	62.0896	20	676.228		11.8303	8.20057	11.108	6.31847	7.9317	11.4692	6.29239	7.85746	6.58734	10.2653	9.18175	2.95758	100		2	7	4	11	8	3	12	9	10	5	6	13
Bachelorstudium - Betriebswirtschaftslehre	W	1	1	37	WS18/19				51.5464	62.0619	71.9588	65.1546	80	72.5773	49.6907	26.8041	20.6186	31.134	75.0515	47.2165	653.814		7.88395	9.49227	11.006	9.96531	12.2359	11.1006	7.60013	4.09965	3.15358	4.7619	11.479	7.2217	100		8	7	5	6	2	4	9	12	13	11	3	10
Bachelorstudium - Betriebswirtschaftslehre	W	1	1	38	WS18/19				80	80	73.6842	79.53	65.7895	79.53	78.521	20.7895	55.5263	61.8421	79.8737	55.5263	810.612		9.86908	9.86908	9.08994	9.8111	8.11602	9.8111	9.68662	2.56466	6.84992	7.62906	9.8535	6.84992	100		2	2	8	5	9	5	7	13	11	10	4	11
Bachelorstudium - Wirtschaftsingenieurwesen (Elektr.Energ)	W	5	1	39	WS18/19				80	68.7218	45.4135	60.4511	28.5714	44	46.9173	24.3609	46	58.2671	66.4662	51	620.169		12.8997	11.0811	7.32276	9.74752	4.60704	7.09484	7.56524	3.9281	7.41733	9.39535	10.7174	8.22356	100		2	3	10	5	12	11	8	13	9	6	4	7
Bachelorstudium - Wirtschaftsingenieurwesen (Maschinenbau)	W	6	1	40	WS18/19				64	66.3158	76.8421	80	46.4115	53.3014	32.6316	44.1148	52.1531	53.3014	68	30.3349	667.407		9.58936	9.93634	11.5135	11.9867	6.954	7.98635	4.88931	6.60989	7.81429	7.98635	10.1887	4.54519	100		6	5	3	2	10	7	12	11	9	7	4	13
Bachelorstudium - Wirtschaftsingenieurwesen (Elektr.Energ)	W	5	1	41	WS18/19				64.3077	62.4615	80	80	72.6154	58.7692	56.9231	36.6154	61	70	55.0769	20	717.769		8.95938	8.70218	11.1456	11.1456	10.1168	8.18776	7.93055	5.10128	8.49855	9.75244	7.67335	2.78641	100		6	7	2	2	4	9	10	12	8	5	11	13
Bachelorstudium - Betriebswirtschaftslehre	W	1	1	42	WS18/19				80	80	75.5	69.5	72.5	73.25	74.75	56	43.25	61.25	65.75	20	771.75		10.3661	10.3661	9.78296	9.00551	9.39423	9.49142	9.68578	7.25624	5.60415	7.93651	8.5196	2.59151	100		2	2	4	8	7	6	5	11	12	10	9	13
Bachelorstudium - Betriebswirtschaftslehre	W	1	1	43	WS18/19				64.0816	70.2041	73.8776	80	67.7551	62.8571	46.9388	49.3878	20	31.0204	40.8163	22.449	629.388		10.1816	11.1543	11.738	12.7108	10.7652	9.98703	7.45785	7.84695	3.17769	4.92866	6.48508	3.5668	100		6	4	3	2	5	7	9	8	13	11	10	12
Bachelorstudium - Betriebswirtschaftslehre	W	1	1	44	WS18/19				56	96	82	99	97	87	53	96	62	80	45	7	860		6.51163	11.1628	9.53488	11.5116	11.2791	10.1163	6.16279	11.1628	7.2093	9.30233	5.23256	0.813953	100		10	4	7	2	3	6	11	4	9	8	12	13
Bachelorstudium - Wirtschaftsingenieurwesen (Elektr.Energ)	W	5	1	45	WS18/19				72.3077	72.3077	46.9231	63.0769	53.0769	46.9231	36.9231	27.6923	36.1538	35.3846	46.1538	43.8462	580.769		12.4503	12.4503	8.07947	10.8609	9.13907	8.07947	6.35762	4.76821	6.22517	6.09272	7.94702	7.54967	100		2	2	6	4	5	6	10	13	11	12	8	9
Bachelorstudium - Informatik	W	2	1	46	WS18/19				69.2308	69.2308	64.6154	58.4615	62.3077	54.6154	62.3077	20	53.0769	52.3077	69.2308	42.3077	677.692		10.2157	10.2157	9.53462	8.62656	9.1941	8.05902	9.1941	2.95119	7.83201	7.7185	10.2157	6.24291	100		2	2	5	8	6	9	6	13	10	11	2	12
Bachelorstudium - Betriebswirtschaftslehre	W	1	1	47	WS18/19				34.9036	76.25	42.3554	44.0114	44.4254	44.4254	53.6988	33.6617	43.5974	54.1542	80	46.9093	598.393		5.8329	12.7425	7.0782	7.35494	7.42412	7.42412	8.97384	5.62535	7.28575	9.04994	13.3691	7.83922	100		12	3	11	9	7	7	5	13	10	4	2	6
Bachelorstudium - Wirtschaftsingenieurwesen (WPT)	W	7	1	48	WS18/19				100	74	63	100	100	80	80	29	36	100	90	51	903		11.0742	8.19491	6.97674	11.0742	11.0742	8.85936	8.85936	3.21152	3.98671	11.0742	9.96678	5.64784	100		2	9	10	2	2	7	7	13	12	2	6	11
Bachelorstudium - Betriebswirtschaftslehre	W	1	1	49	WS18/19				62.1622	72.7027	54.0541	63.7838	63.7838	43.5135	43.5135	40.2703	50.8108	76.7568	80	37.027	688.378		9.03023	10.5614	7.85238	9.2658	9.2658	6.32116	6.32116	5.85002	7.38123	11.1504	11.6215	5.37888	100		7	4	8	5	5	10	10	12	9	3	2	13
Bachelorstudium - Wirtschaftsingenieurwesen (Elektr.Energ)	W	5	1	50	WS18/19				80	80	68.6076	63.2911	56.4557	57.9747	58.7342	45.8228	49.6203	31.3924	68.6076	22.2785	682.785		11.7167	11.7167	10.0482	9.26956	8.26845	8.49092	8.60215	6.71116	7.26733	4.5977	10.0482	3.26288	100		2	2	4	6	9	8	7	11	10	12	4	13
Bachelorstudium - Betriebswirtschaftslehre	W	1	1	51	WS18/19				80	44.5963	51.8634	51.8634	51.8634	28.3851	42.3602	22.795	25.0311	57.4534	69.7516	60.2484	586.211		13.647	7.60754	8.84721	8.84721	8.84721	4.84213	7.22611	3.88854	4.26997	9.80081	11.8987	10.2776	100		2	9	6	6	6	11	10	13	12	5	3	4
Bachelorstudium - Wirtschaftsingenieurwesen (Maschinenbau)	W	6	1	52	WS18/19				78.75	78.75	72.5	67.5	68.75	67.5	76.25	50	66.25	76.25	67.5	58.75	828.75		9.50226	9.50226	8.74811	8.1448	8.29563	8.1448	9.2006	6.03318	7.99397	9.2006	8.1448	7.08899	100		2	2	6	8	7	8	4	13	11	4	8	12
Bachelorstudium - Wirtschaftsingenieurwesen (Maschinenbau)	W	6	1	53	WS18/19				69	67	73	73	73	73	72	71	75	65	77	57	845		8.16568	7.92899	8.63905	8.63905	8.63905	8.63905	8.52071	8.40237	8.87574	7.69231	9.11243	6.74556	100		10	11	4	4	4	4	8	9	3	12	2	13
Bachelorstudium - Wirtschaftsingenieurwesen (Elektr.Energ)	W	5	1	54	WS18/19				55.625	48.125	78.125	72.5	68.75	80	78.125	74.375	40.625	72.5	70.625	33.125	772.5		7.20065	6.22977	10.1133	9.38511	8.89968	10.356	10.1133	9.62783	5.2589	9.38511	9.14239	4.28803	100		10	11	3	6	9	2	3	5	12	6	8	13
Bachelorstudium - Wirtschaftsingenieurwesen (Elektr.Energ)	W	5	1	55	WS18/19				56.9231	56.9231	49.5385	50.4615	80	63.3846	61.5385	65.2308	68	47.6923	73.5385	39.3846	712.615		7.98791	7.98791	6.95164	7.08117	11.2263	8.89465	8.63558	9.15371	9.54231	6.69257	10.3195	5.52677	100		8	8	11	10	2	6	7	5	4	12	3	13
Bachelorstudium - Betriebswirtschaftslehre	W	1	1	56	WS18/19				80	80	52	47.766	47.766	68	50.75	25.7447	25.7447	33.4043	69	20	600.176		13.3294	13.3294	8.66413	7.95866	7.95866	11.33	8.45586	4.28953	4.28953	5.56575	11.4966	3.33236	100		2	2	6	8	8	5	7	11	11	10	4	13
Bachelorstudium - Betriebswirtschaftslehre	W	1	1	57	WS18/19				80	80	41.75	50	50	75.5	59	72.5	47.75	34.25	53.75	20	664.5		12.0391	12.0391	6.28292	7.52445	7.52445	11.3619	8.87886	10.9105	7.18585	5.15425	8.08879	3.00978	100		2	2	11	8	8	4	6	5	10	12	7	13
Bachelorstudium - Betriebswirtschaftslehre	W	1	1	58	WS18/19				49.1176	73.8235	50	48.2353	58.8235	67.6471	45.5882	20	46.4706	50	76.4706	45.5882	631.765		7.77467	11.6853	7.91434	7.63501	9.31099	10.7076	7.21601	3.16574	7.35568	7.91434	12.1043	7.21601	100		8	3	6	9	5	4	11	13	10	6	2	11
Bachelorstudium - Wirtschaftsingenieurwesen (Bauwesen)	W	4	1	59	WS18/19				80	80	27.7419	50.9677	50.9677	68.3871	53.871	21.9355	38.3871	44.1935	72.2581	20	608.71		13.1426	13.1426	4.5575	8.37308	8.37308	11.2348	8.85003	3.6036	6.30631	7.2602	11.8707	3.28564	100		2	2	11	7	7	5	6	12	10	9	4	13
Bachelorstudium - Wirtschaftsingenieurwesen (Maschinenbau)	W	6	1	60	WS18/19				52	100	100	74	45	100	81	90	38	100	65	18	863		6.02549	11.5875	11.5875	8.57474	5.21437	11.5875	9.38586	10.4287	4.40324	11.5875	7.53187	2.08575	100		10	2	2	8	11	2	7	6	12	2	9	13
Bachelorstudium - Betriebswirtschaftslehre	W	1	1	61	WS18/19				75.9551	67	55.0562	70	59.7753	52.3596	45.618	20	22.0225	28.0899	71.9101	46.2921	614.079		12.3689	10.9107	8.96566	11.3992	9.73414	8.52652	7.42869	3.25691	3.58626	4.57431	11.7102	7.53847	100		2	5	7	4	6	8	10	13	12	11	3	9
Bachelorstudium - Betriebswirtschaftslehre	W	1	1	62	WS18/19				100	100	66	88	94	93	88	30	15	63	100	68	905		11.0497	11.0497	7.29282	9.72376	10.3867	10.2762	9.72376	3.31492	1.65746	6.96133	11.0497	7.51381	100		2	2	10	7	5	6	7	12	13	11	2	9
Masterstudium - Wirtschaftswissenschaft	W	8	1	63	WS18/19				52.2222	54.4444	74.4444	64.4444	61.1111	57.7778	70	45.6863	70	35.5556	80	35.8824	701.569		7.44364	7.76039	10.6111	9.18576	8.71064	8.23551	9.97764	6.51202	9.97764	5.06801	11.403	5.11459	100		10	9	3	6	7	8	4	11	4	13	2	12
Bachelorstudium - Betriebswirtschaftslehre	W	1	1	64	WS18/19				72	83	90	71	71	94	74	78	45	84	63	38	863		8.34299	9.61761	10.4287	8.22711	8.22711	10.8922	8.57474	9.03824	5.21437	9.73349	7.30012	4.40324	100		8	5	3	9	9	2	7	6	12	4	11	13
Bachelorstudium - Wirtschaftsingenieurwesen (Bauwesen)	W	4	1	65	WS18/19				47.7505	52.4324	80	73.8739	55.3189	51.5347	50	23.8437	31.3525	54.0575	77.958	70.8108	668.933		7.13832	7.83821	11.9593	11.0435	8.26972	7.70402	7.47459	3.56444	4.68694	8.08115	11.6541	10.5856	100		11	8	2	4	6	9	10	13	12	7	3	5
Bachelorstudium - Wirtschaftsingenieurwesen (Maschinenbau)	W	6	1	66	WS18/19				81	79	61.3115	77	58.7154	28.7235	60.3279	31.8033	26.8852	32.7869	75	47.541	660.095		12.271	11.968	9.28829	11.665	8.895	4.35142	9.13928	4.81799	4.07294	4.967	11.362	7.20215	100		2	3	6	4	8	12	7	11	13	10	5	9
Bachelorstudium - Wirtschaftsingenieurwesen (Maschinenbau)	W	6	1	67	WS18/19				60	80	42.9412	25.2941	38.5294	67.6471	45.5882	24.4118	41.1765	56.1765	70	37.6471	589.412		10.1796	13.5729	7.28543	4.29142	6.53693	11.477	7.73453	4.14172	6.98603	9.53094	11.8762	6.38723	100		5	2	8	12	10	4	7	13	9	6	3	11
Bachelorstudium - Wirtschaftsingenieurwesen (Maschinenbau)	W	6	1	68	WS18/19				45.7143	59.7403	55.0649	62.0779	62.0779	64.4156	71.4286	72.2078	63.6364	65.1948	80	44.9351	746.494		6.12387	8.00278	7.37648	8.31594	8.31594	8.62909	9.56855	9.67293	8.5247	8.73347	10.7168	6.01949	100		12	10	11	8	8	6	4	3	7	5	2	13
Bachelorstudium - Wirtschaftsingenieurwesen (Maschinenbau)	W	6	1	69	WS18/19				99	95	98	97	98	98	98	92	90	89	99	70	1123		8.81567	8.45948	8.72663	8.63758	8.72663	8.72663	8.72663	8.19234	8.01425	7.9252	8.81567	6.2333	100		2	9	4	8	4	4	4	10	11	12	2	13
Bachelorstudium - Wirtschaftsingenieurwesen (Maschinenbau)	W	6	1	70	WS18/19				78.7234	80	60.2128	71.0638	78.0851	69.7872	73.617	31.4894	42.3404	57.6596	60.2128	59.5745	762.766		10.3208	10.4881	7.894	9.3166	10.2371	9.14923	9.65132	4.12831	5.55091	7.55927	7.894	7.81032	100		3	2	8	6	4	7	5	13	12	11	8	10
Bachelorstudium - Wirtschaftsingenieurwesen (Maschinenbau)	W	6	1	71	WS18/19				58.0282	50.4225	77.4648	77.4648	60.0567	67.0877	67.0877	20	31.9324	43.3579	77.4648	24.2254	654.593		8.86477	7.70288	11.834	11.834	9.17466	10.2488	10.2488	3.05533	4.87821	6.62364	11.834	3.70083	100		8	9	2	2	7	5	5	13	11	10	2	12
Bachelorstudium - Wirtschaftsingenieurwesen (Maschinenbau)	W	6	1	72	WS18/19				45.2551	40.6633	42.9592	70.5102	61.3265	34.9235	42	47	28.0357	60.7143	62.8571	22.2959	558.541		8.10238	7.28027	7.69132	12.624	10.9798	6.25263	7.51959	8.41478	5.01946	10.8702	11.2538	3.99182	100		7	10	8	2	4	11	9	6	12	5	3	13
Bachelorstudium - Wirtschaftsingenieurwesen (Maschinenbau)	W	6	1	73	WS18/19				80	65.6	33.2	65.6	53.6	53.6	53.6	41.6	54.8	54.8	42.8	42.8	642		12.4611	10.2181	5.17134	10.2181	8.34891	8.34891	8.34891	6.47975	8.53583	8.53583	6.66667	6.66667	100		2	3	13	3	7	7	7	12	5	5	10	10
Bachelorstudium - Wirtschaftsingenieurwesen (Maschinenbau)	W	6	1	74	WS18/19				60.9524	52.381	45	79	64.7619	45	58.0952	44.7619	47.619	47.619	68	38.0952	651.286		9.35878	8.0427	6.90941	12.1299	9.9437	6.90941	8.92008	6.87285	7.31154	7.31154	10.4409	5.84924	100		5	7	10	2	4	10	6	12	8	8	3	13
Bachelorstudium - Wirtschaftsingenieurwesen (Maschinenbau)	W	6	1	75	WS18/19				58.0853	63.7045	65.5775	78.0645	62.4558	74.9428	76.1915	68.0749	43.1009	58.7097	80	20	748.907		7.75601	8.50632	8.75643	10.4238	8.33959	10.0069	10.1737	9.0899	5.75518	7.83938	10.6822	2.67056	100		11	8	7	3	9	5	4	6	12	10	2	13
Bachelorstudium - Wirtschaftsingenieurwesen (Maschinenbau)	W	6	1	76	WS18/19				76.6667	62	69.3333	51.3333	69.3333	72.6667	61.3333	48	56	64.6667	80	28	739.333		10.3697	8.38593	9.37782	6.94319	9.37782	9.82867	8.29576	6.49234	7.57439	8.74662	10.8206	3.7872	100		3	8	5	11	5	4	9	12	10	7	2	13
Bachelorstudium - Wirtschaftsingenieurwesen (Maschinenbau)	W	6	1	77	WS18/19				70.1493	72.8358	70.1493	74.6269	53.1343	54.0299	52.2388	30.7463	42.3881	80	66.5672	46.8657	713.731		9.82852	10.2049	9.82852	10.4559	7.44458	7.57005	7.31911	4.30782	5.93894	11.2087	9.32664	6.56629	100		5	4	5	3	9	8	10	13	12	2	7	11
Bachelorstudium - Wirtschaftsingenieurwesen (Maschinenbau)	W	6	1	78	WS18/19				80	54.5455	26.3636	80	79.0909	58.1818	57.2727	20	49.0909	25.4545	80	51.8182	661.818		12.0879	8.24176	3.98352	12.0879	11.9505	8.79121	8.65385	3.02198	7.41758	3.84615	12.0879	7.82967	100		2	8	11	2	5	6	7	13	10	12	2	9
Bachelorstudium - Wirtschaftsingenieurwesen (Maschinenbau)	W	6	1	79	WS18/19				80	78.8235	78.8235	66	66	66	60	43.5294	20	79	79	67	784.176		10.2018	10.0518	10.0518	8.41647	8.41647	8.41647	7.65134	5.55097	2.55045	10.0743	10.0743	8.544	100		2	5	5	8	8	8	11	12	13	3	3	7
Bachelorstudium - Wirtschaftsingenieurwesen (Maschinenbau)	W	6	1	80	WS18/19				80	74.6208	68.4615	49.2308	46.9231	45.3846	43.0769	23.0769	29.2308	36.9231	72.4691	33.0769	602.474		13.2786	12.3857	11.3634	8.17143	7.78839	7.53304	7.15	3.83036	4.85179	6.12857	12.0286	5.49018	100		2	3	5	6	7	8	9	13	12	10	4	11
Bachelorstudium - Wirtschaftsingenieurwesen (Maschinenbau)	W	6	1	81	WS18/19				76.5517	45.5172	28.9655	28.9655	35.1724	26.8966	26.8966	22.7586	36.5517	20	73.1034	72.4138	493.793		15.5028	9.21788	5.86592	5.86592	7.12291	5.44693	5.44693	4.60894	7.40223	4.05028	14.8045	14.6648	100		2	5	8	8	7	10	10	12	6	13	3	4
Bachelorstudium - Wirtschaftsingenieurwesen (Maschinenbau)	W	6	1	82	WS18/19				80	65.3972	48.3733	58.5876	48.3733	52.913	52.913	26.8096	40.4288	71.0719	73.3417	21.1349	639.344		12.5128	10.2288	7.56607	9.16371	7.56607	8.27613	8.27613	4.19329	6.32347	11.1164	11.4714	3.30572	100		2	5	9	6	9	7	7	12	11	4	3	13
Bachelorstudium - Wirtschaftsingenieurwesen (Maschinenbau)	W	6	1	83	WS18/19				50.1413	77.1429	47.6295	71.8095	65.2119	57.1743	58.179	56.1695	42.1036	62	42.1036	32.5589	662.224		7.57165	11.6491	7.19236	10.8437	9.84741	8.63367	8.78539	8.48196	6.35791	9.36239	6.35791	4.91659	100		9	2	10	3	4	7	6	8	11	5	11	13
Bachelorstudium - Wirtschaftsingenieurwesen (Maschinenbau)	W	6	1	84	WS18/19				35.1724	80	44.8276	52	51.0345	62.069	42.069	28.9655	20.6897	41.3793	44.1379	26.8966	529.241		6.64582	15.116	8.47016	9.82538	9.64295	11.7279	7.94892	5.47303	3.9093	7.81861	8.33985	5.0821	100		10	2	6	4	5	3	8	11	13	9	7	12
Bachelorstudium - Wirtschaftsingenieurwesen (Maschinenbau)	W	6	1	85	WS18/19				78.3333	63.1373	56.2745	75.8333	70	70	54.3137	32.7451	27.8431	42.549	75.8333	47.451	694.314		11.2821	9.09348	8.10506	10.9221	10.0819	10.0819	7.82265	4.71618	4.01017	6.12821	10.9221	6.83423	100		2	7	8	3	5	5	9	12	13	11	3	10
Bachelorstudium - Wirtschaftsingenieurwesen (Maschinenbau)	W	6	1	86	WS18/19				75	60.7547	78	60.7547	63.0189	66.4151	63.0189	25.6604	48.3019	63.0189	73	20	696.943		10.7613	8.71731	11.1917	8.71731	9.04218	9.52948	9.04218	3.68185	6.93053	9.04218	10.4743	2.86967	100		3	9	2	9	6	5	6	12	11	6	4	13
Bachelorstudium - Wirtschaftsingenieurwesen (Maschinenbau)	W	6	1	87	WS18/19				39	84	42	90	64	23	30	31	28	74	25	20	550		7.09091	15.2727	7.63636	16.3636	11.6364	4.18182	5.45455	5.63636	5.09091	13.4545	4.54545	3.63636	100		7	3	6	2	5	12	9	8	10	4	11	13
Masterstudium - Wirtschaftswissenschaft	M	8	2	88	WS18/19				73	72	80	80	72	70	70	56	77	66	77	59	852		8.56808	8.4507	9.38967	9.38967	8.4507	8.21596	8.21596	6.57277	9.03756	7.74648	9.03756	6.92488	100		6	7	2	2	7	9	9	13	4	11	4	12
Masterstudium - Wirtschaftswissenschaft	M	8	2	89	WS18/19				73	62.4138	77.931	58.2759	58.2759	48.9655	44.8276	46.8966	59.3103	76	55.1724	41.7241	702.793		10.3871	8.88082	11.0888	8.29204	8.29204	6.96727	6.37849	6.67288	8.43923	10.814	7.85045	5.9369	100		4	5	2	7	7	10	12	11	6	3	9	13
Bachelorstudium - Wirtschaftsingenieurwesen (Bauwesen)	M	4	2	90	WS18/19				57.5	45	38	23.75	26.75	32.75	31.1236	28.0899	33.5	20	34.25	20	390.713		14.7167	11.5174	9.7258	6.07862	6.84645	8.3821	7.96584	7.18938	8.57406	5.11884	8.76601	5.11884	100		2	3	4	11	10	7	8	9	6	12	5	12
Bachelorstudium - Wirtschaftsingenieurwesen (Bauwesen)	M	4	2	91	WS18/19				80	70	73	54	31	73	73	51	37	37	59	20	658		12.1581	10.6383	11.0942	8.20669	4.71125	11.0942	11.0942	7.75076	5.6231	5.6231	8.96657	3.03951	100		2	6	3	8	12	3	3	9	10	10	7	13
Masterstudium - Wirtschaftswissenschaft	M	8	2	92	WS18/19				78	72	77.1429	74.2857	53.3333	80	73.2381	72.381	73.3333	69.5238	61.9048	34.8571	820		9.5122	8.78049	9.40767	9.05923	6.50407	9.7561	8.93148	8.82695	8.94309	8.47851	7.54936	4.25087	100		3	9	4	5	12	2	7	8	6	10	11	13
Bachelorstudium - Wirtschaftsingenieurwesen (Bauwesen)	M	4	2	93	WS18/19				70	60	72	64	81	77	56	38	48	84	100	94	844		8.29384	7.109	8.53081	7.58294	9.59716	9.12322	6.63507	4.50237	5.6872	9.95261	11.8483	11.1374	100		8	10	7	9	5	6	11	13	12	4	2	3
Bachelorstudium - Wirtschaftsingenieurwesen (Elektr.Energ)	M	5	2	94	WS18/19				66.7886	63.3634	33.8462	58.5763	75.5962	52.9228	38.6414	50.84	37.4426	55.0057	47.6324	20	600.655		11.1193	10.549	5.63487	9.75206	12.5856	8.81085	6.4332	8.46408	6.23362	9.15761	7.93007	3.3297	100		3	4	12	5	2	7	10	8	11	6	9	13
Bachelorstudium - Informatik	M	2	2	95	WS18/19				49	95	40	55	68	100	100	53	70	84	100	72	886		5.53047	10.7223	4.51467	6.20767	7.67494	11.2867	11.2867	5.98194	7.90068	9.48081	11.2867	8.12641	100		12	5	13	10	9	2	2	11	8	6	2	7
Masterstudium - Wirtschaftswissenschaft	M	8	2	96	WS18/19				39.1304	31.3043	47.8261	56.5217	74	44.3478	40.8696	27.8261	57.3913	61.7391	70.4348	46.9565	598.348		6.53975	5.2318	7.99302	9.4463	12.3674	7.41171	6.8304	4.65049	9.59163	10.3183	11.7715	7.8477	100		11	12	7	6	2	9	10	13	5	4	3	8
Masterstudium - Wirtschaftswissenschaft	M	8	2	97	WS18/19				80	48.8	48.8	65	20	80	65	48.8	32	48.8	32	20	589.2		13.5777	8.28242	8.28242	11.0319	3.39443	13.5777	11.0319	8.28242	5.43109	8.28242	5.43109	3.39443	100		2	6	6	4	12	2	4	6	10	6	10	12
Masterstudium - Wirtschaftswissenschaft	M	8	2	98	WS18/19				75.3846	74.2543	74.2543	73.124	67.4725	66.3422	58.4301	62.9513	59.5604	30.1727	49.3878	22.2606	713.595		10.5641	10.4057	10.4057	10.2473	9.4553	9.2969	8.18814	8.82172	8.34653	4.22826	6.92098	3.1195	100		2	3	3	5	6	7	10	8	9	12	11	13
Bachelorstudium - Wirtschaftsingenieurwesen (Elektr.Energ)	M	5	2	99	WS18/19				50.6383	65.3191	55.1064	43.617	71.0638	71.0638	71.0638	24.4681	80	71.7021	79	75.5319	758.574		6.67546	8.61078	7.26447	5.74987	9.36808	9.36808	9.36808	3.22554	10.5461	9.45222	10.4143	9.95709	100		11	9	10	12	6	6	6	13	2	5	3	4
Bachelorstudium - Betriebswirtschaftslehre	M	1	2	100	WS18/19				78.0645	51.1566	73.8159	29.2054	56.1133	46.1998	46.1998	24.2486	71.6916	55.4052	75.2321	30.6216	637.954		12.2367	8.01884	11.5707	4.57797	8.79582	7.24187	7.24187	3.801	11.2377	8.68482	11.7927	4.79996	100		2	8	4	12	6	9	9	13	5	7	3	11
Masterstudium - Wirtschaftswissenschaft	M	8	2	101	WS18/19				33	56	84	61	56	88	13	81	10	79	52	12	625		5.28	8.96	13.44	9.76	8.96	14.08	2.08	12.96	1.6	12.64	8.32	1.92	100		10	7	3	6	7	2	11	4	13	5	9	12
Bachelorstudium - Wirtschaftsingenieurwesen (Bauwesen)	M	4	2	102	WS18/19				80	76	36	22.4	45.6	71.2	71.2	63.2	33.6	48	66.4	31.2	644.8		12.4069	11.7866	5.58313	3.47395	7.07196	11.0422	11.0422	9.80149	5.21092	7.44417	10.2978	4.83871	100		2	3	10	13	9	4	4	7	11	8	6	12
Bachelorstudium - Wirtschaftsingenieurwesen (Elektr.Energ)	M	5	2	103	WS18/19				85	82	76	59	54	72	72	52	53	75	78	62	820		10.3659	10	9.26829	7.19512	6.58537	8.78049	8.78049	6.34146	6.46341	9.14634	9.5122	7.56098	100		2	3	5	10	11	7	7	13	12	6	4	9
Bachelorstudium - Betriebswirtschaftslehre	M	1	2	104	WS18/19				80	52.7694	46.6564	46.6564	80	46.6564	46.6564	63.3282	42.7663	37.7647	63.8839	49.435	656.573		12.1845	8.03709	7.10605	7.10605	12.1845	7.10605	7.10605	9.64526	6.51356	5.7518	9.7299	7.52925	100		2	6	8	8	2	8	8	5	12	13	4	7
Bachelorstudium - Informatik	M	2	2	105	WS18/19				43.5714	62.8571	71.4286	77.8571	80	62.8571	56.4286	67.1429	75.7143	39.2857	65	26.4286	728.571		5.98039	8.62745	9.80392	10.6863	10.9804	8.62745	7.7451	9.21569	10.3922	5.39216	8.92157	3.62745	100		11	8	5	3	2	8	10	6	4	12	7	13
Bachelorstudium - Informatik	M	2	2	106	WS18/19				85	85	100	100	75	71	80	29	56	74	70	22	847		10.0354	10.0354	11.8064	11.8064	8.85478	8.38253	9.4451	3.42385	6.61157	8.73672	8.26446	2.5974	100		4	4	2	2	7	9	6	12	11	8	10	13
Bachelorstudium - Informatik	M	2	2	107	WS18/19				80	74.1176	57.6471	64.7059	64.7059	57.6471	61.1765	51.7647	25.8824	56.4706	80	31.7647	705.882		11.3333	10.5	8.16667	9.16667	9.16667	8.16667	8.66667	7.33333	3.66667	8	11.3333	4.5	100		2	4	8	5	5	8	7	11	13	10	2	12
Bachelorstudium - Informatik	M	2	2	108	WS18/19				43	64	47	58	51	38	38	67	40	32	58	43	579		7.4266	11.0535	8.11744	10.0173	8.80829	6.56304	6.56304	11.5717	6.90846	5.52677	10.0173	7.4266	100		8	3	7	4	6	11	11	2	10	13	4	8
Bachelorstudium - Wirtschaftsingenieurwesen (Bauwesen)	M	4	2	109	WS18/19				47.8571	43.5714	69.2857	22.1429	50	56.4286	56.4286	41.4286	80	56.4286	73.5714	77.8571	675		7.08995	6.45503	10.2646	3.28042	7.40741	8.35979	8.35979	6.13757	11.8519	8.35979	10.8995	11.5344	100		10	11	5	13	9	6	6	12	2	6	4	3
Bachelorstudium - Wirtschaftsingenieurwesen (Elektr.Energ)	M	5	2	110	WS18/19				74.5455	74.5455	63.2373	63.2373	68.5588	71.2195	71.2195	29.3126	69.2239	71.2195	73.2151	41.9512	771.486		9.66259	9.66259	8.19682	8.19682	8.88659	9.23148	9.23148	3.79951	8.97281	9.23148	9.49014	5.43772	100		2	2	10	10	9	5	5	13	8	5	4	12
Bachelorstudium - Informatik	M	2	2	111	WS18/19				73.771	71.1156	63.8134	43.8982	49.2089	55.615	48	29.9576	22.6554	45.8897	68.1283	21.3277	593.381		12.4323	11.9848	10.7542	7.39798	8.29298	9.37256	8.08924	5.04863	3.81801	7.73361	11.4814	3.59427	100		2	3	5	10	7	6	8	11	12	9	4	13
Bachelorstudium - Wirtschaftsingenieurwesen (Bauwesen)	M	4	2	112	WS18/19				77.6623	70.6494	63	48.0519	75.3247	55.9119	54	26.0982	67	33.5517	80	53.8792	705.129		11.0139	10.0193	8.93453	6.81463	10.6824	7.92931	7.65817	3.7012	9.5018	4.75823	11.3454	7.64103	100		3	5	7	11	4	8	9	13	6	12	2	10
Bachelorstudium - Wirtschaftsingenieurwesen (Elektr.Energ)	M	5	2	113	WS18/19				80	58.7879	80	61.2121	55.7576	66.6667	69.0909	44.2424	50.303	49.0909	31.5152	20.6061	667.273		11.9891	8.81017	11.9891	9.17348	8.35604	9.99092	10.3542	6.63034	7.5386	7.35695	4.72298	3.0881	100		2	7	2	6	8	5	4	11	9	10	12	13
Bachelorstudium - Wirtschaftsingenieurwesen (Maschinenbau)	M	6	2	114	WS18/19				80	78.9091	75.6364	69.0909	72.3636	80	61.4545	57.0909	69.0909	58.1818	79	64.7273	845.545		9.46135	9.33233	8.94527	8.17116	8.55822	9.46135	7.26804	6.75196	8.17116	6.88098	9.34308	7.65509	100		2	5	6	8	7	2	11	13	8	12	4	10
Bachelorstudium - Betriebswirtschaftslehre	M	1	2	115	WS18/19				71.0345	78	75.8621	76.5517	60	70.3448	75.8621	20	44.1379	73.1034	80	55.1724	780.069		9.10618	9.99912	9.72505	9.81346	7.69163	9.01777	9.72505	2.56388	5.65821	9.37141	10.2555	7.07276	100		8	3	5	4	10	9	5	13	12	7	2	11
Bachelorstudium - Wirtschaftsingenieurwesen (Bauwesen)	M	4	2	116	WS18/19				52.093	54.8837	50.6977	42.3256	40.9302	49.3023	47.907	28.3721	36.7442	28.3721	39.5349	21.3953	492.558		10.576	11.1426	10.2927	8.59301	8.30973	10.0094	9.72616	5.76015	7.45987	5.76015	8.02644	4.34372	100		3	2	4	7	8	5	6	11	10	11	9	13
Bachelorstudium - Wirtschaftsingenieurwesen (Bauwesen)	M	4	2	117	WS18/19				80	75	77	76.4179	54.9254	80	80	65.6716	28.0597	74.6269	63.8806	28.0597	783.642		10.2087	9.5707	9.82592	9.75164	7.00899	10.2087	10.2087	8.38031	3.58068	9.52308	8.15176	3.58068	100		2	7	5	6	11	2	2	9	12	8	10	12
Bachelorstudium - Informatik	M	2	2	118	WS18/19				71.4286	65.2571	35.7714	54.2857	46.7429	46.7429	46.7429	39.8857	27.5429	35.7714	51.5429	23.4286	545.143		13.1027	11.9706	6.56184	9.95807	8.57442	8.57442	8.57442	7.31656	5.05241	6.56184	9.45493	4.29769	100		2	3	10	4	6	6	6	9	12	10	5	13
Bachelorstudium - Informatik	M	2	2	119	WS18/19				75.1613	48.5484	80	56.6129	42.0968	43.7097	34.8387	30	71.9355	26.7742	68.7097	29.1935	607.581		12.3706	7.99044	13.167	9.31776	6.92859	7.19405	5.73401	4.93762	11.8397	4.40669	11.3087	4.80488	100		3	7	2	6	9	8	10	11	4	13	5	12
Bachelorstudium - Informatik	M	2	2	120	WS18/19				87	77	74	72	72	60	54	38	54	47	81	82	798		10.9023	9.64912	9.27318	9.02256	9.02256	7.5188	6.76692	4.7619	6.76692	5.88972	10.1504	10.2757	100		2	5	6	7	7	9	10	13	10	12	4	3
Bachelorstudium - Wirtschaftsingenieurwesen (Maschinenbau)	M	6	2	121	WS18/19				100	89	74	67	81	63	64	54	70	61	97	66	886		11.2867	10.0451	8.35214	7.56208	9.14221	7.11061	7.22348	6.09481	7.90068	6.88488	10.9481	7.44921	100		2	4	6	8	5	11	10	13	7	12	3	9
Bachelorstudium - Informatik	M	2	2	122	WS18/19				47.5676	58.1081	75.9459	74.3243	71.8919	71.8919	68.6486	68.6486	28.9189	28.1081	42.7027	20	656.757		7.2428	8.84774	11.5638	11.3169	10.9465	10.9465	10.4527	10.4527	4.40329	4.27984	6.50206	3.04527	100		9	8	2	3	4	4	6	6	11	12	10	13
Bachelorstudium - Informatik	M	2	2	123	WS18/19				20	52.449	75.102	63.4694	53.6735	33.4694	33.4694	27.9592	27.9592	39.5918	53.6735	53.6735	534.49		3.74189	9.81291	14.0512	11.8748	10.042	6.26193	6.26193	5.231	5.231	7.40741	10.042	10.042	100		13	7	2	3	4	9	9	11	11	8	4	4
Bachelorstudium - Wirtschaftsingenieurwesen (WPT)	M	7	2	124	WS18/19				88	85	68	61	64	87	83	64	12	40	62	20	734		11.9891	11.5804	9.26431	8.31063	8.71935	11.8529	11.3079	8.71935	1.63488	5.44959	8.44687	2.7248	100		2	4	6	10	7	3	5	7	13	11	9	12
Bachelorstudium - Wirtschaftsingenieurwesen (Elektr.Energ)	M	5	2	125	WS18/19				100	60	73	81	90	75	60	46	93	42	100	93	913		10.9529	6.57174	7.99562	8.87185	9.85761	8.21468	6.57174	5.03834	10.1862	4.60022	10.9529	10.1862	100		2	10	9	7	6	8	10	12	4	13	2	4
Bachelorstudium - Wirtschaftsingenieurwesen (Bauwesen)	M	4	2	126	WS18/19				70.2941	68.5294	55.2941	56.1765	63.2353	58.8235	59.7059	61.4706	64.1176	61.4706	61.4706	57.0588	737.647		9.52951	9.29027	7.49601	7.61563	8.57257	7.97448	8.0941	8.33333	8.69219	8.33333	8.33333	7.73525	100		2	3	13	12	5	10	9	6	4	6	6	11
Bachelorstudium - Betriebswirtschaftslehre	M	1	2	127	WS18/19				27.0213	60.2128	74.2553	48.7234	48.7234	28.9362	28.9362	35.3191	28.9362	75.5319	58.9362	53.8298	569.362		4.74589	10.5755	13.0419	8.55755	8.55755	5.08221	5.08221	6.20329	5.08221	13.2661	10.3513	9.45441	100		13	4	3	7	7	10	10	9	10	2	5	6
Bachelorstudium - Betriebswirtschaftslehre	M	1	2	128	WS18/19				76.2025	49.6203	69.3671	64.8101	33.6709	39.7468	40.5063	37.4684	38.2278	37.4684	70.8861	28.3544	586.329		12.9965	8.46287	11.8307	11.0535	5.74266	6.77893	6.90846	6.39033	6.51986	6.39033	12.0898	4.83592	100		2	6	4	5	12	8	7	10	9	10	3	13
Bachelorstudium - Informatik	M	2	2	129	WS18/19				70.4509	54.6154	43.0769	31.5385	38.4615	55.3846	56.1538	42.3077	33.0769	53.0769	64.6154	33.8462	576.605		12.2182	9.47189	7.47079	5.46968	6.67035	9.6053	9.73871	7.33738	5.7365	9.20508	11.2062	5.86991	100		2	6	8	13	10	5	4	9	12	7	3	11
Bachelorstudium - Wirtschaftsingenieurwesen (Bauwesen)	M	4	2	130	WS18/19				80	43.2	76	70.4	26.4	21.6	20.8	21.6	28	58.4	66.4	27.2	540		14.8148	8	14.0741	13.037	4.88889	4	3.85185	4	5.18519	10.8148	12.2963	5.03704	100		2	7	3	4	10	11	13	11	8	6	5	9
Bachelorstudium - Informatik	M	2	2	131	WS18/19				71	67	76	54	57	78	76	57	33	59	86	76	790		8.98734	8.48101	9.62025	6.83544	7.21519	9.87342	9.62025	7.21519	4.17722	7.46835	10.8861	9.62025	100		7	8	4	12	10	3	4	10	13	9	2	4
Bachelorstudium - Wirtschaftsingenieurwesen (Elektr.Energ)	M	5	2	132	WS18/19				21.8182	47.2727	47.2727	80	47.2727	49.0909	49.0909	30.9091	50.9091	40	78.1818	25.4545	567.273		3.84615	8.33333	8.33333	14.1026	8.33333	8.65385	8.65385	5.44872	8.97436	7.05128	13.7821	4.48718	100		13	7	7	2	7	5	5	11	4	10	3	12
Bachelorstudium - Informatik	M	2	2	133	WS18/19				37.931	35.8621	66.8966	73.1034	73.1034	80	70.3448	26.8966	59.3103	61.3793	44.1379	23.4483	652.414		5.81395	5.49683	10.2537	11.2051	11.2051	12.2622	10.7822	4.12262	9.09091	9.40803	6.76533	3.59408	100		10	11	6	3	3	2	5	12	8	7	9	13
Bachelorstudium - Informatik	M	2	2	134	WS18/19				59.2	67.2	74.4	64.8	43.2	74.4	57.6	36	49.6	54.4	63.2	30.4	674.4		8.77817	9.96441	11.032	9.60854	6.40569	11.032	8.54093	5.33808	7.35469	8.06643	9.37129	4.50771	100		7	4	2	5	11	2	8	12	10	9	6	13
Bachelorstudium - Informatik	M	2	2	135	WS18/19				70	36	79	76	74	65	61	49	48	61	75	70	764		9.1623	4.71204	10.3403	9.94764	9.68586	8.50785	7.98429	6.41361	6.28272	7.98429	9.81675	9.1623	100		6	13	2	3	5	8	9	11	12	9	4	6
Bachelorstudium - Informatik	M	2	2	136	WS18/19				75.7143	75.7143	72.5	72.5	69.2857	66.0714	57.5	40.3571	55.3571	58.5714	61.7857	22.1429	727.5		10.4075	10.4075	9.96564	9.96564	9.52381	9.08198	7.90378	5.54737	7.60923	8.05106	8.49288	3.04369	100		2	2	4	4	6	7	10	12	11	9	8	13
Bachelorstudium - Informatik	M	2	2	137	WS18/19				25.625	30	80	47.5	40.625	30	25	20	77.5	33.125	73.125	30	512.5		5	5.85366	15.6098	9.26829	7.92683	5.85366	4.87805	3.90244	15.122	6.46341	14.2683	5.85366	100		11	8	2	5	6	8	12	13	3	7	4	8
Bachelorstudium - Betriebswirtschaftslehre	M	1	2	138	WS18/19				80	71.7808	55.7534	48.3562	59.4521	69.3151	53.9041	36.0274	32.3288	47.1233	55.137	46.5068	655.685		12.201	10.9475	8.50308	7.37491	9.06717	10.5714	8.22104	5.49462	4.93053	7.18688	8.40907	7.09287	100		2	3	6	9	5	4	8	12	13	10	7	11
Bachelorstudium - Betriebswirtschaftslehre	M	1	2	139	WS18/19				78.6364	71.8182	33.6364	33.6364	28.1818	56.8182	65	26.8182	41.8182	28.1818	75.9091	74.5455	615		12.7864	11.6778	5.46933	5.46933	4.58241	9.23873	10.5691	4.36068	6.7997	4.58241	12.3429	12.1212	100		2	5	9	9	11	7	6	13	8	11	3	4
Bachelorstudium - Informatik	M	2	2	140	WS18/19				38.3673	54.2857	33.1763	55	53.0463	50.0658	33.3253	38.3673	38.3673	49.892	35.4862	49.5691	528.949		7.25351	10.2629	6.27212	10.398	10.0286	9.46516	6.30029	7.25351	7.25351	9.43229	6.70882	9.37124	100		8	3	13	2	4	5	12	8	8	6	11	7
Bachelorstudium - Informatik	M	2	2	141	WS18/19				75	75	60.7407	67.4074	45.1852	59.2593	63.7037	45.1852	80	54.8148	78.5185	74.0741	778.889		9.6291	9.6291	7.79838	8.6543	5.80124	7.60818	8.17879	5.80124	10.271	7.03757	10.0808	9.51022	100		4	4	9	7	12	10	8	12	2	11	3	6
Bachelorstudium - Informatik	M	2	2	142	WS18/19				36	61	58	55	57	14	14	49	28	64	73	64	573		6.28272	10.6457	10.1222	9.5986	9.94764	2.44328	2.44328	8.55148	4.88656	11.1693	12.74	11.1693	100		10	5	6	8	7	12	12	9	11	3	2	3
Bachelorstudium - Informatik	M	2	2	143	WS18/19				72.0879	72.0879	72.0879	74.7253	74.7253	76.044	70.1099	20	34.5055	78	79.3407	74.0659	797.78		9.03606	9.03606	9.03606	9.36665	9.36665	9.53194	8.78812	2.50696	4.32519	9.77713	9.94518	9.284	100		8	8	8	5	5	4	11	13	12	3	2	7
Bachelorstudium - Betriebswirtschaftslehre	M	1	2	144	WS18/19				76.6667	77.3333	66	56.6667	53.3333	58	58.6667	26	58	50	80	55.3333	716		10.7076	10.8007	9.21788	7.91434	7.44879	8.10056	8.19367	3.63128	8.10056	6.98324	11.1732	7.72812	100		4	3	5	9	11	7	6	13	7	12	2	10
Bachelorstudium - Wirtschaftsingenieurwesen (Elektr.Energ)	M	5	2	145	WS18/19				96	91	85	82	83	89	86	69	69	86	85	74	995		9.64824	9.14573	8.54271	8.24121	8.34171	8.94472	8.64322	6.93467	6.93467	8.64322	8.54271	7.43719	100		2	3	7	10	9	4	5	12	12	5	7	11
Bachelorstudium - Wirtschaftsingenieurwesen (Bauwesen)	M	4	2	146	WS18/19				80	80	74.5455	63.6364	73.4545	73.4545	45.0909	45.0909	70.1818	75.6364	79	72.3636	832.455		9.61013	9.61013	8.9549	7.64443	8.82385	8.82385	5.41662	5.41662	8.43071	9.08595	9.49001	8.6928	100		2	2	6	11	7	7	12	12	10	5	4	9
Bachelorstudium - Wirtschaftsingenieurwesen (Elektr.Energ)	M	5	2	147	WS18/19				76	53.3333	35.5556	64.4444	64.4444	64	74.4444	20	34.4444	63.3333	77.75	35.5556	663.306		11.4578	8.04054	5.36036	9.71565	9.71565	9.64865	11.2233	3.0152	5.19285	9.54814	11.7216	5.36036	100		3	9	10	5	5	7	4	13	12	8	2	10
Bachelorstudium - Betriebswirtschaftslehre	M	1	2	148	WS18/19				74	81	81	99	96	96	86	75	63	92	65	46	954		7.75681	8.49057	8.49057	10.3774	10.0629	10.0629	9.01468	7.86164	6.60377	9.64361	6.81342	4.8218	100		10	7	7	2	3	3	6	9	12	5	11	13
Bachelorstudium - Informatik	M	2	2	149	WS18/19				76	70	100	100	91	72	71	59	84	96	100	82	1001		7.59241	6.99301	9.99001	9.99001	9.09091	7.19281	7.09291	5.89411	8.39161	9.59041	9.99001	8.19181	100		9	12	2	2	6	10	11	13	7	5	2	8
Bachelorstudium - Betriebswirtschaftslehre	M	1	2	150	WS18/19				80	66.0948	56.1076	49.1933	61.4853	46.8886	34.5967	44.5839	58.4123	64.5583	74.5455	60	696.466		11.4866	9.49002	8.05604	7.06328	8.82818	6.73236	4.96746	6.40144	8.38695	9.2694	10.7034	8.61492	100		2	4	9	10	6	11	13	12	8	5	3	7
Bachelorstudium - Informatik	M	2	2	151	WS18/19				67.7108	80	25.0602	77.8313	53.253	76.3855	65.5422	20	21.4458	23.6145	52.5301	48.9157	612.289		11.0586	13.0657	4.09288	12.7115	8.69736	12.4754	10.7044	3.26643	3.50256	3.85675	8.5793	7.98898	100		5	2	10	3	7	4	6	13	12	11	8	9
Bachelorstudium - Informatik	M	2	2	152	WS18/19				73.6	58.4	62.4	65.6	60.8	72	68.8	33.6	42.4	53.6	74.4	45.6	711.2		10.3487	8.21147	8.7739	9.22385	8.54893	10.1237	9.67379	4.72441	5.96175	7.53656	10.4612	6.4117	100		3	9	7	6	8	4	5	13	12	10	2	11
Bachelorstudium - Wirtschaftsingenieurwesen (Bauwesen)	M	4	2	153	WS18/19				46.8085	64.6809	80	53.1915	59.5745	34.0426	62.1277	67.234	50.6383	53.1915	68.5106	26.383	666.383		7.02427	9.70626	12.0051	7.98212	8.93997	5.10856	9.32312	10.0894	7.59898	7.98212	10.281	3.95913	100		11	5	2	8	7	12	6	4	10	8	3	13
Bachelorstudium - Informatik	M	2	2	154	WS18/19				72.3256	72.3256	68.8372	40.9302	57.6744	47.907	45.1163	22.093	58.3721	50.6977	80	29.7674	646.047		11.1951	11.1951	10.6551	6.33549	8.92729	7.41541	6.98344	3.41973	9.03528	7.84737	12.383	4.60763	100		3	3	5	11	7	9	10	13	6	8	2	12
Bachelorstudium - Betriebswirtschaftslehre	M	1	2	155	WS18/19				73.3333	73.3333	80	47.7778	50	53.3333	53.3333	52.2222	68.8889	71.1111	80	67.7778	771.111		9.51009	9.51009	10.3746	6.19597	6.48415	6.91643	6.91643	6.77233	8.93372	9.2219	10.3746	8.78963	100		4	4	2	13	12	9	9	11	7	6	2	8
Bachelorstudium - Wirtschaftsingenieurwesen (Elektr.Energ)	M	5	2	156	WS18/19				72.9412	80	60.9412	65.8824	68.7059	67.2941	49.6471	44.7059	49.6471	77.8824	55.2941	20	712.941		10.231	11.2211	8.54785	9.24092	9.63696	9.43894	6.9637	6.27063	6.9637	10.9241	7.75578	2.80528	100		4	2	8	7	5	6	10	12	10	3	9	13
Bachelorstudium - Wirtschaftsingenieurwesen (Maschinenbau)	M	6	2	157	WS18/19				83	73	82	78	77	79	77	100	85	97	44	97	972		8.53909	7.51029	8.43621	8.02469	7.92181	8.12757	7.92181	10.2881	8.74486	9.97942	4.52675	9.97942	100		6	12	7	9	10	8	10	2	5	3	13	3
Bachelorstudium - Wirtschaftsingenieurwesen (Maschinenbau)	M	6	2	158	WS18/19				78.3784	74.3243	58.9189	54.0541	55.6757	80	71.0811	53.2432	26.4865	37.8378	66.2162	20	676.216		11.5907	10.9912	8.71303	7.99361	8.23341	11.8305	10.5116	7.8737	3.91687	5.59552	9.79217	2.95763	100		3	4	7	9	8	2	5	10	12	11	6	13
Bachelorstudium - Wirtschaftsingenieurwesen (Elektr.Energ)	M	5	2	159	WS18/19				78	82	63	100	100	89	94	52	92	94	85	92	1021		7.63957	8.03134	6.17042	9.79432	9.79432	8.71694	9.20666	5.09305	9.01077	9.20666	8.32517	9.01077	100		11	10	12	2	2	8	4	13	6	4	9	6
Bachelorstudium - Wirtschaftsingenieurwesen (Maschinenbau)	M	6	2	160	WS18/19				75.102	73.8776	80	29.7959	50.6122	62.8571	20	48.1633	56.7347	67.7551	54.2857	62.8571	682.041		11.0114	10.8318	11.7295	4.36864	7.42071	9.21604	2.93238	7.06164	8.31837	9.93417	7.95931	9.21604	100		3	4	2	12	10	6	13	11	8	5	9	6
Bachelorstudium - Wirtschaftsingenieurwesen (Bauwesen)	M	4	2	161	WS18/19				80	74.8936	62.766	51.9149	58.2979	23.8298	20	42.3404	63.4043	32.1277	77.4468	55.1064	642.128		12.4586	11.6634	9.77469	8.08482	9.07886	3.71107	3.11465	6.59377	9.87409	5.00331	12.061	8.58184	100		2	4	6	9	7	12	13	10	5	11	3	8
Bachelorstudium - Informatik	M	2	2	162	WS18/19				100	78	99	87	79	72	61	33	73	56	76	89	903		11.0742	8.63787	10.9635	9.63455	8.74862	7.97342	6.75526	3.65449	8.08416	6.20155	8.41639	9.85604	100		2	7	3	5	6	10	11	13	9	12	8	4
Bachelorstudium - Wirtschaftsingenieurwesen (WPT)	M	7	2	163	WS18/19				64.6809	62.1277	59.5745	51.9149	62.1277	80	59.5745	48.0851	45.5319	39.1489	44.2553	20	637.021		10.1536	9.75284	9.35204	8.14963	9.75284	12.5585	9.35204	7.54843	7.14763	6.14562	6.94723	3.13961	100		3	4	6	8	4	2	6	9	10	12	11	13
Masterstudium - Wirtschaftswissenschaft	M	8	2	164	WS18/19				100	88	52	79	79	79	79	20	52	100	79	20	827		12.0919	10.6409	6.28779	9.5526	9.5526	9.5526	9.5526	2.41838	6.28779	12.0919	9.5526	2.41838	100		2	4	10	5	5	5	5	12	10	2	5	12
Bachelorstudium - Betriebswirtschaftslehre	M	1	2	165	WS18/19				38.0952	61	46.6667	78.0952	63.8095	69.5238	61	41.9048	39.0476	55.2381	65.7143	60.9524	681.048		5.59362	8.95679	6.85219	11.4669	9.36932	10.2084	8.95679	6.15299	5.73346	8.11075	9.649	8.9498	100		13	6	10	2	5	3	6	11	12	9	4	8
Bachelorstudium - Wirtschaftsingenieurwesen (Elektr.Energ)	M	5	2	166	WS18/19				100	76	88	88	85	82	73	62	70	80	98	55	957		10.4493	7.94148	9.1954	9.1954	8.88192	8.56844	7.628	6.47858	7.31452	8.35946	10.2403	5.74713	100		2	9	4	4	6	7	10	12	11	8	3	13
Bachelorstudium - Informatik	M	2	2	167	WS18/19				54.186	54.186	50	59.7674	50	33.2558	75.814	24.186	75.814	70.2326	78.6047	78.6047	704.651		7.68977	7.68977	7.09571	8.48185	7.09571	4.71947	10.7591	3.43234	10.7591	9.967	11.1551	11.1551	100		8	8	10	7	10	12	4	13	4	6	2	2
Bachelorstudium - Informatik	M	2	2	168	WS18/19				100	86	86	100	100	100	100	87	67	67	96	52	1041		9.60615	8.26129	8.26129	9.60615	9.60615	9.60615	9.60615	8.35735	6.43612	6.43612	9.2219	4.9952	100		2	9	9	2	2	2	2	8	11	11	7	13
Bachelorstudium - Informatik	M	2	2	169	WS18/19				54.5	65	51.1538	47.1978	51.1538	55.25	56.0989	20	20	47.6923	50.6593	47.1978	565.904		9.63061	11.4861	9.03932	8.34025	9.03932	9.76314	9.91315	3.53417	3.53417	8.42763	8.95193	8.34025	100		5	2	6	10	6	4	3	12	12	9	8	10
Bachelorstudium - Wirtschaftsingenieurwesen (Elektr.Energ)	M	5	2	170	WS18/19				37	74	80	78	65	65	61	55	34	56	66	20	691		5.35456	10.7091	11.5774	11.288	9.40666	9.40666	8.82779	7.95948	4.92041	8.1042	9.55137	2.89436	100		11	4	2	3	6	6	8	10	12	9	5	13
Bachelorstudium - Wirtschaftsingenieurwesen (Maschinenbau)	M	6	2	171	WS18/19				93	89	74	60	48	51	65	43	46	72	88	58	787		11.817	11.3088	9.4028	7.62389	6.09911	6.4803	8.25921	5.46379	5.84498	9.14867	11.1817	7.36976	100		2	3	5	8	11	10	7	13	12	6	4	9
Bachelorstudium - Betriebswirtschaftslehre	M	1	2	172	WS18/19				77.5258	76.2887	67	43.5052	43.5052	63.9175	42.268	29.8969	65	55.8763	62.6804	54.6392	682.103		11.3657	11.1843	9.82256	6.37809	6.37809	9.37065	6.19672	4.38305	9.52935	8.19177	9.18929	8.0104	100		2	3	4	10	10	6	12	13	5	8	7	9
Bachelorstudium - Wirtschaftsingenieurwesen (Elektr.Energ)	M	5	2	173	WS18/19				80	80	74	59.403	51.3433	51.3433	54.0299	38.806	36.1194	50.4478	67.4627	54.9254	697.881		11.4633	11.4633	10.6035	8.51191	7.35703	7.35703	7.74199	5.56055	5.17558	7.22871	9.66679	7.87031	100		2	2	4	6	9	9	8	12	13	11	5	7
Bachelorstudium - Betriebswirtschaftslehre	M	1	2	174	WS18/19				74	74	54.5	69.5	69.5	80	72	26	56	57.5	69.5	27.5	730		10.137	10.137	7.46575	9.52055	9.52055	10.9589	9.86301	3.56164	7.67123	7.87671	9.52055	3.76712	100		3	3	11	6	6	2	5	13	10	9	6	12
Bachelorstudium - Wirtschaftsingenieurwesen (Elektr.Energ)	M	5	2	175	WS18/19				80	73.3333	68.5714	42.0408	44.4898	53.4694	51.0204	37.9592	38.7755	42.8571	65.7143	22.449	620.68		12.8891	11.815	11.0478	6.77335	7.16791	8.61464	8.22008	6.11574	6.24726	6.90487	10.5875	3.61683	100		2	3	4	10	8	6	7	12	11	9	5	13
Bachelorstudium - Wirtschaftsingenieurwesen (Maschinenbau)	M	6	2	176	WS18/19				95	63	40	53	49	49	66	21	52	48	81	50	667		14.2429	9.44528	5.997	7.94603	7.34633	7.34633	9.89505	3.14843	7.7961	7.1964	12.1439	7.49625	100		2	5	12	6	9	9	4	13	7	11	3	8
Bachelorstudium - Wirtschaftsingenieurwesen (Maschinenbau)	M	6	2	177	WS18/19				92	84	91	88	89	86	87	87	57	77	81	63	982		9.36864	8.55397	9.2668	8.9613	9.06314	8.75764	8.85947	8.85947	5.80448	7.84114	8.24847	6.41548	100		2	9	3	5	4	8	6	6	13	11	10	12
Bachelorstudium - Wirtschaftsingenieurwesen (Bauwesen)	M	4	2	178	WS18/19				71.0043	39.3687	23.8737	72.9412	69.7131	34.2037	55.5093	20.6456	71.0043	25.8106	80	70.3587	634.433		11.1918	6.20534	3.763	11.4971	10.9882	5.39123	8.74943	3.25418	11.1918	4.06829	12.6097	11.09	100		4	9	12	3	7	10	8	13	4	11	2	6
Bachelorstudium - Wirtschaftsingenieurwesen (Bauwesen)	M	4	2	179	WS18/19				65.1302	63.3944	45.1688	62.3529	62.5265	56.4513	53.8476	39.9614	62.5265	55.5834	69.4118	52.1119	688.467		9.46018	9.20806	6.56078	9.05678	9.082	8.19957	7.82139	5.80441	9.082	8.07351	10.0821	7.56926	100		3	4	12	7	5	8	10	13	5	9	2	11
Bachelorstudium - Wirtschaftsingenieurwesen (Elektr.Energ)	M	5	2	180	WS18/19				68.8372	54.186	64.6512	37.4419	48.6047	67.4419	58.3721	44.4186	49.3023	41.6279	68.8372	44.4186	648.14		10.6207	8.36024	9.97488	5.77682	7.4991	10.4055	9.0061	6.85325	7.60675	6.42268	10.6207	6.85325	100		2	7	5	13	9	4	6	10	8	12	2	10
Bachelorstudium - Wirtschaftsingenieurwesen (Elektr.Energ)	M	5	2	181	WS18/19				76.6667	64.4444	20	77.7778	66.6667	77.7778	74.4444	70	63.3333	62.2222	71.1111	53.3333	777.778		9.85714	8.28571	2.57143	10	8.57143	10	9.57143	9	8.14286	8	9.14286	6.85714	100		4	9	13	2	8	2	5	7	10	11	6	12
Bachelorstudium - Wirtschaftsingenieurwesen (Maschinenbau)	M	6	2	182	WS18/19				80	69.4845	67.6289	55.2577	51.5464	29.8969	29.8969	25.567	52.7835	75.6701	75.0515	33.6082	646.392		12.3764	10.7496	10.4625	8.54864	7.97448	4.6252	4.6252	3.95534	8.16587	11.7065	11.6108	5.19936	100		2	5	6	7	9	11	11	13	8	3	4	10
Bachelorstudium - Wirtschaftsingenieurwesen (Elektr.Energ)	M	5	2	183	WS18/19				65.2055	75	33.9726	66.0274	66.8493	74.2466	72.6027	26.5753	75	29.863	54.5205	34.7945	674.658		9.66497	11.1168	5.03553	9.7868	9.90863	11.0051	10.7614	3.93909	11.1168	4.4264	8.08122	5.15736	100		8	2	11	7	6	4	5	13	2	12	9	10
Bachelorstudium - Wirtschaftsingenieurwesen (Maschinenbau)	M	6	2	184	WS18/19				80	80	53.6364	47.2727	61.8182	57.2727	42.7273	43.6364	34.5455	53.6364	64.5455	51.8182	670.909		11.9241	11.9241	7.99458	7.04607	9.21409	8.53659	6.36856	6.50407	5.14905	7.99458	9.6206	7.72358	100		2	2	7	10	5	6	12	11	13	7	4	9
Bachelorstudium - Betriebswirtschaftslehre	M	1	2	185	WS18/19				71.3695	54.5852	62.1118	36.5957	44.0479	68.1331	56.0905	44.0479	54.1085	45.5532	56.0905	33.5107	626.244		11.3964	8.71627	9.91814	5.84368	7.03366	10.8796	8.95664	7.03366	8.64015	7.27404	8.95664	5.35105	100		2	7	4	12	10	3	5	10	8	9	5	13
Bachelorstudium - Wirtschaftsingenieurwesen (Maschinenbau)	M	6	2	186	WS18/19				73.3661	64.5209	76.683	59.5455	66.7322	68.3907	52.7273	20	50.516	75.5774	72.8133	28.1081	708.98		10.3481	9.10052	10.816	8.39875	9.41242	9.64634	7.43706	2.82095	7.12516	10.66	10.2701	3.96458	100		4	8	2	9	7	6	10	13	11	3	5	12
Bachelorstudium - Betriebswirtschaftslehre	M	1	2	187	WS18/19				74.7826	70.8696	50.6522	60.4348	50	53.2609	44.7826	31.7391	20	56.5217	70.8696	25.2174	609.13		12.2769	11.6345	8.31549	9.92148	8.20842	8.74375	7.35189	5.21056	3.28337	9.27909	11.6345	4.1399	100		2	3	8	5	9	7	10	11	13	6	3	12
Bachelorstudium - Informatik	M	2	2	188	WS18/19				80	75.5	58	68.4286	71.6429	61	60	20	52.4689	53.7267	64	30.2857	695.053		11.5099	10.8625	8.34469	9.84509	10.3075	8.77631	8.63244	2.87748	7.54891	7.72987	9.20793	4.35733	100		2	3	9	5	4	7	8	13	11	10	6	12
Bachelorstudium - Wirtschaftsingenieurwesen (Elektr.Energ)	M	5	2	189	WS18/19				71.7021	71.0638	69.1489	34.0426	50	66.5957	63.4043	71.0638	27.0213	71.0638	79.3617	21.2766	695.745		10.3058	10.2141	9.93884	4.89297	7.18654	9.57187	9.11315	10.2141	3.88379	10.2141	11.4067	3.0581	100		3	4	7	11	10	8	9	4	12	4	2	13
Bachelorstudium - Wirtschaftsingenieurwesen (Elektr.Energ)	M	5	2	190	WS18/19				58.25	55.25	70.25	71.75	76.25	43.25	46.25	37.25	61.25	44.75	68.75	62	695.25		8.37828	7.94678	10.1043	10.32	10.9673	6.22078	6.65228	5.35778	8.80978	6.43653	9.88853	8.91766	100		8	9	4	3	2	12	10	13	7	11	5	6
Bachelorstudium - Wirtschaftsingenieurwesen (Maschinenbau)	M	6	2	191	WS18/19				80	71.1111	75.5556	66.6667	62.2222	35.5556	20	58.8889	67.7778	35.5556	67.7778	67.7778	708.889		11.2853	10.0313	10.6583	9.40439	8.77743	5.01567	2.82132	8.30721	9.56113	5.01567	9.56113	9.56113	100		2	4	3	8	9	11	13	10	5	11	5	5
Bachelorstudium - Mathematik	M	3	2	192	WS18/19				62.906	80	60	50.9402	56.6667	68.0342	69.7436	20	28.7179	66.6667	62.906	35.5556	662.137		9.50045	12.0821	9.06157	7.6933	8.55815	10.2749	10.5331	3.02052	4.33716	10.0684	9.50045	5.36982	100		6	2	8	10	9	4	3	13	12	5	6	11
Bachelorstudium - Wirtschaftsingenieurwesen (Elektr.Energ)	M	5	2	193	WS18/19				89	78	54	64	74	58	67	60	90	46	79	53	812		10.9606	9.60591	6.65025	7.88177	9.1133	7.14286	8.25123	7.38916	11.0837	5.66502	9.72906	6.52709	100		3	5	11	8	6	10	7	9	2	13	4	12
Bachelorstudium - Betriebswirtschaftslehre	M	1	2	194	WS18/19				74.5455	72.987	62.8571	62.8571	62.8571	62.8571	62.0779	62.8571	61.2987	34.026	64.4156	55.0649	738.701		10.0914	9.88045	8.50914	8.50914	8.50914	8.50914	8.40366	8.50914	8.29817	4.60619	8.72011	7.45429	100		2	3	5	5	5	5	10	5	11	13	4	12
Bachelorstudium - Wirtschaftsingenieurwesen (Bauwesen)	M	4	2	195	WS18/19				67.1429	62.8571	41.4286	28.5714	41.4286	54.2857	54.2857	67.1429	32.8571	58.5714	58.5714	24.2857	591.429		11.3527	10.628	7.00483	4.83092	7.00483	9.17874	9.17874	11.3527	5.55556	9.90338	9.90338	4.10628	100		2	4	9	12	9	7	7	2	11	5	5	13
Bachelorstudium - Wirtschaftsingenieurwesen (Elektr.Energ)	M	5	2	196	WS18/19				80	78.1538	65	65	61.8762	77.2308	75.3846	61.8762	37	62	51.0694	40.2627	754.854		10.5981	10.3535	8.61094	8.61094	8.19711	10.2312	9.98665	8.19711	4.90161	8.21351	6.76547	5.33384	100		2	3	6	6	9	4	5	9	13	8	11	12
Bachelorstudium - Wirtschaftsingenieurwesen (Maschinenbau)	M	6	2	197	WS18/19				52	55	92	46	53	46	46	66	45	50	74	79	704		7.38636	7.8125	13.0682	6.53409	7.52841	6.53409	6.53409	9.375	6.39205	7.10227	10.5114	11.2216	100		8	6	2	10	7	10	10	5	13	9	4	3
Bachelorstudium - Wirtschaftsingenieurwesen (Maschinenbau)	M	6	2	198	WS18/19				100	94	73	72	66	81	75	57	69	79	86	62	914		10.9409	10.2845	7.98687	7.87746	7.22101	8.86214	8.20569	6.23632	7.54923	8.64333	9.40919	6.78337	100		2	3	8	9	11	5	7	13	10	6	4	12
Bachelorstudium - Betriebswirtschaftslehre	M	1	2	199	WS18/19				68	39	68	80	55.7849	67.0769	53	24.6154	71.9025	58	74.6841	76.5993	736.663		9.23081	5.29414	9.23081	10.8598	7.57265	9.10551	7.19461	3.34147	9.76056	7.87334	10.1382	10.3981	100		6	12	6	2	10	8	11	13	5	9	4	3
Bachelorstudium - Wirtschaftsingenieurwesen (Bauwesen)	M	4	2	200	WS18/19				100	99	81	80	78	99	85	70	78	86	92	62	1010		9.90099	9.80198	8.0198	7.92079	7.72277	9.80198	8.41584	6.93069	7.72277	8.51485	9.10891	6.13861	100		2	3	8	9	10	3	7	12	10	6	5	13
Bachelorstudium - Wirtschaftsingenieurwesen (Bauwesen)	M	4	2	201	WS18/19				49.0323	36.4095	20	73.0154	55.3436	69.2286	55.3436	70	78.0645	69.2286	75.54	75.54	726.746		6.74682	5.00994	2.75199	10.0469	7.61526	9.52583	7.61526	9.63197	10.7416	9.52583	10.3943	10.3943	100		11	12	13	5	9	7	9	6	2	7	3	3
Bachelorstudium - Wirtschaftsingenieurwesen (Bauwesen)	M	4	2	202	WS18/19				80	80	33.0909	38.5455	42.9091	33.0909	73.4545	27.6364	39.6364	52.7273	80	68	649.091		12.3249	12.3249	5.09804	5.93838	6.61064	5.09804	11.3165	4.2577	6.10644	8.12325	12.3249	10.4762	100		2	2	11	10	8	11	5	13	9	7	2	6
Bachelorstudium - Wirtschaftsingenieurwesen (Maschinenbau)	M	6	2	203	WS18/19				76	76	79	75	79	77	74	73	72	70	70	74	895		8.49162	8.49162	8.82682	8.37989	8.82682	8.60335	8.26816	8.15642	8.04469	7.82123	7.82123	8.26816	100		5	5	2	7	2	4	8	10	11	12	12	8
Bachelorstudium - Informatik	M	2	2	204	WS18/19				30.3226	29.0323	70.3226	80	60	55.4839	36.7742	43.871	79.3548	53.5484	32.9032	30.9677	602.581		5.03212	4.81799	11.6702	13.2762	9.95717	9.20771	6.10278	7.28051	13.1692	8.88651	5.46039	5.13919	100		12	13	4	2	5	6	9	8	3	7	10	11
Bachelorstudium - Betriebswirtschaftslehre	M	1	2	205	WS18/19				76.3636	75.4545	75	48.1818	62.7273	56.3636	54.5455	20.9091	36.3636	44.5455	60	55.4545	665.909		11.4676	11.3311	11.2628	7.23549	9.4198	8.46416	8.19113	3.13993	5.46075	6.68942	9.01024	8.32765	100		2	3	4	10	5	7	9	13	12	11	6	8
Bachelorstudium - Wirtschaftsingenieurwesen (Maschinenbau)	M	6	2	206	WS18/19				40.1517	71.5385	57.6923	50.7692	75.3846	34.3012	49.2308	34.3012	22.6002	78.4615	76.1538	52.3077	642.893		6.24547	11.1276	8.97386	7.897	11.7258	5.33545	7.6577	5.33545	3.51539	12.2045	11.8455	8.1363	100		10	5	6	8	4	11	9	11	13	2	3	7
Bachelorstudium - Wirtschaftsingenieurwesen (Elektr.Energ)	M	5	2	207	WS18/19				80	50	48.5	48.5	78.5	50	39.5	42.5	79	41	48.5	44	650		12.3077	7.69231	7.46154	7.46154	12.0769	7.69231	6.07692	6.53846	12.1538	6.30769	7.46154	6.76923	100		2	5	7	7	4	5	13	11	3	12	7	10
Bachelorstudium - Betriebswirtschaftslehre	M	1	2	208	WS18/19				80	72.8	51.2	58.4	56	46.4	45.2	20	38	68	50	26	612		13.0719	11.8954	8.36601	9.54248	9.15033	7.5817	7.38562	3.26797	6.20915	11.1111	8.16993	4.24837	100		2	3	7	5	6	9	10	13	11	4	8	12
Bachelorstudium - Wirtschaftsingenieurwesen (Maschinenbau)	M	6	2	209	WS18/19				76	56	84	66	53	88	68	27	63	68	67	19	735		10.3401	7.61905	11.4286	8.97959	7.21088	11.9728	9.2517	3.67347	8.57143	9.2517	9.11565	2.58503	100		4	10	3	8	11	2	5	12	9	5	7	13
Bachelorstudium - Wirtschaftsingenieurwesen (Bauwesen)	M	4	2	210	WS18/19				51	61	57	45	46	33	37	27	45	52	63	56	573		8.90052	10.6457	9.94764	7.8534	8.02792	5.75916	6.45724	4.71204	7.8534	9.07504	10.9948	9.77312	100		7	3	4	9	8	12	11	13	9	6	2	5
Bachelorstudium - Wirtschaftsingenieurwesen (Maschinenbau)	M	6	2	211	WS18/19				100	61	82	80	75	64	50	58	50	16	64	69	769		13.0039	7.93238	10.6632	10.4031	9.75293	8.3225	6.50195	7.54226	6.50195	2.08062	8.3225	8.97269	100		2	9	3	4	5	7	11	10	11	13	7	6
Bachelorstudium - Betriebswirtschaftslehre	M	1	2	212	WS18/19				59.4286	57.7143	76.5714	74	68.8571	33.7143	26.8571	20	55.1429	60.2857	80	65.4286	678		8.76528	8.51243	11.2937	10.9145	10.1559	4.97261	3.96123	2.94985	8.13316	8.8917	11.7994	9.65023	100		8	9	3	4	5	11	12	13	10	7	2	6
Bachelorstudium - Wirtschaftsingenieurwesen (Elektr.Energ)	M	5	2	213	WS18/19				56.1534	63.8223	80	78	38.6245	68.2045	67.1089	55.0578	71	66.0134	46.2934	22.1911	712.469		7.88152	8.9579	11.2286	10.9478	5.42121	9.57297	9.41921	7.72775	9.96534	9.26544	6.49759	3.11468	100		9	8	2	3	12	5	6	10	4	7	11	13
Bachelorstudium - Wirtschaftsingenieurwesen (Elektr.Energ)	M	5	2	214	WS18/19				72.3404	72.3404	71	72.3404	68.5106	68.5106	60.8511	20	37.8723	58.2979	74.4681	40.4255	716.957		10.0899	10.0899	9.90296	10.0899	9.55575	9.55575	8.4874	2.78957	5.28237	8.13129	10.3867	5.63848	100		3	3	6	3	7	7	9	13	12	10	2	11
Bachelorstudium - Wirtschaftsingenieurwesen (Elektr.Energ)	M	5	2	215	WS18/19				91	82	92	72	79	79	79	41	56	70	70	45	856		10.6308	9.57944	10.7477	8.41121	9.22897	9.22897	9.22897	4.78972	6.54206	8.17757	8.17757	5.25701	100		3	4	2	8	5	5	5	13	11	9	9	12
Bachelorstudium - Wirtschaftsingenieurwesen (Maschinenbau)	M	6	2	216	WS18/19				60	60	65	64	63	52	39	38	54	53	47	36	631		9.50872	9.50872	10.3011	10.1426	9.98415	8.24089	6.18067	6.02219	8.55784	8.39937	7.44849	5.70523	100		5	5	2	3	4	9	11	12	7	8	10	13
Bachelorstudium - Betriebswirtschaftslehre	M	1	2	217	WS18/19				39.5789	52.8421	43.3684	60.4211	64.2105	62.9474	25.0526	20.6316	80	40.2105	71.7895	63.5789	624.632		6.33637	8.45972	6.94304	9.67307	10.2797	10.0775	4.01079	3.303	12.8075	6.43748	11.4931	10.1786	100		11	8	9	7	4	6	12	13	2	10	3	5
Bachelorstudium - Wirtschaftsingenieurwesen (Elektr.Energ)	M	5	2	218	WS18/19				80	57.8233	65.5819	65	48.125	57.8233	56.8534	29.6983	53	57.8233	71.4009	60	703.129		11.3777	8.2237	9.32715	9.24439	6.8444	8.2237	8.08577	4.22373	7.53773	8.2237	10.1547	8.53328	100		2	7	4	5	12	7	10	13	11	7	3	6
Bachelorstudium - Betriebswirtschaftslehre	M	1	2	219	WS18/19				70	70	68.5714	70	74.2857	61.4286	55.7143	20	57.1429	77.1429	70	77.1429	771.429		9.07407	9.07407	8.88889	9.07407	9.62963	7.96296	7.22222	2.59259	7.40741	10	9.07407	10	100		5	5	9	5	4	10	12	13	11	2	5	2
Bachelorstudium - Wirtschaftsingenieurwesen (Bauwesen)	M	4	2	220	WS18/19				65	64.375	51.25	26.3281	30.3359	31.9531	31.3906	29.0703	24.8516	33.0781	30.125	25.2734	443.031		14.6717	14.5306	11.568	5.94272	6.84736	7.21239	7.08542	6.56168	5.60944	7.46632	6.79975	5.70466	100		2	3	4	11	8	6	7	10	13	5	9	12
Bachelorstudium - Wirtschaftsingenieurwesen (Maschinenbau)	M	6	2	221	WS18/19				79	72	79	58	56	56	56	63	21	80	49	20	689		11.4659	10.4499	11.4659	8.418	8.12772	8.12772	8.12772	9.14369	3.0479	11.611	7.11176	2.90276	100		3	5	3	7	8	8	8	6	12	2	11	13
Bachelorstudium - Wirtschaftsingenieurwesen (Maschinenbau)	M	6	2	222	WS18/19				80	73.2258	47.0968	42.5	64.2742	36.4516	40.3226	37.4194	33.5484	66.4516	71.2903	35.4839	628.065		12.7375	11.659	7.49872	6.76682	10.2337	5.8038	6.42013	5.95788	5.34155	10.5804	11.3508	5.64972	100		2	3	7	8	6	11	9	10	13	5	4	12
Bachelorstudium - Wirtschaftsingenieurwesen (Maschinenbau)	M	6	2	223	WS18/19				70	95	74	93	82	90	62	76	75	85	75	31	908		7.70925	10.4626	8.14978	10.2423	9.03084	9.91189	6.82819	8.37004	8.25991	9.36123	8.25991	3.4141	100		11	2	10	3	6	4	12	7	8	5	8	13
Bachelorstudium - Wirtschaftsingenieurwesen (Maschinenbau)	M	6	2	224	WS18/19				97	95	96	100	96	97	97	97	96	96	96	97	1160		8.36207	8.18966	8.27586	8.62069	8.27586	8.36207	8.36207	8.36207	8.27586	8.27586	8.27586	8.36207	100		3	13	8	2	8	3	3	3	8	8	8	3
Bachelorstudium - Wirtschaftsingenieurwesen (Maschinenbau)	M	6	2	225	WS18/19				84	65	63	61	61	65	62	51	58	65	69	60	764		10.9948	8.50785	8.24607	7.98429	7.98429	8.50785	8.11518	6.67539	7.59162	8.50785	9.03141	7.8534	100		2	4	7	9	9	4	8	13	12	4	3	11
Bachelorstudium - Betriebswirtschaftslehre	M	1	2	226	WS18/19				65	68	50	53.5294	58.8235	35	59.7059	49.1176	48.2353	53.5294	61.4706	62.3529	664.765		9.7779	10.2292	7.52146	8.05238	8.84877	5.26502	8.98151	7.38873	7.256	8.05238	9.24697	9.3797	100		3	2	10	8	7	13	6	11	12	8	5	4
Bachelorstudium - Wirtschaftsingenieurwesen (Elektr.Energ)	M	5	2	227	WS18/19				64.7273	60.3636	52.7273	44	54.9091	49.4545	47.2727	39.6364	46.1818	40.7273	50.5455	29.8182	580.364		11.1529	10.401	9.08521	7.58145	9.46115	8.5213	8.14536	6.82957	7.95739	7.01754	8.70927	5.13784	100		2	3	5	10	4	7	8	12	9	11	6	13
Bachelorstudium - Wirtschaftsingenieurwesen (Maschinenbau)	M	6	2	228	WS18/19				94	82	51	81	80	71	71	43	89	88	92	57	899		10.4561	9.12125	5.67297	9.01001	8.89878	7.89766	7.89766	4.78309	9.89989	9.78865	10.2336	6.34038	100		2	6	12	7	8	9	9	13	4	5	3	11
Bachelorstudium - Wirtschaftsingenieurwesen (Maschinenbau)	M	6	2	229	WS18/19				39.9078	44.5019	73.8022	74.4615	70.6374	71.4286	66.6813	69.0549	56	68.2637	56.7529	24.5941	716.086		5.57305	6.21461	10.3063	10.3984	9.86436	9.97485	9.31191	9.64338	7.82028	9.53289	7.92543	3.43452	100		12	11	3	2	5	4	8	6	10	7	9	13
Bachelorstudium - Wirtschaftsingenieurwesen (Elektr.Energ)	M	5	2	230	WS18/19				61.087	61.087	51.9565	80	80	66.3043	66.3043	28.4783	34.3478	53.913	67.6087	44.7826	695.87		8.77851	8.77851	7.46642	11.4964	11.4964	9.52827	9.52827	4.09247	4.93596	7.74758	9.71571	6.43549	100		7	7	10	2	2	5	5	13	12	9	4	11
Bachelorstudium - Wirtschaftsingenieurwesen (Maschinenbau)	M	6	2	231	WS18/19				87	81	82	92	84	79	79	73	84	86	86	82	995		8.74372	8.1407	8.24121	9.24623	8.44221	7.9397	7.9397	7.33668	8.44221	8.64322	8.64322	8.24121	100		3	10	8	2	6	11	11	13	6	4	4	8
Bachelorstudium - Wirtschaftsingenieurwesen (Elektr.Energ)	M	5	2	232	WS18/19				80	77.75	76.25	74.75	29.8966	58.25	61.25	39.032	33.1955	39.5	70.25	20	660.124		12.1189	11.7781	11.5509	11.3236	4.52894	8.8241	9.27856	5.91282	5.02867	5.98372	10.6419	3.02973	100		2	3	4	5	12	8	7	10	11	9	6	13
Bachelorstudium - Wirtschaftsingenieurwesen (Maschinenbau)	M	6	2	233	WS18/19				67.4194	64	76.129	43.2258	25.8065	71.2903	58	50.6158	22.9032	45.1613	34.5161	23.871	582.938		11.5654	10.9789	13.0595	7.41516	4.42696	12.2295	9.94959	8.68288	3.92893	7.74718	5.92106	4.09494	100		4	5	2	9	11	3	6	7	13	8	10	12
Bachelorstudium - Betriebswirtschaftslehre	M	1	2	234	WS18/19				39.8	39.8	33.95	80	65	33.95	32.15	20	64.1	51.05	56.45	56	572.25		6.955	6.955	5.93272	13.9799	11.3587	5.93272	5.61817	3.49498	11.2014	8.92093	9.86457	9.78593	100		8	8	10	2	3	10	12	13	4	7	5	6
Bachelorstudium - Wirtschaftsingenieurwesen (Maschinenbau)	M	6	2	235	WS18/19				94	94	97	67	67	93	70	50	76	56	93	22	879		10.694	10.694	11.0353	7.6223	7.6223	10.5802	7.96359	5.68828	8.64619	6.37088	10.5802	2.50284	100		3	3	2	9	9	5	8	12	7	11	5	13
Bachelorstudium - Betriebswirtschaftslehre	M	1	2	236	WS18/19				67.0455	69.0909	73.1818	73.1818	52.0455	73.8636	73.1818	58	21.3636	63.6364	76.5909	22.0455	723.227		9.27032	9.55314	10.1188	10.1188	7.19628	10.2131	10.1188	8.01961	2.95393	8.79894	10.5902	3.04821	100		8	7	4	4	11	3	4	10	13	9	2	12
Bachelorstudium - Wirtschaftsingenieurwesen (Maschinenbau)	M	6	2	237	WS18/19				80	58.5714	68.8571	70	68	69	62.8571	21.7143	40.5714	33.7143	75.7143	31.1429	680.143		11.7622	8.61164	10.1239	10.292	9.9979	10.1449	9.24176	3.19261	5.96513	4.95694	11.1321	4.57887	100		2	9	6	4	7	5	8	13	10	11	3	12
Bachelorstudium - Betriebswirtschaftslehre	M	1	2	238	WS18/19				80	73.0769	59.2308	55.3846	55.3846	51.5385	56.9231	29.2308	38.4615	52.3077	42.3077	31.5385	625.385		12.7921	11.6851	9.47109	8.85609	8.85609	8.24108	9.10209	4.67405	6.15006	8.36408	6.76507	5.04305	100		2	3	4	6	6	9	5	13	11	8	10	12
Bachelorstudium - Wirtschaftsingenieurwesen (WPT)	M	7	2	239	WS18/19				51.4301	48.2871	59.6019	80	62	55.2017	55.2017	41.3724	37.6008	44.5155	76.5217	39.4866	651.219		7.8975	7.41487	9.15235	12.2846	9.5206	8.47666	8.47666	6.35307	5.77391	6.83571	11.7505	6.06349	100		8	9	5	2	4	6	6	11	13	10	3	12
Bachelorstudium - Informatik	M	2	2	240	WS18/19				46.25	80	51.0714	66	61.25	37.6786	37.6786	37.6786	37.6786	42.5	49.4643	43.0357	590.286		7.83519	13.5528	8.65198	11.181	10.3763	6.38311	6.38311	6.38311	6.38311	7.1999	8.37972	7.29066	100		7	2	5	3	4	10	10	10	10	9	6	8
Bachelorstudium - Wirtschaftsingenieurwesen (Maschinenbau)	M	6	2	241	WS18/19				57	68	87	100	80	55	37	88	52	85	66	67	842		6.7696	8.07601	10.3325	11.8765	9.50119	6.53207	4.3943	10.4513	6.17577	10.095	7.83848	7.95724	100		10	7	4	2	6	11	13	3	12	5	9	8
Bachelorstudium - Wirtschaftsingenieurwesen (Maschinenbau)	M	6	2	242	WS18/19				70	78.5714	74.2857	77	51.4286	74.2857	78.5714	38.5714	44.2857	48.5714	60	41.4286	737		9.49796	10.661	10.0795	10.4478	6.9781	10.0795	10.661	5.23357	6.00892	6.59042	8.14111	5.62124	100		7	2	5	4	9	5	2	13	11	10	8	12
Bachelorstudium - Wirtschaftsingenieurwesen (Maschinenbau)	M	6	2	243	WS18/19				80	74	78.125	51.875	51.875	58	58	60	35	76.25	40.625	62.1875	725.938		11.0202	10.1937	10.7619	7.14593	7.14593	7.98967	7.98967	8.26517	4.82135	10.5037	5.59621	8.56651	100		2	5	3	10	10	8	8	7	13	4	12	6
Bachelorstudium - Wirtschaftsingenieurwesen (Maschinenbau)	M	6	2	244	WS18/19				83	83	75	74	74	72	73	34	70	70	73	47	828		10.0242	10.0242	9.05797	8.9372	8.9372	8.69565	8.81643	4.10628	8.45411	8.45411	8.81643	5.67633	100		2	2	4	5	5	9	7	13	10	10	7	12
Bachelorstudium - Wirtschaftsingenieurwesen (Maschinenbau)	M	6	2	245	WS18/19				80	60.5	53	52	49.4444	53.8889	53.8889	20	49.4444	57.2222	63.3333	51.6667	644.389		12.4149	9.38874	8.22485	8.06966	7.67308	8.36279	8.36279	3.10372	7.67308	8.88008	9.82843	8.01793	100		2	4	8	9	11	6	6	13	11	5	3	10
Bachelorstudium - Wirtschaftsingenieurwesen (Maschinenbau)	M	6	2	246	WS18/19				62.1875	62.1875	80	41.375	27.3125	80	55.25	39	20	61.625	48.125	40	617.062		10.078	10.078	12.9647	6.70516	4.42621	12.9647	8.95371	6.32027	3.24116	9.98683	7.79905	6.48233	100		4	4	2	9	12	2	7	11	13	6	8	10
Bachelorstudium - Wirtschaftsingenieurwesen (Maschinenbau)	M	6	2	247	WS18/19				61.6129	80	59.6774	78.0645	73.2258	69	49.0323	52.9032	64.5161	74.1935	68.3871	41.2903	771.903		7.98195	10.364	7.7312	10.1133	9.4864	8.93894	6.35213	6.85361	8.35806	9.61177	8.85954	5.34916	100		9	2	10	3	5	6	12	11	8	4	7	13
Bachelorstudium - Wirtschaftsingenieurwesen (Maschinenbau)	M	6	2	248	WS18/19				56.8421	62.1053	69.4737	62.1053	62.1053	74.7368	63.1579	71.5789	45.2632	64.2105	50.5263	28.4211	710.526		8	8.74074	9.77778	8.74074	8.74074	10.5185	8.88889	10.0741	6.37037	9.03704	7.11111	4	100		10	7	4	7	7	2	6	3	12	5	11	13
Bachelorstudium - Wirtschaftsingenieurwesen (Maschinenbau)	M	6	2	249	WS18/19				71.8182	71.8182	100	80	65	72.5	72.5	20	58.1818	67.7273	36.3636	56.8182	772.727		9.29412	9.29412	12.9412	10.3529	8.41176	9.38235	9.38235	2.58824	7.52941	8.76471	4.70588	7.35294	100		6	6	2	3	9	4	4	13	10	8	12	11
Bachelorstudium - Wirtschaftsingenieurwesen (Maschinenbau)	M	6	2	250	WS18/19				80	78.209	44.1791	70.1493	49.5522	29.8507	29.8507	20	47.7612	45.0746	79.1045	54.9254	628.657		12.7255	12.4406	7.02754	11.1586	7.88224	4.74834	4.74834	3.18139	7.59734	7.16999	12.5831	8.73694	100		2	4	10	5	7	11	11	13	8	9	3	6
Bachelorstudium - Wirtschaftsingenieurwesen (Maschinenbau)	M	6	2	251	WS18/19				55.5608	44.6429	25.3571	47.8571	66	63	37.1429	24.2857	38.2143	72.562	59.8111	48.9286	583.362		9.52423	7.65268	4.34672	8.20367	11.3137	10.7995	6.36703	4.16306	6.55069	12.4386	10.2528	8.38734	100		6	9	12	8	3	4	11	13	10	2	5	7
Bachelorstudium - Wirtschaftsingenieurwesen (Maschinenbau)	M	6	2	252	WS18/19				70.8794	57.0854	57.9899	49.8492	49.8492	40.804	44.4221	20.9045	55.2764	56.1809	66.7337	51.6583	621.633		11.4021	9.18314	9.32864	8.01908	8.01908	6.564	7.14603	3.36284	8.89212	9.03763	10.7352	8.31009	100		2	5	4	9	9	12	11	13	7	6	3	8
Bachelorstudium - Wirtschaftsingenieurwesen (Maschinenbau)	M	6	2	253	WS18/19				79	79	57.6923	46.9231	52.3077	57.6923	55.3846	33.0769	55.3846	52.3077	79	79.2308	727		10.8666	10.8666	7.93567	6.45434	7.19501	7.93567	7.61824	4.54978	7.61824	7.19501	10.8666	10.8983	100		3	3	6	12	10	6	8	13	8	10	3	2
Bachelorstudium - Wirtschaftsingenieurwesen (Maschinenbau)	M	6	2	254	WS18/19				80	74.6067	65.1685	53.0337	53.0337	59.1011	47.6404	20	53.7079	66.5169	74.6067	61.1236	708.539		11.2908	10.5297	9.19759	7.48493	7.48493	8.34126	6.72376	2.82271	7.58008	9.38788	10.5297	8.6267	100		2	3	6	10	10	8	12	13	9	5	3	7
Bachelorstudium - Wirtschaftsingenieurwesen (Maschinenbau)	M	6	2	255	WS18/19				71.5625	69.2188	58.6719	55.6585	64.6987	60.7812	43.1027	32.0536	62.1875	80	69.721	65.2009	732.857		9.76486	9.44505	8.00591	7.59472	8.82828	8.29374	5.88146	4.37378	8.48562	10.9162	9.51358	8.89681	100		3	5	10	11	7	9	12	13	8	2	4	6
Bachelorstudium - Wirtschaftsingenieurwesen (Maschinenbau)	M	6	2	256	WS18/19				81	90	28	64	77	96	86	61	48	53	81	65	830		9.75904	10.8434	3.37349	7.71084	9.27711	11.5663	10.3614	7.3494	5.78313	6.38554	9.75904	7.83133	100		5	3	13	9	7	2	4	10	12	11	5	8
Bachelorstudium - Wirtschaftsingenieurwesen (Maschinenbau)	M	6	2	257	WS18/19				70.8413	68.6779	60.024	51.3702	67.5962	58.9423	63.2692	62.1875	52.4519	56.7788	53.5337	50.2885	715.962		9.89457	9.5924	8.3837	7.17499	9.44131	8.23261	8.83696	8.68587	7.32608	7.93043	7.47717	7.02391	100		2	3	7	12	4	8	5	6	11	9	10	13
Bachelorstudium - Wirtschaftsingenieurwesen (Maschinenbau)	M	6	2	258	WS18/19				94	29	73	92	82	89	52	64	85	39	85	75	859		10.943	3.37602	8.49825	10.7101	9.54598	10.3609	6.05355	7.45052	9.89523	4.54016	9.89523	8.73108	100		2	13	9	3	7	4	11	10	5	12	5	8
Bachelorstudium - Wirtschaftsingenieurwesen (Maschinenbau)	M	6	2	259	WS18/19				68.9694	60.6964	40.0557	55.1811	52.4234	38.6351	30.0279	20	48.7465	41.727	80	40.0557	576.518		11.9631	10.5281	6.94787	9.57144	9.09311	6.70145	5.20848	3.4691	8.45533	7.23776	13.8764	6.94787	100		3	4	9	5	6	11	12	13	7	8	2	9
Bachelorstudium - Wirtschaftsingenieurwesen (Maschinenbau)	M	6	2	260	WS18/19				81	73	61	65	61	78	78	23	68	60	76	72	796		10.1759	9.17085	7.66332	8.16583	7.66332	9.79899	9.79899	2.88945	8.54271	7.53769	9.54774	9.04523	100		2	6	10	9	10	3	3	13	8	12	5	7
Bachelorstudium - Wirtschaftsingenieurwesen (Maschinenbau)	M	6	2	261	WS18/19				74.6429	62.2701	50.5284	71	64.6184	49.3542	49.3542	20	63.4442	65.7926	73	51.7025	695.707		10.7291	8.95061	7.26288	10.2054	9.28816	7.0941	7.0941	2.87477	9.11938	9.45693	10.4929	7.43165	100		2	8	10	4	6	11	11	13	7	5	3	9
Bachelorstudium - Wirtschaftsingenieurwesen (Maschinenbau)	M	6	2	262	WS18/19				68.8372	69.5349	61.8605	80	80	75.1163	70.9302	57.6744	56.2791	58.3721	63.9535	65.3488	807.907		8.52044	8.60679	7.65688	9.90213	9.90213	9.29764	8.7795	7.13874	6.96603	7.2251	7.91595	8.08866	100		7	6	10	2	2	4	5	12	13	11	9	8
Bachelorstudium - Wirtschaftsingenieurwesen (Maschinenbau)	M	6	2	263	WS18/19				41.5625	65.9375	35.9375	64.0625	65.9375	36.875	34.0625	35	50.9375	53.75	80	62.1875	626.25		6.63673	10.5289	5.73852	10.2295	10.5289	5.88822	5.43912	5.58882	8.13373	8.58283	12.7745	9.93014	100		9	3	11	5	3	10	13	12	8	7	2	6
Bachelorstudium - Wirtschaftsingenieurwesen (Maschinenbau)	M	6	2	264	WS18/19				97	97	53	53	58	53	45	36	77	77	89	79	814		11.9165	11.9165	6.51106	6.51106	7.12531	6.51106	5.52826	4.4226	9.45946	9.45946	10.9337	9.70516	100		2	2	9	9	8	9	12	13	6	6	4	5
Bachelorstudium - Wirtschaftsingenieurwesen (Maschinenbau)	M	6	2	265	WS18/19				74	68	50.9036	40.0602	52.25	43.8554	42.7711	20	49.8193	44	63.5	46	595.16		12.4336	11.4255	8.55293	6.73101	8.77916	7.36868	7.18649	3.36044	8.37074	7.39297	10.6694	7.72902	100		2	3	6	12	5	10	11	13	7	9	4	8
Bachelorstudium - Wirtschaftsingenieurwesen (Maschinenbau)	M	6	2	266	WS18/19				74.2308	80	73.0769	74	60.3846	68.4615	51.1538	30.3846	35	74.2308	75	54.6154	750.538		9.89034	10.659	9.7366	9.85959	8.04551	9.12166	6.81562	4.04838	4.66332	9.89034	9.99283	7.27683	100		4	2	7	6	9	8	11	13	12	4	3	10
Bachelorstudium - Wirtschaftsingenieurwesen (Maschinenbau)	M	6	2	267	WS18/19				70.8333	69.1667	70.8333	55.8333	69.1667	67.5	64.1667	20	77.5	53.3333	80	68.3333	766.667		9.23913	9.02174	9.23913	7.28261	9.02174	8.80435	8.36957	2.6087	10.1087	6.95652	10.4348	8.91304	100		4	6	4	11	6	9	10	13	3	12	2	8
Bachelorstudium - Wirtschaftsingenieurwesen (Maschinenbau)	M	6	2	268	WS18/19				53	69.6552	73.7931	61.3793	62.4138	59.3103	60.3448	31.3793	46.8966	58.2759	69.6552	73.7931	719.897		7.36217	9.67572	10.2505	8.52613	8.66983	8.23873	8.38243	4.35886	6.51435	8.09503	9.67572	10.2505	100		11	4	2	7	6	9	8	13	12	10	4	2
Bachelorstudium - Wirtschaftsingenieurwesen (Maschinenbau)	M	6	2	269	WS18/19				69.4505	68.7912	78.022	78.022	36.4835	49.011	49.011	58.2418	65.4945	67.4725	67.4725	67.4725	754.945		9.19942	9.11208	10.3348	10.3348	4.83261	6.49199	6.49199	7.7147	8.6754	8.93741	8.93741	8.93741	100		4	5	2	2	13	11	11	10	9	6	6	6
Bachelorstudium - Wirtschaftsingenieurwesen (Maschinenbau)	M	6	2	270	WS18/19				78.6364	74	25.4545	67.7273	54.0909	74.5455	37.7273	77.2727	54.0909	70.4545	77.2727	51.3636	742.636		10.5888	9.9645	3.42759	9.11984	7.28363	10.0379	5.08018	10.4052	7.28363	9.48709	10.4052	6.91639	100		2	6	13	8	9	5	12	3	9	7	3	11
Bachelorstudium - Wirtschaftsingenieurwesen (Maschinenbau)	M	6	2	271	WS18/19				70.3226	65.4839	59.0587	67.4194	71.2903	57.1549	63.8181	40.0212	25.8065	28.5986	78.0962	33.358	660.428		10.648	9.91536	8.94248	10.2084	10.7946	8.65422	9.66314	6.05988	3.90753	4.33031	11.8251	5.05097	100		4	6	8	5	3	9	7	10	13	12	2	11
Bachelorstudium - Wirtschaftsingenieurwesen (Maschinenbau)	M	6	2	272	WS18/19				74.2466	79.1781	45.4002	32.0317	47.1827	77.5342	56.9863	26.2387	39.6072	48.0739	55.137	41.8353	623.452		11.909	12.7	7.28207	5.1378	7.56798	12.4363	9.14045	4.20861	6.35289	7.71093	8.84382	6.71027	100		4	2	9	12	8	3	5	13	11	7	6	10
Bachelorstudium - Wirtschaftsingenieurwesen (Maschinenbau)	M	6	2	273	WS18/19				72.9032	45.1613	100	63.2258	70.3226	100	69.6774	20	73.5484	56.7742	80	60	811.613		8.98251	5.56439	12.3211	7.79014	8.66455	12.3211	8.58506	2.46423	9.062	6.99523	9.85692	7.39269	100		6	12	2	9	7	2	8	13	5	11	4	10
Bachelorstudium - Wirtschaftsingenieurwesen (Maschinenbau)	M	6	2	274	WS18/19				73.913	71.3043	80	67.8261	56.5217	61.7391	61.7391	53.913	74.7826	75.6522	74	65.2174	816.609		9.05122	8.73176	9.79661	8.30582	6.92152	7.56043	7.56043	6.60207	9.1577	9.26419	9.06187	7.98637	100		6	7	2	8	12	10	10	13	4	3	5	9
Bachelorstudium - Wirtschaftsingenieurwesen (Maschinenbau)	M	6	2	275	WS18/19				59.1304	66.087	80	78.2609	79.1304	76.5217	70.4348	24.3478	63.4783	53.913	50.4348	60	761.739		7.76256	8.6758	10.5023	10.274	10.3881	10.0457	9.24658	3.19635	8.33333	7.07763	6.621	7.87671	100		10	7	2	4	3	5	6	13	8	11	12	9
Bachelorstudium - Wirtschaftsingenieurwesen (Maschinenbau)	M	6	2	276	WS18/19				80	61	45.5556	66	45.5556	45.5556	45.5556	24.4444	27.7778	48.8889	62.2222	65.5556	618.111		12.9427	9.86878	7.37012	10.6777	7.37012	7.37012	7.37012	3.9547	4.49398	7.9094	10.0665	10.6058	100		2	6	8	3	8	8	8	13	12	7	5	4
Bachelorstudium - Wirtschaftsingenieurwesen (Maschinenbau)	M	6	2	277	WS18/19				52.9268	76.25	61.25	68	46.3415	55.122	41.4024	22.7439	39.2073	49.0854	71.75	29.3293	613.409		8.62832	12.4305	9.98519	11.0856	7.55475	8.98617	6.74957	3.70779	6.39171	8.00207	11.6969	4.78136	100		7	2	5	4	9	6	10	13	11	8	3	12
Bachelorstudium - Wirtschaftsingenieurwesen (Maschinenbau)	M	6	2	278	WS18/19				77.2727	77.2727	69.7727	66.3636	65.6818	56.1364	52.0455	20	35	28.1818	60.2273	54.0909	662.045		11.6718	11.6718	10.539	10.024	9.92104	8.47923	7.86131	3.02094	5.28665	4.25678	9.09715	8.17027	100		2	2	4	5	6	8	10	13	11	12	7	9
Bachelorstudium - Wirtschaftsingenieurwesen (Maschinenbau)	M	6	2	279	WS18/19				80	64	63.6364	66	65.8182	67	64.7273	49.4545	57.0909	68	72.3636	67	785.091		10.1899	8.15192	8.1056	8.40667	8.38351	8.53404	8.24456	6.29921	7.27189	8.66142	9.21723	8.53404	100		2	10	11	7	8	5	9	13	12	4	3	5
Bachelorstudium - Wirtschaftsingenieurwesen (Maschinenbau)	M	6	2	280	WS18/19				78.3595	60	70.9774	64.4156	40.4238	60	51.5789	29.1456	36.8421	61.1347	73.4381	26.3158	652.632		12.0067	9.19355	10.8756	9.87013	6.19397	9.19355	7.90323	4.46586	5.64516	9.36741	11.2526	4.03226	100		2	7	4	5	10	7	9	12	11	6	3	13
Bachelorstudium - Wirtschaftsingenieurwesen (Maschinenbau)	M	6	2	281	WS18/19				72	76	54	80	72	36	48	34	30	32	76	68	678		10.6195	11.2094	7.9646	11.7994	10.6195	5.30973	7.07965	5.01475	4.42478	4.71976	11.2094	10.0295	100		5	3	8	2	5	10	9	11	13	12	3	7
Bachelorstudium - Wirtschaftsingenieurwesen (Maschinenbau)	M	6	2	282	WS18/19				52.3077	65	34.7692	55.0769	60.6154	80	63	20	23.6923	41.2308	49.5385	38.4615	583.692		8.96152	11.136	5.95677	9.43595	10.3848	13.7059	10.7934	3.42646	4.05904	7.06378	8.48708	6.58935	100		7	3	11	6	5	2	4	13	12	9	8	10
Bachelorstudium - Wirtschaftsingenieurwesen (Maschinenbau)	M	6	2	283	WS18/19				77.1492	66.4151	75.4717	68.6792	57.3585	63.0189	65.283	68.6792	63.9676	60.7547	67.5472	20	754.324		10.2276	8.80458	10.0052	9.10474	7.60396	8.35435	8.6545	9.10474	8.48012	8.05419	8.95466	2.65138	100		2	7	3	4	12	10	8	4	9	11	6	13
Bachelorstudium - Wirtschaftsingenieurwesen (Maschinenbau)	M	6	2	284	WS18/19				31.7073	39.0244	59.5122	55.122	62.439	33.1707	30.2439	22.9268	63.9024	87	56.5854	50.7317	592.366		5.35266	6.58789	10.0465	9.30539	10.5406	5.5997	5.10561	3.87038	10.7877	14.6869	9.55244	8.56425	100		11	9	5	7	4	10	12	13	3	2	6	8
Bachelorstudium - Wirtschaftsingenieurwesen (Maschinenbau)	M	6	2	285	WS18/19				80	70.9091	54.5455	33.6364	61.8182	20.9091	20.9091	23.6364	60	50.9091	49.0909	20	546.364		14.6423	12.9784	9.98336	6.15641	11.3145	3.82696	3.82696	4.32612	10.9817	9.3178	8.98502	3.66057	100		2	3	6	9	4	11	11	10	5	7	8	13
Bachelorstudium - Wirtschaftsingenieurwesen (Maschinenbau)	M	6	2	286	WS18/19				49.0323	54.1556	75	65.4839	70	54.1556	35.37	57.5712	25.1233	78.0645	80	42.2011	686.157		7.14592	7.89259	10.9304	9.54356	10.2017	7.89259	5.1548	8.39037	3.66145	11.3771	11.6591	6.15036	100		10	8	4	6	5	8	12	7	13	3	2	11
Bachelorstudium - Wirtschaftsingenieurwesen (Maschinenbau)	M	6	2	287	WS18/19				75.0685	76.7123	52.8767	50.411	43.8356	40.5479	40.5479	43.8356	31.5068	70	80	50.411	655.753		11.4477	11.6983	8.06351	7.68749	6.68477	6.18341	6.18341	6.68477	4.80468	10.6747	12.1997	7.68749	100		4	3	6	7	9	11	11	9	13	5	2	7
Bachelorstudium - Wirtschaftsingenieurwesen (Maschinenbau)	M	6	2	288	WS18/19				66.8293	55.122	55.122	69.7561	78.5366	66.8293	72.6829	27.3171	75.6098	66.8293	72.6829	71.2195	778.537		8.58396	7.0802	7.0802	8.9599	10.0877	8.58396	9.33584	3.50877	9.71178	8.58396	9.33584	9.14787	100		8	11	11	7	2	8	4	13	3	8	4	6
Bachelorstudium - Wirtschaftsingenieurwesen (Maschinenbau)	M	6	2	289	WS18/19				75.814	75.814	80	80	47.907	77.2093	73.7209	76.5116	75.814	75.1163	70.2326	55.5814	863.721		8.7776	8.7776	9.26225	9.26225	5.54658	8.93915	8.53527	8.85837	8.7776	8.69682	8.13139	6.43511	100		6	6	2	2	13	4	10	5	6	9	11	12
Bachelorstudium - Wirtschaftsingenieurwesen (Maschinenbau)	M	6	2	290	WS18/19				61	67	97	67	47	41	73	45	54	62	86	35	735		8.29932	9.11565	13.1973	9.11565	6.39456	5.57823	9.93197	6.12245	7.34694	8.43537	11.7007	4.7619	100		8	5	2	5	10	12	4	11	9	7	3	13
Bachelorstudium - Wirtschaftsingenieurwesen (Maschinenbau)	M	6	2	291	WS18/19				73.913	72	55.8696	54.2391	58.3152	49.3478	47.7174	42.0109	68.0978	50.9783	64.0217	66.4674	702.978		10.5143	10.2421	7.94755	7.71562	8.29545	7.01982	6.78789	5.97613	9.68705	7.25175	9.10721	9.45511	100		2	3	8	9	7	11	12	13	4	10	6	5
Bachelorstudium - Wirtschaftsingenieurwesen (Maschinenbau)	M	6	2	292	WS18/19				90	92	62	66	60	93	64	19	34	86	84	52	802		11.2219	11.4713	7.73067	8.22943	7.4813	11.596	7.98005	2.36908	4.2394	10.7232	10.4738	6.48379	100		4	3	9	7	10	2	8	13	12	5	6	11
Bachelorstudium - Wirtschaftsingenieurwesen (Maschinenbau)	M	6	2	293	WS18/19				80	77.6923	53.8462	60	28.284	53.0769	63.0769	20	38.3432	31.8343	71.5385	67.6923	645.385		12.3957	12.0381	8.34327	9.29678	4.38251	8.22408	9.77354	3.09893	5.94114	4.93261	11.0846	10.4887	100		2	3	8	7	12	9	6	13	10	11	4	5
Bachelorstudium - Wirtschaftsingenieurwesen (Maschinenbau)	M	6	2	294	WS18/19				50.3093	65.7732	80	63.9175	37.3196	47.8351	57.1134	25.567	80	71.3402	80	80	739.175		6.80614	8.89819	10.8229	8.64714	5.04881	6.47141	7.72664	3.45886	10.8229	9.65132	10.8229	10.8229	100		10	7	2	8	12	11	9	13	2	6	2	2
Bachelorstudium - Wirtschaftsingenieurwesen (Maschinenbau)	M	6	2	295	WS18/19				70.4545	71.8182	25.4545	58.1818	75.9091	69.0909	80	20	36.3636	50	70.4545	54.0909	681.818		10.3333	10.5333	3.73333	8.53333	11.1333	10.1333	11.7333	2.93333	5.33333	7.33333	10.3333	7.93333	100		5	4	12	8	3	7	2	13	11	10	5	9
Bachelorstudium - Wirtschaftsingenieurwesen (Maschinenbau)	M	6	2	296	WS18/19				62	53	53	28.9552	51.3433	41.2687	37.9104	25.7649	41.2687	64.7761	66	26.7164	552.004		11.2318	9.60138	9.60138	5.24548	9.30126	7.47616	6.86779	4.66753	7.47616	11.7347	11.9564	4.8399	100		4	5	5	11	7	8	10	13	8	3	2	12
Bachelorstudium - Wirtschaftsingenieurwesen (Maschinenbau)	M	6	2	297	WS18/19				84	80	85	77	79	80	83	86	88	64	90	87	983		8.54527	8.13835	8.647	7.83316	8.03662	8.13835	8.44354	8.74873	8.95219	6.51068	9.15565	8.85046	100		7	9	6	12	11	9	8	5	3	13	2	4
Bachelorstudium - Wirtschaftsingenieurwesen (Maschinenbau)	M	6	2	298	WS18/19				72.1053	58.5714	45.7143	48	47.0677	53.1579	41.6541	28.797	56.5414	42.3308	68.9474	47.7444	610.632		11.8083	9.59194	7.48639	7.86071	7.70803	8.7054	6.82148	4.71594	9.25949	6.9323	11.2912	7.81885	100		2	4	10	7	9	6	12	13	5	11	3	8
Bachelorstudium - Wirtschaftsingenieurwesen (Maschinenbau)	M	6	2	299	WS18/19				71.5385	66	51.5385	76.1538	80	46.1538	43.8462	30.7692	20	48.4615	63.0769	67.6923	665.231		10.7539	9.92137	7.74746	11.4477	12.0259	6.93802	6.59112	4.62535	3.00648	7.28492	9.48196	10.1758	100		4	6	8	3	2	10	11	12	13	9	7	5
Bachelorstudium - Wirtschaftsingenieurwesen (Maschinenbau)	M	6	2	300	WS18/19				50.9091	72.7273	76.3636	60	52.7273	65.4545	74.5455	36.3636	49.0909	78.1818	63.6364	76	756		6.73401	9.62001	10.101	7.93651	6.97451	8.65801	9.86051	4.81	6.49351	10.3415	8.41751	10.0529	100		11	6	3	9	10	7	5	13	12	2	8	4
Bachelorstudium - Wirtschaftsingenieurwesen (Maschinenbau)	M	6	2	301	WS18/19				81	58	68	48	49	39	47	25.4	41	49	78	50	633.4		12.7881	9.15693	10.7357	7.57815	7.73603	6.15725	7.42027	4.0101	6.473	7.73603	12.3145	7.89391	100		2	5	4	9	7	12	10	13	11	7	3	6
Bachelorstudium - Wirtschaftsingenieurwesen (Maschinenbau)	M	6	2	302	WS18/19				64	64	68	53.3333	53.3333	54.6667	62.6667	20	48	56	52	37.3333	633.333		10.1053	10.1053	10.7368	8.42105	8.42105	8.63158	9.89474	3.15789	7.57895	8.84211	8.21053	5.89474	100		3	3	2	8	8	7	5	13	11	6	10	12
Bachelorstudium - Wirtschaftsingenieurwesen (Maschinenbau)	M	6	2	303	WS18/19				73	47.0968	47.0968	62.5806	43.2258	66	47.0968	20	29.6774	52	58.7097	25.8065	572.29		12.7558	8.22952	8.22952	10.9351	7.55313	11.5326	8.22952	3.49473	5.18573	9.0863	10.2587	4.50933	100		2	7	7	4	10	3	7	13	11	6	5	12
Bachelorstudium - Wirtschaftsingenieurwesen (Maschinenbau)	M	6	2	304	WS18/19				76.3077	44.2782	70.7692	48.0717	62.4868	46.0485	50.3477	36.5648	48.8303	44.2782	76.3077	43.5195	647.81		11.7793	6.83505	10.9244	7.42064	9.64585	7.10833	7.77199	5.64437	7.53775	6.83505	11.7793	6.71794	100		2	10	4	8	5	9	6	13	7	10	2	12
Bachelorstudium - Wirtschaftsingenieurwesen (Maschinenbau)	M	6	2	305	WS18/19				93	92	93	91	91	93	93	73	79	75	89	77	1039		8.95091	8.85467	8.95091	8.75842	8.75842	8.95091	8.95091	7.02599	7.60346	7.21848	8.56593	7.41097	100		2	6	2	7	7	2	2	13	10	12	9	11
Bachelorstudium - Wirtschaftsingenieurwesen (Maschinenbau)	M	6	2	306	WS18/19				53.9474	59.4737	54.7368	80	76.0526	51.5789	51.5789	20	72.1053	72.8947	71.3158	50	713.684		7.559	8.33333	7.66962	11.2094	10.6563	7.22714	7.22714	2.80236	10.1032	10.2139	9.99263	7.0059	100		9	7	8	2	3	10	10	13	5	4	6	12
Bachelorstudium - Wirtschaftsingenieurwesen (Maschinenbau)	M	6	2	307	WS18/19				60	47	55	85	79	16	10	42	69	83	92	94	732		8.19672	6.42077	7.51366	11.612	10.7923	2.18579	1.36612	5.7377	9.42623	11.3388	12.5683	12.8415	100		8	10	9	4	6	12	13	11	7	5	3	2
Bachelorstudium - Wirtschaftsingenieurwesen (Maschinenbau)	M	6	2	308	WS18/19				80	80	65.9375	76.25	74.375	62.1875	46.25	71.5625	80	74.375	73.4375	50.9375	835.312		9.57725	9.57725	7.89375	9.12832	8.90385	7.44482	5.53685	8.56715	9.57725	8.90385	8.79162	6.09802	100		2	2	10	5	6	11	13	9	2	6	8	12
Bachelorstudium - Wirtschaftsingenieurwesen (Maschinenbau)	M	6	2	309	WS18/19				72.6027	69.3151	58.8225	23.1478	31.5418	39.9359	37.3127	20	56.1994	80	75.8904	60.921	625.689		11.6036	11.0782	9.40123	3.69956	5.04113	6.3827	5.96346	3.19647	8.98199	12.7859	12.1291	9.73662	100		4	5	7	12	11	9	10	13	8	2	3	6
Bachelorstudium - Wirtschaftsingenieurwesen (Maschinenbau)	M	6	2	310	WS18/19				72.8358	72.8358	62.0896	70.1493	62.0896	60.2985	60.2985	20.8955	49.5522	59.403	70	61.194	721.642		10.0931	10.0931	8.60393	9.72079	8.60393	8.35574	8.35574	2.89555	6.8666	8.23164	9.7001	8.47983	100		2	2	6	4	6	9	9	13	12	11	5	8
Bachelorstudium - Wirtschaftsingenieurwesen (Maschinenbau)	M	6	2	311	WS18/19				77.2308	74.4615	56.6102	73.5385	36.897	44.4068	60.3651	20.9387	49.1004	51.9166	80	65.9974	691.463		11.1692	10.7687	8.18702	10.6352	5.33608	6.42215	8.73005	3.02818	7.10094	7.50822	11.5697	9.5446	100		3	4	8	5	12	11	7	13	10	9	2	6
Bachelorstudium - Wirtschaftsingenieurwesen (Maschinenbau)	M	6	2	312	WS18/19				89	66.0465	73.0233	57.6744	39	32	32	32	42	70	73.0233	39	644.767		13.8034	10.2435	11.3255	8.945	6.04869	4.96303	4.96303	4.96303	6.51398	10.8566	11.3255	6.04869	100		2	6	3	7	9	11	11	11	8	5	3	9
Bachelorstudium - Wirtschaftsingenieurwesen (Maschinenbau)	M	6	2	313	WS18/19				75.0612	80	47.03	45.0278	63.0478	62.0467	57.0412	60.0445	43.0256	34.0156	65.0501	27.0078	658.398		11.4006	12.1507	7.1431	6.83899	9.57594	9.42389	8.66363	9.11978	6.53489	5.16641	9.88005	4.10204	100		3	2	9	10	5	6	8	7	11	12	4	13
Bachelorstudium - Wirtschaftsingenieurwesen (Maschinenbau)	M	6	2	314	WS18/19				80	80	80	80	50.3704	80	80	57.037	20	57.7778	57.7778	20.7407	743.704		10.757	10.757	10.757	10.757	6.77291	10.757	10.757	7.66932	2.68924	7.76892	7.76892	2.78884	100		2	2	2	2	11	2	2	10	13	8	8	12
Bachelorstudium - Wirtschaftsingenieurwesen (Maschinenbau)	M	6	2	315	WS18/19				70.5263	70.5263	70.5263	57.2632	57.2632	65.4737	65.4737	20	20	50.9474	66.7368	50.9474	665.684		10.5946	10.5946	10.5946	8.60215	8.60215	9.83555	9.83555	3.00443	3.00443	7.65338	10.0253	7.65338	100		2	2	2	8	8	6	6	12	12	10	5	10
Bachelorstudium - Wirtschaftsingenieurwesen (Maschinenbau)	M	6	2	316	WS18/19				51.123	63	75.9893	75.9893	79.1979	78.3957	48.7166	20	79.1979	72.7807	75.1872	58.3422	777.92		6.57176	8.09852	9.76827	9.76827	10.1807	10.0776	6.26242	2.57096	10.1807	9.35582	9.66516	7.49978	100		11	9	5	5	2	4	12	13	2	8	7	10
Bachelorstudium - Wirtschaftsingenieurwesen (Maschinenbau)	M	6	2	317	WS18/19				73.3333	73.3333	30.6667	50.6667	70	34.6667	30.6667	25.3333	40	42.6667	53.3333	41	565.667		12.9641	12.9641	5.42133	8.95698	12.3748	6.12846	5.42133	4.47849	7.0713	7.54272	9.4284	7.24808	100		2	2	11	6	4	10	11	13	9	7	5	8
Bachelorstudium - Wirtschaftsingenieurwesen (Maschinenbau)	M	6	2	318	WS18/19				76.9231	66	63.1995	74.6154	59.7527	46.9504	50.3972	45.4732	57.7831	56.3059	46.9504	41.5341	685.885		11.2152	9.6226	9.21429	10.8787	8.71177	6.84523	7.34776	6.62986	8.42461	8.20924	6.84523	6.05555	100		2	4	5	3	6	10	9	12	7	8	10	13
Bachelorstudium - Wirtschaftsingenieurwesen (Maschinenbau)	M	6	2	319	WS18/19				80	43.3205	54	42.5022	37.5927	35.547	36.3653	28.1826	34.7287	24.5004	60.3796	35.547	512.666		15.6047	8.45004	10.5332	8.29043	7.33278	6.93375	7.09336	5.49727	6.77414	4.77903	11.7776	6.93375	100		2	5	4	6	7	9	8	12	11	13	3	9
Bachelorstudium - Wirtschaftsingenieurwesen (Maschinenbau)	M	6	2	320	WS18/19				65	65	80	94	73	85	86	74	65	46	29	0	762		8.53018	8.53018	10.4987	12.336	9.58005	11.1549	11.2861	9.71129	8.53018	6.03675	3.80577	0	100		8	8	5	2	7	4	3	6	8	11	12	13
Bachelorstudium - Wirtschaftsingenieurwesen (Maschinenbau)	M	6	2	321	WS18/19				45.4118	36.9412	75.0588	37.6471	29.8824	24.9412	45.4118	34.1176	70.8235	71.5294	80	77.8824	629.647		7.21226	5.86697	11.9208	5.97907	4.74589	3.96114	7.21226	5.41854	11.2481	11.3602	12.7055	12.3692	100		7	10	4	9	12	13	7	11	6	5	2	3
Bachelorstudium - Wirtschaftsingenieurwesen (Maschinenbau)	M	6	2	322	WS18/19				70.625	68.75	40.625	63.125	44.375	20	20	40.625	63.125	57.5	65	55.625	609.375		11.5897	11.2821	6.66667	10.359	7.28205	3.28205	3.28205	6.66667	10.359	9.4359	10.6667	9.12821	100		2	3	10	5	9	12	12	10	5	7	4	8
Bachelorstudium - Wirtschaftsingenieurwesen (Maschinenbau)	M	6	2	323	WS18/19				58.25	56.75	79.25	62.75	68	59.75	50.75	20	61.25	75	78.5	73	743.25		7.8372	7.63539	10.6626	8.44265	9.14901	8.03902	6.82812	2.69088	8.24083	10.0908	10.5617	9.82173	100		10	11	2	7	6	9	12	13	8	4	3	5
Bachelorstudium - Wirtschaftsingenieurwesen (Maschinenbau)	M	6	2	324	WS18/19				58.2759	52.069	60	56	54.1379	55.1724	52.069	20	37.5862	54.1379	76.8966	55	631.345		9.23043	8.24731	9.50352	8.86995	8.57502	8.73887	8.24731	3.16784	5.95336	8.57502	12.1798	8.71156	100		4	10	3	5	8	6	10	13	12	8	2	7
Bachelorstudium - Wirtschaftsingenieurwesen (Maschinenbau)	M	6	2	325	WS18/19				76.1915	62.1436	76.1915	76.1915	76.1915	76.1915	63.0801	76.1759	76.1915	56.5245	76.1915	76.1915	867.456		8.78333	7.16389	8.78333	8.78333	8.78333	8.78333	7.27185	8.78153	8.78333	6.51612	8.78333	8.78333	100		2	12	2	2	2	2	11	10	2	13	2	2
Bachelorstudium - Wirtschaftsingenieurwesen (Maschinenbau)	M	6	2	326	WS18/19				76.25	62.1875	70.625	52.2864	55.515	74.375	56.5912	27.5335	41.5242	70.625	60.896	60.896	709.305		10.75	8.76739	9.95693	7.37149	7.82668	10.4856	7.9784	3.88176	5.85422	9.95693	8.58531	8.58531	100		2	6	4	11	10	3	9	13	12	4	7	7
Bachelorstudium - Wirtschaftsingenieurwesen (Maschinenbau)	M	6	2	327	WS18/19				68.75	66.25	80	72.5	65	52.5	58.75	52.5	70	80	78.75	50	795		8.6478	8.33333	10.0629	9.1195	8.1761	6.60377	7.38994	6.60377	8.80503	10.0629	9.90566	6.28931	100		7	8	2	5	9	11	10	11	6	2	4	13
Bachelorstudium - Wirtschaftsingenieurwesen (Maschinenbau)	M	6	2	328	WS18/19				71.9403	59.8353	49.6449	61.194	39.4545	65.6716	52.4241	20	49.6449	59.8353	62.9851	38.528	631.158		11.3981	9.48024	7.86568	9.69552	6.25112	10.4049	8.30602	3.16878	7.86568	9.48024	9.97929	6.10434	100		2	6	9	5	11	3	8	13	9	6	4	12
Bachelorstudium - Wirtschaftsingenieurwesen (Maschinenbau)	M	6	2	329	WS18/19				48.1818	72.7273	63.6364	71.8182	76.3636	64.5455	59.0909	60	36.3636	78.1818	60.9091	57.2727	749.091		6.43204	9.70874	8.49515	9.58738	10.1942	8.6165	7.88835	8.00971	4.85437	10.4369	8.13107	7.64563	100		12	4	7	5	3	6	10	9	13	2	8	11
Masterstudium - Wirtschaftswissenschaft	M	8	2	330	WS18/19				51.4229	60.3162	51.9311	46.6798	49.6443	56.551	43.1225	22.3715	62.0949	50.83	72.1739	41.9368	609.075		8.44279	9.90292	8.52623	7.66405	8.15076	9.28473	7.08	3.67304	10.1949	8.34545	11.8498	6.88532	100		7	4	6	10	9	5	11	13	3	8	2	12
Bachelorstudium - Wirtschaftsingenieurwesen (Maschinenbau)	M	6	2	331	WS18/19				73.5294	80	70.2941	42.3529	30.5882	28.2353	20	20	21.1765	48.2353	55.2941	37.9412	527.647		13.9353	15.1616	13.3222	8.02676	5.7971	5.35117	3.79041	3.79041	4.01338	9.14158	10.4794	7.19064	100		3	2	4	7	9	10	12	12	11	6	5	8
Bachelorstudium - Wirtschaftsingenieurwesen (Maschinenbau)	M	6	2	332	WS18/19				37.7049	79.0164	76.0656	53.4426	28.8525	80	80	54.4262	26.8852	80	80	38.6885	715.082		5.27281	11.05	10.6373	7.47364	4.03485	11.1875	11.1875	7.61119	3.75974	11.1875	11.1875	5.41036	100		11	6	7	9	12	2	2	8	13	2	2	10
Bachelorstudium - Wirtschaftsingenieurwesen (Maschinenbau)	M	6	2	333	WS18/19				45	67	36.6154	29.2308	34.7692	35.6923	37.5385	38	38.4615	65	80	39.3846	546.692		8.23132	12.2555	6.69762	5.34684	6.35993	6.52877	6.86647	6.95089	7.03532	11.8897	14.6335	7.20416	100		5	3	10	13	12	11	9	8	7	4	2	6
Bachelorstudium - Wirtschaftsingenieurwesen (Maschinenbau)	M	6	2	334	WS18/19				72	58	45	56	63	75	53	36	52	32	71	30	643		11.1975	9.02022	6.99844	8.70918	9.79782	11.6641	8.24261	5.59876	8.08709	4.97667	11.042	4.66563	100		3	6	10	7	5	2	8	11	9	12	4	13
	Field of Study	ID	#	relative					Gender	ID	#	relative
	BA BWL	1	4	0.0115607					W	1	14	0.0404624
	BA Info	2	222	0.641618					M	2	332	0.959538
	BA Wirting Bau	3	71	0.205202							346	1
	BA Wirting ET	4	33	0.0953757
	BA Wirting MB	5	8	0.0231214
	BA Wirting WPT	6	4	0.0115607
	MA WIWI	7	4	0.0115607
			346	1
[truncated: 13 more columns]

## Sheet: Data 19-20
							absolut														relative														rank order														relative according Schwartz
Gender ID	Field of Study	Field of Study ID	Bonus	YEAR	ID	decision situation	Family and Partner	Friends and social relations	Freedom and Independence	Intellectual fulfillment	Competence	Honesty and Ethics	Justice and Fairness	Environment and Nature	Power and leadership	Excitement and new Experience	Financial Security	Wealth	sum		Family and Partner	Friends and social relations	Freedom and Independence	Intellectual fulfillment	Competence	Honesty and Ethics	Justice and Fairness	Environment and Nature	Power and leadership	Excitement and new Experience	Financial Security	Wealth	sum		Family and Partner	Friends and social relations	Freedom and Independence	Intellectual fulfillment	Competence	Honesty and Ethics	Justice and Fairness	Environment and Nature	Power and leadership	Excitement and new Experience	Financial Security	Wealth		Mean value	Family and Partner
1	Masterstudium - Wirtschaftswissenschaft	8	1	2019	335	private	80	72	66.36	75.45	78.18	68.18	67.27	64.55	49	62	72.73	22.87	778.59		10.275	9.24749	8.5231	9.69059	10.0412	8.75686	8.63998	8.29063	6.29343	7.96311	9.34125	2.93736	100		1	5	8	3	2	6	7	9	11	10	4	12		64.8825	15.1175
1	Bachelorstudium - Wirtschaftsingenieurwesen (Bauwesen)	3	1	2019	336	private	80	56.53	42.24	58.12	54.94	80	80	38	20	44.88	72.5	38	665.21		12.0263	8.49807	6.34987	8.73709	8.25905	12.0263	12.0263	5.71248	3.00657	6.74674	10.8988	5.71248	100		1	6	9	5	7	1	1	10	12	8	4	10		55.4342	24.5658
1	Masterstudium - Werkstoffingenieurwesen	13	1	2019	337	private	71.03	77.24	42.07	58.62	34.48	65.52	69.66	53.79	33.1	44.14	80	28.28	657.93		10.796	11.7399	6.3943	8.90976	5.24068	9.95851	10.5878	8.17564	5.03093	6.70892	12.1593	4.29833	100		3	2	9	6	10	5	4	7	11	8	1	12		54.8275	16.2025
1	Masterstudium - Wirtschaftswissenschaft	8	1	2019	338	private	80	57.34	54.05	70.45	59.54	56.24	54.05	40.87	52.95	40.87	77.11	66.64	710.11		11.2659	8.07481	7.6115	9.921	8.38462	7.9199	7.6115	5.75545	7.45659	5.75545	10.8589	9.38446	100		1	6	8	3	5	7	8	11	10	11	2	4		59.1758	20.8242
1	Bachelorstudium - Wirtschaftsingenieurwesen (WPT)	6	0	2019	339	private	36.55	40.41	73.02	54.88	66.05	73.72	75.81	40.99	36.81	68.14	41.76	32.3	640.44		5.70701	6.30972	11.4015	8.56911	10.3132	11.5108	11.8372	6.40029	5.74761	10.6396	6.52052	5.04341	100		11	9	3	6	5	2	1	8	10	4	7	12		53.37	-16.82
1	Masterstudium - Wirtschaftswissenschaft	8	1	2019	340	private	80	70	26.25	69.88	56.14	57.53	57.53	26.95	21.39	74	79.98	40.85	660.5		12.112	10.598	3.97426	10.5799	8.49962	8.71007	8.71007	4.08024	3.23846	11.2036	12.109	6.18471	100		1	4	11	5	8	6	6	10	12	3	2	9		55.0417	24.9583
1	Masterstudium - Wirtschaftswissenschaft	8	1	2019	341	private	55.7	62.53	53.42	62.53	59.49	59.49	67.85	67.09	30.63	68.61	70.13	23.04	680.51		8.18504	9.1887	7.84999	9.1887	8.74197	8.74197	9.97046	9.85878	4.50104	10.0821	10.3055	3.3857	100		9	5	10	5	7	7	3	4	11	2	1	12		56.7092	-1.00917
1	Masterstudium - Wirtschaftswissenschaft	8	1	2019	342	private	80	80	61.01	70	64.81	64.81	64.81	55.7	64.81	64.81	64.05	67.85	802.66		9.96686	9.96686	7.60098	8.721	8.0744	8.0744	8.0744	6.93943	8.0744	8.0744	7.97972	8.45314	100		1	1	11	3	5	5	5	12	5	5	10	4		66.8883	13.1117
1	Bachelorstudium - Wirtschaftswissenschaft	7	1	2019	343	private	78.78	78	71.43	48.16	75.1	77	72	76.33	20.61	68.98	78.78	65.31	810.48		9.72017	9.62393	8.8133	5.94216	9.26611	9.50054	8.88362	9.41788	2.54294	8.51101	9.72017	8.05819	100		1	3	8	11	6	4	7	5	12	9	1	10		67.54	11.24
1	Masterstudium - Werkstoffingenieurwesen	13	1	2019	344	private	80	80	66.91	57.09	57.09	80	66.91	30.91	20	39.64	80	20	678.55		11.7898	11.7898	9.86073	8.41353	8.41353	11.7898	9.86073	4.5553	2.94746	5.84187	11.7898	2.94746	100		1	1	5	7	7	1	5	10	11	9	1	11		56.5458	23.4542
1	Bachelorstudium - Wirtschaftsingenieurwesen (Bauwesen)	3	1	2019	345	private	80	74.25	58.93	56.34	56.34	74.25	59.58	58.93	48	75.89	59.58	36.22	738.31		10.8356	10.0568	7.98174	7.63094	7.63094	10.0568	8.06978	7.98174	6.50133	10.2789	8.06978	4.9058	100		1	3	7	9	9	3	5	7	11	2	5	12		61.5258	18.4742
1	Bachelorstudium - Betriebswirtschaftslehre	1	1	2019	346	private	66.16	64.98	32.65	59.06	32.65	42.45	44.9	27.75	28.16	39.18	66.75	20	524.69		12.6094	12.3845	6.22272	11.2562	6.22272	8.09049	8.55743	5.28884	5.36698	7.46727	12.7218	3.81177	100		2	3	8	4	8	6	5	11	10	7	1	12		43.7242	22.4358
1	Masterstudium - Wirtschaftswissenschaft	8	1	2019	347	private	80	80	72.5	80	72.5	80	80	72.5	46.25	68	76.25	55.25	863.25		9.2673	9.2673	8.39849	9.2673	8.39849	9.2673	9.2673	8.39849	5.35766	7.87721	8.8329	6.40023	100		1	1	7	1	7	1	1	7	12	10	6	11		71.9375	8.0625
1	Master Mathematik	11	1	2019	348	private	80	80	58.71	75.48	65.81	80	80	50.32	23.87	54.84	77.42	42.58	769.03		10.4027	10.4027	7.63429	9.81496	8.55753	10.4027	10.4027	6.54331	3.10391	7.13106	10.0672	5.53685	100		1	1	8	6	7	1	1	10	12	9	5	11		64.0858	15.9142
1	Bachelorstudium - Wirtschaftsingenieurwesen (Bauwesen)	3	1	2019	349	private	69.48	69.48	73.2	78.14	76.29	80	78.14	38.56	47.22	57.11	29.9	20	717.52		9.68335	9.68335	10.2018	10.8903	10.6325	11.1495	10.8903	5.37407	6.581	7.95936	4.16713	2.78738	100		6	6	5	2	4	1	2	10	9	8	11	12		59.7933	9.68667
1	Bachelorstudium - Wirtschaftsingenieurwesen (Maschinenbau)	5	0	2019	350	private	71.85	69.63	56.3	58.52	57.04	51.11	53.33	46.67	41.48	62.96	78.52	54.81	702.22		10.2318	9.9157	8.01743	8.33357	8.12281	7.27835	7.59449	6.64607	5.90698	8.96585	11.1817	7.80525	100		2	3	7	5	6	10	9	11	12	4	1	8		58.5183	13.3317
1	Bachelorstudium - Betriebswirtschaftslehre	1	1	2019	351	private	20	34.29	79.05	80	40	48.57	74.29	47.62	42.86	78.1	78.1	67.62	690.5		2.89645	4.96597	11.4482	11.5858	5.7929	7.03403	10.7589	6.89645	6.2071	11.3106	11.3106	9.7929	100		12	11	2	1	10	7	5	8	9	3	3	6		57.5417	-37.5417
1	Bachelorstudium - Wirtschaftsingenieurwesen (WPT)	6	1	2019	352	private	80	71.75	48.85	47.12	47.69	60.96	55.77	45.96	26.92	53.46	65	20	623.48		12.8312	11.508	7.83505	7.55758	7.649	9.77738	8.94495	7.37153	4.3177	8.57445	10.4254	3.2078	100		1	2	7	9	8	4	5	10	11	6	3	12		51.9567	28.0433
1	Bachelorstudium - Betriebswirtschaftslehre	1	1	2019	353	private	74.29	66.67	60.95	58.1	56.19	66.67	51.43	41.9	40	65	56.19	22.86	660.25		11.2518	10.0977	9.23135	8.7997	8.51041	10.0977	7.78947	6.34608	6.05831	9.84476	8.51041	3.46232	100		1	2	5	6	7	2	9	10	11	4	7	12		55.0208	19.2692
1	Bachelorstudium - Wirtschaftsingenieurwesen (Maschinenbau)	5	0	2019	354	private	72.8	56	57.6	44.8	43.2	32	41.6	48	36.8	58.4	61.6	44	596.8		12.1984	9.38338	9.65147	7.5067	7.23861	5.36193	6.97051	8.0429	6.16622	9.78552	10.3217	7.37265	100		1	5	4	7	9	12	10	6	11	3	2	8		49.7333	23.0667
1	Bachelorstudium - Informatik	2	1	2019	355	private	45.71	56.43	64	78.93	47.86	37.14	36.07	30.71	40.36	45.71	80	27.5	590.42		7.74195	9.5576	10.8397	13.3684	8.10609	6.29044	6.10921	5.20138	6.83581	7.74195	13.5497	4.6577	100		6	4	3	2	5	9	10	11	8	6	1	12		49.2017	-3.49167
1	Bachelorstudium - Informatik	2	0	2019	356	private	80	80	80	55.38	55.38	58.66	48.81	68.51	71.79	48.81	80	66.87	794.21		10.0729	10.0729	10.0729	6.97297	6.97297	7.38596	6.14573	8.62618	9.03917	6.14573	10.0729	8.41969	100		1	1	1	9	9	8	11	6	5	11	1	7		66.1842	13.8158
1	Bachelorstudium - Wirtschaftsingenieurwesen (Elektr.Energ)	4	1	2019	357	private	45	65	45	32.54	32.54	45	29	45	32.54	29.65	72.28	47	520.55		8.6447	12.4868	8.6447	6.25108	6.25108	8.6447	5.57103	8.6447	6.25108	5.6959	13.8853	9.02891	100		4	2	4	8	8	4	12	4	8	11	1	3		43.3792	1.62083
1	Bachelorstudium - Betriebswirtschaftslehre	1	0	2019	358	private	80	80	78.52	60	69.63	74.07	74.07	61.48	20	70.37	75.56	34.81	778.51		10.276	10.276	10.0859	7.70703	8.94401	9.51433	9.51433	7.89714	2.56901	9.03906	9.70572	4.47136	100		1	1	3	10	8	5	5	9	12	7	4	11		64.8758	15.1242
1	Bachelorstudium - Informatik	2	1	2019	359	private	80	37.55	40.25	35	59.75	68.75	68.75	31.25	40.7	47	64.25	33.06	606.31		13.1946	6.1932	6.63852	5.77262	9.85469	11.3391	11.3391	5.15413	6.71274	7.75181	10.5969	5.45266	100		1	9	8	10	5	2	2	12	7	6	4	11		50.5258	29.4742
1	Bachelorstudium - Wirtschaftswissenschaft	7	1	2019	360	private	80	80	76.21	69.26	69.89	80	79.37	31.37	29.47	66.11	66.74	52.84	781.26		10.2399	10.2399	9.75476	8.86517	8.94581	10.2399	10.1592	4.01531	3.77211	8.46197	8.54261	6.76343	100		1	1	5	7	6	1	4	11	12	9	8	10		65.105	14.895
1	Bachelorstudium - Informatik	2	1	2019	361	private	80	77.75	58.25	69.5	62.75	71	68	20	42.5	64.25	65.75	57.5	737.25		10.8511	10.5459	7.90098	9.42692	8.51136	9.63038	9.22347	2.71278	5.76467	8.71482	8.91828	7.79925	100		1	2	9	4	8	3	5	12	11	7	6	10		61.4375	18.5625
1	Bachelorstudium - Betriebswirtschaftslehre	1	0	2019	362	private	45.95	45.95	62.97	30.54	57.3	45.14	20	28.11	24.05	58.92	75.14	70.27	564.34		8.14225	8.14225	11.1582	5.41163	10.1535	7.99872	3.54396	4.98104	4.26162	10.4405	13.3147	12.4517	100		6	6	3	9	5	8	12	10	11	4	1	2		47.0283	-1.07833
1	Bachelorstudium - Betriebswirtschaftslehre	1	1	2019	363	private	77.46	76.62	75.77	63.94	77.46	77.46	79.15	40.28	41.97	63.1	77.46	78.31	828.98		9.34401	9.24268	9.14015	7.71309	9.34401	9.34401	9.54788	4.85898	5.06285	7.61176	9.34401	9.44655	100		3	7	8	9	3	3	1	12	11	10	3	2		69.0817	8.37833
1	Bachelorstudium - Wirtschaftsingenieurwesen (WPT)	6	1	2019	364	private	80	54.93	65	73.73	70.15	68	63	55.47	20	47	69	23.36	689.64		11.6003	7.96503	9.42521	10.6911	10.172	9.86022	9.1352	8.04333	2.90006	6.81515	10.0052	3.38727	100		1	9	6	2	3	5	7	8	12	10	4	11		57.47	22.53
1	Bachelorstudium - Informatik	2	0	2019	365	private	73.62	71.06	46.81	40.43	57.02	48.09	50.64	28.09	24.68	36.6	73.62	60.85	611.51		12.0391	11.6204	7.65482	6.6115	9.32446	7.86414	8.28114	4.59355	4.03591	5.98518	12.0391	9.95078	100		1	3	8	9	5	7	6	11	12	10	1	4		50.9592	22.6608
1	Bachelorstudium - Wirtschaftsingenieurwesen (Elektr.Energ)	4	1	2019	366	private	80	73	74	49.55	28.53	65.2	66.91	56.67	24.48	56.67	49.85	28.53	653.39		12.2438	11.1725	11.3255	7.58353	4.36646	9.97873	10.2404	8.67323	3.74661	8.67323	7.62944	4.36646	100		1	3	2	9	10	5	4	6	12	6	8	10		54.4492	25.5508
1	Bachelorstudium - Betriebswirtschaftslehre	1	0	2019	367	private	80	73	70	62.01	61.38	39.44	39.44	26.27	38.18	53.23	52.6	25.02	620.57		12.8914	11.7634	11.28	9.99243	9.89091	6.35545	6.35545	4.2332	6.15241	8.5776	8.47608	4.03178	100		1	2	3	4	5	8	8	11	10	6	7	12		51.7142	28.2858
1	Bachelorstudium - Informatik	2	1	2019	368	private	58	58	65.6	54	54.8	47.6	47.6	24.8	22.4	36	80	30.8	579.6		10.0069	10.0069	11.3182	9.31677	9.4548	8.21256	8.21256	4.27881	3.86473	6.21118	13.8026	5.31401	100		3	3	2	6	5	7	7	11	12	9	1	10		48.3	9.7
1	Bachelorstudium - Wirtschaftsingenieurwesen (Bauwesen)	3	0	2019	369	private	28.71	53.87	63.55	56.77	56.77	59.68	59.68	50	21.94	58.71	75.16	39.35	624.19		4.59956	8.63038	10.1812	9.09499	9.09499	9.56119	9.56119	8.01038	3.51496	9.40579	12.0412	6.30417	100		11	8	2	6	6	3	3	9	12	5	1	10		52.0158	-23.3058
1	Bachelorstudium - Betriebswirtschaftslehre	1	1	2019	370	private	80	56.84	50.53	68.42	56.84	67.37	73.68	55.79	47.37	34.74	68.42	48.42	708.42		11.2927	8.02349	7.13277	9.65811	8.02349	9.5099	10.4006	7.87527	6.68671	4.90387	9.65811	6.83493	100		1	6	9	3	6	5	2	8	11	12	3	10		59.035	20.965
1	Bachelorstudium - Informatik	2	1	2019	371	private	80	80	70.82	58.12	74.35	48.24	74.35	73.65	41.88	73.65	59.53	39.06	773.65		10.3406	10.3406	9.15401	7.51244	9.61029	6.23538	9.61029	9.51981	5.4133	9.51981	7.69469	5.04879	100		1	1	7	9	3	10	3	5	11	5	8	12		64.4708	15.5292
1	Bachelorstudium - Betriebswirtschaftslehre	1	1	2019	372	private	78.5	78.5	63	59.75	54.5	53	39.47	21.73	23.46	73.25	67	28.65	640.81		12.2501	12.2501	9.83131	9.32414	8.50486	8.27078	6.15939	3.39102	3.66099	11.4308	10.4555	4.4709	100		1	1	5	6	7	8	9	12	11	3	4	10		53.4008	25.0992
1	Bachelorstudium - Wirtschaftsingenieurwesen (Bauwesen)	3	1	2019	373	private	77.14	77.14	63.78	77.14	75.66	54.88	73.43	20	65.27	68.98	80	59.33	792.75		9.73068	9.73068	8.04541	9.73068	9.54399	6.92274	9.26269	2.52286	8.23336	8.70136	10.0915	7.48407	100		2	2	9	2	5	11	6	12	8	7	1	10		66.0625	11.0775
1	Bachelorstudium - Wirtschaftsingenieurwesen (Elektr.Energ)	4	1	2019	374	private	76.47	41.18	55.29	55.29	51.76	48.24	48.24	44.71	76.47	48.24	48.24	51.76	645.89		11.8395	6.3757	8.56028	8.56028	8.01375	7.46876	7.46876	6.92223	11.8395	7.46876	7.46876	8.01375	100		1	12	3	3	5	7	7	11	1	7	7	5		53.8242	22.6458
1	Bachelorstudium - Informatik	2	1	2019	375	private	24.21	58.95	58.95	44.21	50.53	80	80	78.95	20	33.68	53.68	22.11	605.27		3.99987	9.73946	9.73946	7.30418	8.34834	13.2172	13.2172	13.0438	3.30431	5.56446	8.86877	3.65292	100		10	4	4	8	7	1	1	3	12	9	6	11		50.4392	-26.2292
1	Bachelorstudium - Betriebswirtschaftslehre	1	1	2019	376	private	53.04	76.52	76.52	80	79.13	58.26	58.26	38.26	20	47.83	76.52	29.57	693.91		7.64364	11.0274	11.0274	11.5289	11.4035	8.3959	8.3959	5.51368	2.88222	6.89282	11.0274	4.26136	100		8	3	3	1	2	6	6	10	12	9	3	11		57.8258	-4.78583
1	Bachelorstudium - Betriebswirtschaftslehre	1	1	2019	377	private	63.48	52.17	47.83	53.91	80	59.13	72.17	26.96	53.04	28.7	80	66.96	684.35		9.27596	7.62329	6.98911	7.87755	11.6899	8.64032	10.5458	3.9395	7.75042	4.19376	11.6899	9.78447	100		5	9	10	7	1	6	3	12	8	11	1	4		57.0292	6.45083
1	Bachelorstudium - Betriebswirtschaftslehre	1	1	2019	378	private	76.42	65.67	58.76	49.95	49.07	47.31	53.47	20	31.45	50.83	69.25	45.54	617.72		12.3713	10.631	9.5124	8.08619	7.94373	7.65881	8.65603	3.23771	5.0913	8.22865	11.2106	7.37227	100		1	3	4	7	8	9	5	12	11	6	2	10		51.4767	24.9433
1	Bachelorstudium - Wirtschaftsingenieurwesen (Bauwesen)	3	1	2019	379	private	75.71	75.71	75.71	59.64	54.29	69.29	69.29	21.07	56.43	55.36	63.93	52.14	728.57		10.3916	10.3916	10.3916	8.1859	7.45158	9.51041	9.51041	2.89197	7.74531	7.59845	8.77472	7.15648	100		1	1	1	7	10	4	4	12	8	9	6	11		60.7142	14.9958
1	Bachelorstudium - Wirtschaftsingenieurwesen (Elektr.Energ)	4	1	2019	380	private	55.42	53	56	33.01	35.18	35.18	48.92	46.02	20.72	53.25	44.58	22.17	503.45		11.008	10.5274	11.1232	6.55676	6.98778	6.98778	9.71695	9.14093	4.1156	10.577	8.8549	4.40362	100		2	4	1	10	8	8	5	6	12	3	7	11		41.9542	13.4658
1	Bachelorstudium - Wirtschaftsingenieurwesen (Elektr.Energ)	4	1	2019	381	private	80	59.56	59.56	59.56	52.97	59.56	52.97	52.31	26.59	41.76	80	33.85	658.69		12.1453	9.04219	9.04219	9.04219	8.04172	9.04219	8.04172	7.94152	4.0368	6.33986	12.1453	5.13899	100		1	3	3	3	7	3	7	9	12	10	1	11		54.8908	25.1092
1	Bachelorstudium - Wirtschaftsingenieurwesen (Elektr.Energ)	4	1	2019	382	private	68.31	52	46.49	60.52	49.61	39.48	40.24	44.16	30.12	26.87	70.65	30	558.45		12.2321	9.31149	8.32483	10.8371	8.88352	7.06957	7.20566	7.9076	5.3935	4.81153	12.6511	5.37201	100		2	4	6	3	5	9	8	7	10	12	1	11		46.5375	21.7725
1	#N/A	15	0	2019	383	private	49.09	52.73	58.18	56.36	56.36	60	52.73	49.09	65.45	50.91	61.82	47.27	659.99		7.43799	7.98951	8.81529	8.53952	8.53952	9.09105	7.98951	7.43799	9.91682	7.71375	9.36681	7.16223	100		10	7	4	5	5	3	7	10	1	9	2	12		54.9992	-5.90917
1	Bachelorstudium - Betriebswirtschaftslehre	1	1	2019	384	private	79.36	69.15	58.94	32.77	37.87	54.47	55.74	28.3	28.3	20	80	66.6	611.5		12.9779	11.3083	9.63859	5.35895	6.19297	8.9076	9.11529	4.62796	4.62796	3.27065	13.0826	10.8913	100		2	3	5	9	8	7	6	10	10	12	1	4		50.9583	28.4017
1	Bachelorstudium - Wirtschaftsingenieurwesen (Elektr.Energ)	4	1	2019	385	private	79.22	78.44	61.3	55	41.82	59.74	55.63	44.59	45.69	69.78	65.19	23.12	679.52		11.6582	11.5434	9.02107	8.09395	6.15434	8.7915	8.18666	6.56198	6.72386	10.269	9.59354	3.4024	100		1	2	5	8	11	6	7	10	9	3	4	12		56.6267	22.5933
1	Bachelorstudium - Betriebswirtschaftslehre	1	0	2019	386	private	80	80	32.75	33.5	38.75	56	50.75	39.5	25.25	24.5	63.5	23	547.5		14.6119	14.6119	5.98174	6.11872	7.07763	10.2283	9.26941	7.21461	4.61187	4.47489	11.5982	4.20091	100		1	1	9	8	7	4	5	6	10	11	3	12		45.625	34.375
1	Bachelorstudium - Betriebswirtschaftslehre	1	1	2019	387	private	71.92	60.38	63.85	70.77	71.92	68.46	55.77	50	62.69	58.08	80	20	733.84		9.8005	8.22795	8.70081	9.64379	9.8005	9.32901	7.59975	6.81347	8.54273	7.91453	10.9016	2.72539	100		2	8	6	4	2	5	10	11	7	9	1	12		61.1533	10.7667
1	Bachelorstudium - Betriebswirtschaftslehre	1	1	2019	388	private	80	68.97	20	57.24	37.24	65.52	65.52	69.66	38.62	30.34	62.07	20	615.18		13.0043	11.2114	3.25108	9.30459	6.05351	10.6505	10.6505	11.3235	6.27784	4.93189	10.0897	3.25108	100		1	3	11	7	9	4	4	2	8	10	6	11		51.265	28.735
1	Bachelorstudium - Wirtschaftsingenieurwesen (Bauwesen)	3	1	2019	389	private	80	78.03	67.21	66	59.34	77.05	72	52.46	32.79	61.31	76	51.48	773.67		10.3403	10.0857	8.68717	8.53077	7.66994	9.95903	9.30629	6.78067	4.23824	7.92457	9.82331	6.654	100		1	2	6	7	9	3	5	10	12	8	4	11		64.4725	15.5275
1	Bachelorstudium - Wirtschaftsingenieurwesen (WPT)	6	1	2019	390	private	68.92	72.62	79.08	80	78.15	79.08	79.08	80	70.77	70.77	79.08	68	905.55		7.61084	8.01944	8.73281	8.83441	8.63011	8.73281	8.73281	8.83441	7.81514	7.81514	8.73281	7.50925	100		11	8	3	1	7	3	3	1	9	9	3	12		75.4625	-6.5425
1	Bachelorstudium - Wirtschaftsingenieurwesen (Elektr.Energ)	4	1	2019	391	private	69.25	69.25	67.46	68.36	68.36	68.36	68.36	66.57	55.82	56.72	56.72	20	735.23		9.41882	9.41882	9.17536	9.29777	9.29777	9.29777	9.29777	9.05431	7.59218	7.71459	7.71459	2.72024	100		1	1	7	3	3	3	3	8	11	9	9	12		61.2692	7.98083
1	Bachelorstudium - Wirtschaftsingenieurwesen (Bauwesen)	3	1	2019	392	private	67.27	66	58.18	60	54.55	64	51.82	60	32.73	73.64	67.27	32.73	688.19		9.77492	9.59037	8.45406	8.71852	7.92659	9.29976	7.5299	8.71852	4.75595	10.7005	9.77492	4.75595	100		2	4	8	6	9	5	10	6	11	1	2	11		57.3492	9.92083
1	Bachelorstudium - Betriebswirtschaftslehre	1	1	2019	393	private	80	80	57.08	47.64	30.79	80	67.19	67.19	20.67	31.46	73.93	42.25	678.2		11.7959	11.7959	8.4164	7.02448	4.53996	11.7959	9.90711	9.90711	3.04777	4.63875	10.9009	6.22973	100		1	1	7	8	11	1	5	5	12	10	4	9		56.5167	23.4833
1	Bachelorstudium - Wirtschaftsingenieurwesen (Elektr.Energ)	4	1	2019	394	private	45.56	65	43.33	55	35.56	65	54.44	26.67	62.78	67.25	27.78	20	568.37		8.01591	11.4362	7.62356	9.6768	6.25649	11.4362	9.57827	4.69237	11.0456	11.8321	4.88766	3.51883	100		7	2	8	5	9	2	6	11	4	1	10	12		47.3642	-1.80417
1	Bachelorstudium - Betriebswirtschaftslehre	1	1	2019	395	private	63.82	69.21	66.52	46.29	54.38	74.61	75.28	50.34	46.97	53.03	72.58	55.06	728.09		8.7654	9.50569	9.13623	6.35773	7.46886	10.2474	10.3394	6.91398	6.45113	7.28344	9.96855	7.56225	100		6	4	5	12	8	2	1	10	11	9	3	7		60.6742	3.14583
1	Bachelorstudium - Betriebswirtschaftslehre	1	1	2019	396	private	80	58.18	56.62	65.19	56.62	51.17	58.18	40.26	40.26	51.17	78.44	62.86	698.95		11.4457	8.32391	8.10072	9.32685	8.10072	7.32098	8.32391	5.76007	5.76007	7.32098	11.2225	8.99349	100		1	5	7	3	7	9	5	11	11	9	2	4		58.2458	21.7542
1	Bachelorstudium - Wirtschaftsingenieurwesen (Bauwesen)	3	1	2019	397	private	80	62.4	75.2	73.6	64	72.8	73.6	64.8	51.2	63.2	68	32	780.8		10.2459	7.9918	9.63115	9.42623	8.19672	9.32377	9.42623	8.29918	6.55738	8.09426	8.70902	4.09836	100		1	10	2	3	8	5	3	7	11	9	6	12		65.0667	14.9333
1	Bachelorstudium - Wirtschaftsingenieurwesen (Elektr.Energ)	4	0	2019	398	private	26.86	40.57	71.43	30.29	68	49.14	50	29.43	34.57	50	80	66.29	596.58		4.50233	6.80043	11.9732	5.07727	11.3983	8.23695	8.38111	4.93312	5.7947	8.38111	13.4098	11.1117	100		12	8	2	10	3	7	5	11	9	5	1	4		49.715	-22.855
1	Bachelorstudium - Wirtschaftsingenieurwesen (Bauwesen)	3	1	2019	399	private	63.1	63.94	63.1	37.75	52.11	52.11	41.97	28.45	36.06	64	58.03	30.99	591.61		10.6658	10.8078	10.6658	6.38089	8.80817	8.80817	7.0942	4.80891	6.09523	10.8179	9.80883	5.23825	100		3	2	3	9	6	6	8	12	10	1	5	11		49.3008	13.7992
1	Bachelorstudium - Wirtschaftsingenieurwesen (Maschinenbau)	5	1	2019	400	private	80	65.4	48.37	58.59	48.37	52.91	52.91	26.81	40.43	71.07	73.34	21.13	639.33		12.5131	10.2295	7.56573	9.16428	7.56573	8.27585	8.27585	4.19345	6.32381	11.1163	11.4714	3.30502	100		1	4	8	5	8	6	6	11	10	3	2	12		53.2775	26.7225
1	Bachelorstudium - Betriebswirtschaftslehre	1	1	2019	401	private	66	60	58.28	55.17	62.41	50	39.6	29.4	61	65.52	72.76	46.4	666.54		9.90188	9.00171	8.74366	8.27707	9.36328	7.50143	5.94113	4.41084	9.15174	9.82987	10.9161	6.96132	100		2	6	7	8	4	9	11	12	5	3	1	10		55.545	10.455
1	Bachelorstudium - Betriebswirtschaftslehre	1	1	2019	402	private	74.95	61.05	51.58	78.11	54.74	70.53	59.16	48.42	30.74	33.89	68.63	44.63	676.43		11.0802	9.02532	7.62533	11.5474	8.09249	10.4268	8.74592	7.15817	4.54445	5.01013	10.1459	6.59787	100		2	5	8	1	7	3	6	9	12	11	4	10		56.3692	18.5808
1	Bachelorstudium - Wirtschaftsingenieurwesen (Elektr.Energ)	4	1	2019	403	private	73	75	29.68	37.42	72.26	50.97	73	56.77	41.29	47.1	80	39.35	675.84		10.8014	11.0973	4.39157	5.53681	10.6919	7.54173	10.8014	8.39992	6.10943	6.96911	11.8371	5.82238	100		3	2	12	11	5	7	3	6	9	8	1	10		56.32	16.68
1	Bachelorstudium - Wirtschaftsingenieurwesen (Bauwesen)	3	0	2019	404	private	20	72.6	78.36	79.18	79.18	80	80	20.82	21.64	21.64	71.78	20.82	646.02		3.09588	11.238	12.1297	12.2566	12.2566	12.3835	12.3835	3.22281	3.34974	3.34974	11.1111	3.22281	100		12	6	5	3	3	1	1	10	8	8	7	10		53.835	-33.835
1	Bachelorstudium - Wirtschaftsingenieurwesen (Bauwesen)	3	1	2019	405	private	73.86	73.86	77.95	45.23	45.23	70.45	70.45	68.41	20	80	76.59	29.55	731.58		10.096	10.096	10.655	6.18251	6.18251	9.62984	9.62984	9.35099	2.73381	10.9352	10.4691	4.0392	100		4	4	2	9	9	6	6	8	12	1	3	11		60.965	12.895
1	Bachelorstudium - Betriebswirtschaftslehre	1	1	2019	406	private	55.56	51.11	39.26	60.74	60.74	33.33	31.85	20	34.07	26.67	75.56	56	544.89		10.1966	9.37987	7.20512	11.1472	11.1472	6.11683	5.84522	3.67047	6.25264	4.89457	13.867	10.2773	100		5	6	7	2	2	9	10	12	8	11	1	4		45.4075	10.1525
1	Bachelorstudium - Betriebswirtschaftslehre	1	1	2019	407	private	76.25	80	47.21	63.5	46.52	71	76.25	39.63	22.76	44.8	76.25	20	664.17		11.4805	12.0451	7.10812	9.56081	7.00423	10.69	11.4805	5.96685	3.42683	6.74526	11.4805	3.01128	100		2	1	7	6	8	5	2	10	11	9	2	12		55.3475	20.9025
1	Bachelorstudium - Wirtschaftsingenieurwesen (Bauwesen)	3	0	2019	408	private	59.13	36.96	66.96	68.26	43.48	48.7	38.26	22.61	23.91	64	60.43	20	552.7		10.6984	6.68717	12.1151	12.3503	7.86684	8.81129	6.92238	4.09083	4.32604	11.5795	10.9336	3.6186	100		5	9	2	1	7	6	8	11	10	3	4	12		46.0583	13.0717
1	Bachelorstudium - Betriebswirtschaftslehre	1	1	2019	409	private	68.97	62.69	36.32	28.79	43.86	80	55.16	40.09	33.81	38.84	72.74	53.9	615.17		11.2115	10.1907	5.90406	4.68001	7.12974	13.0045	8.96663	6.5169	5.49604	6.3137	11.8244	8.76181	100		3	4	10	12	7	1	5	8	11	9	2	6		51.2642	17.7058
1	Masterstudium - Wirtschaftswissenschaft	8	1	2019	410	private	80	77.45	63.4	60.85	60.85	32.77	32.77	23.83	67	63	67	41	669.92		11.9417	11.5611	9.46382	9.08317	9.08317	4.89163	4.89163	3.55714	10.0012	9.40411	10.0012	6.12013	100		1	2	5	7	7	10	10	12	3	6	3	9		55.8267	24.1733
1	Masterstudium - Wirtschaftswissenschaft	8	1	2019	411	private	80	78.57	49.29	63.57	62.86	32.14	32.14	20.71	49.29	29.29	79.29	78.57	655.72		12.2003	11.9822	7.51693	9.69469	9.58641	4.90148	4.90148	3.15836	7.51693	4.46685	12.0921	11.9822	100		1	3	7	5	6	9	9	12	7	11	2	3		54.6433	25.3567
1	Bachelorstudium - Betriebswirtschaftslehre	1	1	2019	412	private	80	71.33	72	48	34.67	71.33	70	38.67	32.67	48.67	74	44.67	686.01		11.6616	10.3978	10.4955	6.99698	5.05386	10.3978	10.2039	5.63694	4.76232	7.09465	10.787	6.51157	100		1	4	3	8	11	4	6	10	12	7	2	9		57.1675	22.8325
1	Bachelorstudium - Wirtschaftsingenieurwesen (Maschinenbau)	5	0	2019	413	private	66.67	56.67	53.33	48.33	48.33	53.33	58.33	36.67	25	80	70	61.67	658.33		10.1271	8.60814	8.1008	7.3413	7.3413	8.1008	8.8603	5.57015	3.79749	12.152	10.633	9.36764	100		3	6	7	9	9	7	5	11	12	1	2	4		54.8608	11.8092
1	Bachelorstudium - Wirtschaftsingenieurwesen (Maschinenbau)	5	1	2019	414	private	42.5	46.44	34.63	78.5	27.31	26.19	26.75	25.63	39.69	20	65.75	47	480.39		8.84698	9.66715	7.20873	16.3409	5.68496	5.45182	5.56839	5.33525	8.26204	4.16328	13.6868	9.78372	100		5	4	7	1	8	10	9	11	6	12	2	3		40.0325	2.4675
1	Bachelorstudium - Wirtschaftsingenieurwesen (Maschinenbau)	5	1	2019	415	private	45.8	45.8	45.8	38.6	38.6	38.6	38.6	38.6	26	26	50	20	452.4		10.1238	10.1238	10.1238	8.53227	8.53227	8.53227	8.53227	8.53227	5.74713	5.74713	11.0522	4.42087	100		2	2	2	5	5	5	5	5	10	10	1	12		37.7	8.1
1	Bachelorstudium - Wirtschaftsingenieurwesen (Maschinenbau)	5	1	2019	416	private	80	79.18	49.35	46.42	33.5	30.57	31.15	45.83	40.55	45.48	80	48.77	610.8		13.0976	12.9633	8.07957	7.59987	5.48461	5.00491	5.09987	7.50327	6.63883	7.44597	13.0976	7.98461	100		1	3	4	6	10	12	11	7	9	8	1	5		50.9	29.1
1	Bachelorstudium - Wirtschaftsingenieurwesen (Maschinenbau)	5	1	2019	417	private	80	79.22	68.31	72.21	28.57	79.22	55.06	40.26	51.95	72.99	69.09	20	716.88		11.1595	11.0507	9.52879	10.0728	3.98533	11.0507	7.6805	5.616	7.24668	10.1816	9.6376	2.78987	100		1	2	7	5	11	2	8	10	9	4	6	12		59.74	20.26
1	Bachelorstudium - Wirtschaftsingenieurwesen (Maschinenbau)	5	1	2019	418	private	74.89	80	78.72	73.62	73.62	31.49	30.21	20	64.68	64.68	79	76	746.91		10.0266	10.7108	10.5394	9.85661	9.85661	4.21604	4.04466	2.6777	8.65968	8.65968	10.5769	10.1753	100		5	1	3	6	6	10	11	12	8	8	2	4		62.2425	12.6475
1	Bachelorstudium - Wirtschaftsingenieurwesen (Maschinenbau)	5	1	2019	419	private	80	80	54.62	80	80	80	54.62	23.46	80	63.85	80	25.77	782.32		10.226	10.226	6.9818	10.226	10.226	10.226	6.9818	2.99877	10.226	8.16162	10.226	3.29405	100		1	1	9	1	1	1	9	12	1	8	1	11		65.1933	14.8067
1	Bachelorstudium - Wirtschaftsingenieurwesen (Maschinenbau)	5	1	2019	420	private	80	79.13	66.96	55.65	68.7	68.7	53.91	20	61.74	67.83	71.3	33.91	727.83		10.9916	10.872	9.19995	7.64602	9.43902	9.43902	7.40695	2.74789	8.48275	9.31948	9.79624	4.65905	100		1	2	7	9	4	4	10	12	8	6	3	11		60.6525	19.3475
1	Bachelorstudium - Wirtschaftsingenieurwesen (Maschinenbau)	5	1	2019	421	private	80	80	59	56	45.38	42.62	71.28	38.46	27.38	25.17	80	26.42	631.71		12.664	12.664	9.33973	8.86483	7.18368	6.74677	11.2837	6.08824	4.33427	3.98442	12.664	4.1823	100		1	1	5	6	7	8	4	9	10	12	1	11		52.6425	27.3575
1	Bachelorstudium - Wirtschaftsingenieurwesen (Maschinenbau)	5	1	2019	422	private	60.8	32.6	80	80	71.6	25.4	80	70.4	80	77	54.2	38	750		8.10667	4.34667	10.6667	10.6667	9.54667	3.38667	10.6667	9.38667	10.6667	10.2667	7.22667	5.06667	100		8	11	1	1	6	12	1	7	1	5	9	10		62.5	-1.7
1	Bachelorstudium - Wirtschaftsingenieurwesen (Bauwesen)	3	1	2019	423	private	57.3	50	80	66.22	54.86	58.92	60.54	58.11	20.81	54.05	49.19	45.95	655.95		8.73542	7.62253	12.1961	10.0953	8.36344	8.98239	9.22936	8.85891	3.1725	8.23996	7.49905	7.00511	100		6	9	1	2	7	4	3	5	12	8	10	11		54.6625	2.6375
1	Bachelorstudium - Wirtschaftsingenieurwesen (Maschinenbau)	5	1	2019	424	private	80	80	60	58.82	63.53	49.41	62.35	63.53	24.71	77.65	70.59	25.88	716.47		11.1659	11.1659	8.37439	8.20969	8.86708	6.89631	8.70239	8.86708	3.44885	10.8379	9.85247	3.61215	100		1	1	8	9	5	10	7	5	12	3	4	11		59.7058	20.2942
1	Bachelorstudium - Wirtschaftsingenieurwesen (Maschinenbau)	5	1	2019	425	private	80	80	76.63	69.21	69.21	72.58	74.61	37.53	75.28	68.54	55.06	20	778.65		10.2742	10.2742	9.84139	8.88846	8.88846	9.32126	9.58197	4.81988	9.66802	8.80241	7.07121	2.56855	100		1	1	3	7	7	6	5	11	4	9	10	12		64.8875	15.1125
1	Bachelorstudium - Wirtschaftsingenieurwesen (Maschinenbau)	5	1	2019	426	private	80	80	65	43.57	54.29	32.86	32.86	45.71	35	32.86	41.43	39.29	582.87		13.7252	13.7252	11.1517	7.47508	9.31426	5.63762	5.63762	7.84223	6.00477	5.63762	7.10793	6.74078	100		1	1	3	6	4	10	10	5	9	10	7	8		48.5725	31.4275
1	Bachelorstudium - Wirtschaftsingenieurwesen (Maschinenbau)	5	1	2019	427	private	80	80	46.2	38.08	58.53	72	57.29	55	39.83	68.65	64.28	56.99	716.85		11.1599	11.1599	6.44486	5.31213	8.16489	10.0439	7.99191	7.67246	5.55625	9.57662	8.96701	7.95006	100		1	1	10	12	6	3	7	9	11	4	5	8		59.7375	20.2625
1	Bachelorstudium - Wirtschaftsingenieurwesen (Maschinenbau)	5	1	2019	428	private	80	80	56.84	63.16	63.16	72.63	72.63	32.63	38.95	60	71.58	29.47	721.05		11.0949	11.0949	7.88295	8.75945	8.75945	10.0728	10.0728	4.52534	5.40184	8.3212	9.92719	4.0871	100		1	1	9	6	6	3	3	11	10	8	5	12		60.0875	19.9125
1	Bachelorstudium - Wirtschaftsingenieurwesen (Maschinenbau)	5	1	2019	429	private	70.27	63.78	75.95	38	80	29.27	29.27	31.58	36.22	53.24	57.3	20	584.88		12.0144	10.9048	12.9856	6.49706	13.678	5.00445	5.00445	5.3994	6.19272	9.10272	9.79688	3.4195	100		3	4	2	7	1	10	10	9	8	6	5	12		48.74	21.53
1	Bachelorstudium - Wirtschaftsingenieurwesen (Maschinenbau)	5	1	2019	430	private	68.75	58.44	68.75	76.25	50	44.11	42.68	35.26	23.19	44.95	71.56	42.68	626.62		10.9716	9.32623	10.9716	12.1685	7.97932	7.03935	6.81115	5.62701	3.70081	7.17341	11.42	6.81115	100		3	5	3	1	6	8	9	11	12	7	2	9		52.2183	16.5317
1	Bachelorstudium - Wirtschaftsingenieurwesen (Maschinenbau)	5	1	2019	431	private	79.1	75.52	51.34	62.09	77.31	56.72	79.1	35.22	46.87	37.91	80	62.99	744.17		10.6293	10.1482	6.89896	8.34352	10.3888	7.62191	10.6293	4.73279	6.29829	5.09427	10.7502	8.46446	100		2	5	9	7	4	8	2	12	10	11	1	6		62.0142	17.0858
1	Masterstudium - Wirtschaftswissenschaft	8	1	2019	432	private	80	60.22	72.09	71.43	56.26	79.34	70.11	69.45	31.21	29.89	74.73	38.46	733.19		10.9112	8.21342	9.83238	9.74236	7.67332	10.8212	9.56232	9.47231	4.25674	4.07671	10.1924	5.24557	100		1	8	4	5	9	2	6	7	11	12	3	10		61.0992	18.9008
1	Bachelorstudium - Wirtschaftsingenieurwesen (Maschinenbau)	5	1	2019	433	private	52.61	42.17	61.74	55.22	42.17	48.7	47.39	40.87	44.78	53.91	80	47.39	616.95		8.52743	6.83524	10.0073	8.95048	6.83524	7.89367	7.68134	6.62452	7.25829	8.73815	12.967	7.68134	100		5	10	2	3	10	6	7	12	9	4	1	7		51.4125	1.1975
1	Bachelorstudium - Wirtschaftsingenieurwesen (Maschinenbau)	5	1	2019	434	private	44.84	45.49	63.79	40.26	52.68	63.14	67.71	80	31.76	44.84	65.1	27.19	626.8		7.1538	7.2575	10.1771	6.4231	8.40459	10.0734	10.8025	12.7632	5.06701	7.1538	10.3861	4.33791	100		8	7	4	10	6	5	2	1	11	8	3	12		52.2333	-7.39333
2	Bachelorstudium - Informatik	2	1	2019	435	private	65.33	64	53.33	54.67	58.67	58.67	60	41.33	24	34.67	49.33	22.67	586.67		11.1357	10.909	9.09029	9.3187	10.0005	10.0005	10.2272	7.04485	4.09089	5.90963	8.40847	3.86418	100		1	2	7	6	4	4	3	9	11	10	8	12		48.8892	16.4408
2	Masterstudium - Wirtschaftswissenschaft	8	1	2019	436	private	80	50	80	80	63.33	71.67	71.67	45	60	53.33	68.33	65	788.33		10.148	6.34252	10.148	10.148	8.03344	9.09137	9.09137	5.70827	7.61103	6.76493	8.66769	8.24528	100		1	11	1	1	8	4	4	12	9	10	6	7		65.6942	14.3058
2	Bauingenieurwesen, Master	9	1	2019	437	private	65.41	52.43	63.78	46.11	26.82	70.27	66.22	42.78	31.69	74.32	37.78	43.89	621.5		10.5245	8.43604	10.2623	7.41915	4.31537	11.3065	10.6549	6.88335	5.09895	11.9582	6.07884	7.06195	100		4	6	5	7	12	2	3	9	11	1	10	8		51.7917	13.6183
2	Bachelorstudium - Informatik	2	1	2019	438	private	60	38.79	80	76.36	66.67	66.67	20	31.52	31.52	31.52	80	31.52	614.57		9.76292	6.31173	13.0172	12.4249	10.8482	10.8482	3.25431	5.12879	5.12879	5.12879	13.0172	5.12879	100		6	7	1	3	4	4	12	8	8	8	1	8		51.2142	8.78583
2	Masterstudium - Wirtschaftswissenschaft	8	1	2019	439	private	78.02	60.22	50.99	49.67	42.81	52.97	52.97	56.26	43.38	40.44	73.41	20	621.14		12.5608	9.69508	8.2091	7.99659	6.89217	8.52787	8.52787	9.05754	6.98393	6.51061	11.8186	3.21989	100		1	3	7	8	10	5	5	4	9	11	2	12		51.7617	26.2583
2	Masterstudium - Wirtschaftswissenschaft	8	1	2019	440	private	62.2	69.45	66.15	71.43	67.47	64.84	56.92	54.95	60.22	60.22	44.4	20	698.25		8.90798	9.94629	9.47368	10.2299	9.66273	9.28607	8.15181	7.86967	8.62442	8.62442	6.35875	2.8643	100		6	2	4	1	3	5	9	10	7	7	11	12		58.1875	4.0125
2	Masterstudium - Wirtschaftswissenschaft	8	1	2019	441	private	80	70.4	66.2	68.6	66.2	47.6	38.6	48.2	73	53	80	53	744.8		10.7411	9.4522	8.88829	9.21053	8.88829	6.39098	5.1826	6.47154	9.80129	7.116	10.7411	7.116	100		1	4	6	5	6	11	12	10	3	8	1	8		62.0667	17.9333
2	Masterstudium - Wirtschaftswissenschaft	8	1	2019	442	private	51.95	70	68.31	79.22	78.44	69.87	76.1	30.91	34.03	36.36	72.21	68.31	735.71		7.06121	9.51462	9.28491	10.7678	10.6618	9.49695	10.3437	4.20138	4.62546	4.94216	9.81501	9.28491	100		9	5	7	1	2	6	3	12	11	10	4	7		61.3092	-9.35917
2	Masterstudium - Wirtschaftswissenschaft	8	1	2019	443	private	78.13	78.13	77.5	80	51.88	77.5	78.13	70	42.5	50	49.38	20	753.15		10.3738	10.3738	10.2901	10.6221	6.8884	10.2901	10.3738	9.2943	5.64297	6.63878	6.55646	2.65551	100		2	2	5	1	8	5	2	7	11	9	10	12		62.7625	15.3675
2	Masterstudium - Wirtschaftswissenschaft	8	1	2019	444	private	76.25	65.57	76.25	59.87	52.75	59.16	58.45	56.31	22.85	57.74	80	26.41	691.61		11.025	9.48078	11.025	8.65661	7.62713	8.55395	8.45129	8.14187	3.30389	8.34864	11.5672	3.81863	100		2	4	2	5	10	6	7	9	12	8	1	11		57.6342	18.6158
2	#N/A	15	1	2019	445	private	74	38	28.91	70.25	37.93	35.75	33.98	35	35	37.25	57.5	29.47	513.04		14.4238	7.40683	5.63504	13.6929	7.39319	6.96827	6.62327	6.82208	6.82208	7.26064	11.2077	5.74419	100		1	4	12	2	5	7	10	8	8	6	3	11		42.7533	31.2467
2	Masterstudium - Wirtschaftswissenschaft	8	1	2019	446	private	58.97	64.54	80	80	59.59	46.6	63.92	73.81	48.45	78.76	42.89	20	717.53		8.21847	8.99475	11.1494	11.1494	8.30488	6.4945	8.90834	10.2867	6.75233	10.9765	5.97745	2.78734	100		8	5	1	1	7	10	6	4	9	3	11	12		59.7942	-0.824167
2	#N/A	15	1	2019	447	private	80	78.76	50.93	50.93	67.01	80	50.93	50.93	75.67	59.59	80	63.3	788.05		10.1516	9.99429	6.46279	6.46279	8.50327	10.1516	6.46279	6.46279	9.60218	7.5617	10.1516	8.03249	100		1	4	9	9	6	1	9	9	5	8	1	7		65.6708	14.3292
2	Masterstudium - Wirtschaftswissenschaft	8	1	2019	448	private	40.74	55.56	54.81	80	80	48.15	37.04	51.85	51.11	39.26	68.89	40	647.41		6.29277	8.58189	8.46604	12.3569	12.3569	7.43733	5.72126	8.00884	7.89453	6.06416	10.6409	6.17846	100		9	4	5	1	1	8	12	6	7	11	3	10		53.9508	-13.2108
2	Masterstudium - Wirtschaftswissenschaft	8	1	2019	449	private	76.42	70.15	78.21	80	78.21	71.04	65.67	55.82	68.36	74.63	73.73	54.03	846.27		9.03021	8.28932	9.24173	9.45325	9.24173	8.39448	7.75993	6.596	8.0778	8.8187	8.71235	6.38449	100		4	8	2	1	2	7	10	11	9	5	6	12		70.5225	5.8975
2	Bachelorstudium - Wirtschaftsingenieurwesen (Bauwesen)	3	1	2019	450	private	80	78.06	56.04	34.02	34.52	75.16	63.55	57.74	40.52	56.77	63.55	22.5	662.43		12.0767	11.7839	8.45976	5.13564	5.21112	11.3461	9.59347	8.71639	6.11687	8.56996	9.59347	3.39659	100		1	2	8	11	10	3	4	6	9	7	4	12		55.2025	24.7975
2	Masterstudium - Wirtschaftswissenschaft	8	1	2019	451	private	67.74	67.74	71.61	80	69.68	80	80	28.39	70.97	49.03	72.26	44.52	781.94		8.66307	8.66307	9.15799	10.231	8.91117	10.231	10.231	3.63071	9.07614	6.2703	9.24112	5.69353	100		8	8	5	1	7	1	1	12	6	10	4	11		65.1617	2.57833
2	Bachelorstudium - Wirtschaftsingenieurwesen (Bauwesen)	3	1	2019	452	private	80	80	75.93	70.85	61.69	75	73	62.71	20	68.81	68.81	67.8	804.6		9.94283	9.94283	9.43699	8.80562	7.66716	9.3214	9.07283	7.79393	2.48571	8.55208	8.55208	8.42655	100		1	1	3	6	11	4	5	10	12	7	7	9		67.05	12.95
2	Masterstudium - Werkstoffingenieurwesen	13	1	2019	453	private	80	48.16	34.08	37.76	80	75.1	75.1	75.1	75.1	36.53	80	21.22	718.15		11.1397	6.70612	4.74553	5.25795	11.1397	10.4574	10.4574	10.4574	10.4574	5.08668	11.1397	2.95481	100		1	8	11	9	1	4	4	4	4	10	1	12		59.8458	20.1542
2	Bachelorstudium - Wirtschaftsingenieurwesen (Bauwesen)	3	1	2019	454	private	80	61.33	57.33	37.33	52	48	66.67	34.67	49.33	37.33	72	29.33	625.32		12.7934	9.80778	9.16811	5.96974	8.31574	7.67607	10.6617	5.54436	7.88876	5.96974	11.5141	4.6904	100		1	4	5	9	6	8	3	11	7	9	2	12		52.11	27.89
2	Masterstudium - Werkstoffingenieurwesen	13	1	2019	455	private	80	73	38.91	73	20	72	75.38	64.58	22.03	71	77.23	28.78	695.91		11.4957	10.4899	5.59124	10.4899	2.87393	10.3462	10.8319	9.27994	3.16564	10.2025	11.0977	4.13559	100		1	4	9	4	12	6	3	8	11	7	2	10		57.9925	22.0075
2	Masterstudium - Werkstoffingenieurwesen	13	1	2019	456	private	80	63.08	55.38	55.38	40	63.08	70.77	80	20	49.23	50.77	21.54	649.23		12.3223	9.71613	8.5301	8.5301	6.16114	9.71613	10.9006	12.3223	3.08057	7.58283	7.82003	3.31778	100		1	4	6	6	10	4	3	1	12	9	8	11		54.1025	25.8975
2	Bachelorstudium - Wirtschaftsingenieurwesen (Bauwesen)	3	1	2019	457	private	77.66	70.65	63	48.05	75.32	55.91	54	26.1	67	33.55	80	53.88	705.12		11.0137	10.0196	8.93465	6.81444	10.6819	7.92915	7.65827	3.7015	9.50193	4.75806	11.3456	7.64125	100		2	4	6	10	3	7	8	12	5	11	1	9		58.76	18.9
2	Masterstudium - Verkehrsingenieurwesen und Mobilität	12	1	2019	458	private	65	75.31	42.5	41.56	65.94	74.38	74.38	25.63	54.69	20	56.56	34.06	630.01		10.3173	11.9538	6.74592	6.59672	10.4665	11.8062	11.8062	4.06819	8.68081	3.17455	8.97764	5.40626	100		5	1	8	9	4	2	2	11	7	12	6	10		52.5008	12.4992
2	Masterstudium - Wirtschaftswissenschaft	8	1	2019	459	private	80	68.92	50.46	62.46	40.31	68.92	49.54	20	21.85	56.92	56.92	25.54	601.84		13.2926	11.4515	8.38429	10.3782	6.69779	11.4515	8.23142	3.32314	3.63053	9.45766	9.45766	4.24365	100		1	2	7	4	9	2	8	12	11	5	5	10		50.1533	29.8467
2	Masterstudium - Wirtschaftswissenschaft	8	1	2019	460	private	80	80	68	54.05	54.05	67	65	21.62	21.62	77	63.78	45.95	698.07		11.4602	11.4602	9.74114	7.74278	7.74278	9.59789	9.31139	3.09711	3.09711	11.0304	9.13662	6.58243	100		1	1	4	8	8	5	6	11	11	3	7	10		58.1725	21.8275
2	Masterstudium - Wirtschaftswissenschaft	8	1	2019	461	private	68.62	61.38	43.79	33.45	39.66	41.72	33.45	58.28	43.79	59.31	58.28	36.55	578.28		11.8662	10.6142	7.57246	5.7844	6.85827	7.2145	5.7844	10.0782	7.57246	10.2563	10.0782	6.32047	100		1	2	6	11	9	8	11	4	6	3	4	10		48.19	20.43
2	#N/A	15	1	2019	462	private	63.92	53.4	66.39	72.58	39.79	62.68	69.48	24.33	31.13	54.02	67.01	68.87	673.6		9.48931	7.92755	9.856	10.7749	5.90707	9.30523	10.3147	3.61194	4.62144	8.0196	9.94804	10.2242	100		6	9	5	1	10	7	2	12	11	8	4	3		56.1333	7.78667
2	Bachelorstudium - Wirtschaftsingenieurwesen (Maschinenbau)	5	1	2019	463	private	70.82	74.35	73.65	75.06	80	60.94	33.41	35.53	44.71	78.59	75.76	65.18	768		9.22135	9.68099	9.58984	9.77344	10.4167	7.9349	4.35026	4.6263	5.82161	10.2331	9.86458	8.48698	100		7	5	6	4	1	9	12	11	10	2	3	8		64	6.82
2	Bachelorstudium - Informatik	2	1	2019	464	private	73.11	64.3	80	73.11	50.4	63.32	72.18	28.69	27.82	31.29	78.03	33	675.25		10.8271	9.5224	11.8475	10.8271	7.4639	9.37727	10.6894	4.2488	4.11996	4.63384	11.5557	4.88708	100		3	6	1	3	8	7	5	11	12	10	2	9		56.2708	16.8392
2	Bachelorstudium - Informatik	2	1	2019	465	private	76.8	79.2	76.8	60	76.8	60.8	57.6	20	48	64	68	60.8	748.8		10.2564	10.5769	10.2564	8.01282	10.2564	8.11966	7.69231	2.67094	6.41026	8.54701	9.0812	8.11966	100		2	1	2	9	2	7	10	12	11	6	5	7		62.4	14.4
2	Bachelorstudium - Wirtschaftsingenieurwesen (Bauwesen)	3	1	2019	466	private	50	75.44	80	66.76	58.07	49.39	58.07	46.72	55.4	60	58.74	20	678.59		7.36822	11.1172	11.7892	9.83805	8.55745	7.27833	8.55745	6.88486	8.16399	8.84186	8.65618	2.94729	100		9	2	1	3	6	10	6	11	8	4	5	12		56.5492	-6.54917
2	Bachelorstudium - Betriebswirtschaftslehre	1	0	2019	467	private	61.74	66.09	75.65	33.04	66.96	75.65	75.65	74.78	52.17	77.39	69.57	31.3	759.99		8.12379	8.69617	9.95408	4.34743	8.81064	9.95408	9.95408	9.8396	6.86456	10.183	9.15407	4.11848	100		9	8	2	11	7	2	2	5	10	1	6	12		63.3325	-1.5925
2	#N/A	15	1	2019	468	private	80	52.09	57.67	52.09	52.09	70.23	63.95	63.95	20	20	69.53	20	621.6		12.87	8.37999	9.27767	8.37999	8.37999	11.2983	10.288	10.288	3.2175	3.2175	11.1856	3.2175	100		1	7	6	7	7	2	4	4	10	10	3	10		51.8	28.2
2	#N/A	15	1	2019	469	private	80	67.83	51.3	52.17	51.3	41.74	41.74	26.09	29.57	33.04	74.78	40	589.56		13.5694	11.5052	8.7014	8.84897	8.7014	7.07986	7.07986	4.42533	5.0156	5.60418	12.684	6.78472	100		1	3	5	4	5	7	7	12	11	10	2	9		49.13	30.87
2	Bachelorstudium - Informatik	2	0	2019	470	private	72.62	72.62	80	68	70.77	64.31	59.69	44.92	59.69	80	62.46	49.54	784.62		9.25544	9.25544	10.196	8.66662	9.01965	8.19632	7.6075	5.72506	7.6075	10.196	7.96054	6.31388	100		3	3	1	6	5	7	9	12	9	1	8	11		65.385	7.235
2	Bachelorstudium - Wirtschaftsingenieurwesen (Elektr.Energ)	4	1	2019	471	private	54.29	45.14	64.57	74	69.71	23.43	20	37.71	80	29.14	64	70.48	632.47		8.58381	7.1371	10.2092	11.7002	11.0219	3.70452	3.16221	5.96234	12.6488	4.60733	10.1191	11.1436	100		7	8	5	2	4	11	12	9	1	10	6	3		52.7058	1.58417
2	Computer Engineering	10	1	2019	472	private	79.25	63.13	65.75	60.63	63.13	76.25	65	54.38	49.38	61.88	71	59.38	769.16		10.3034	8.20766	8.54829	7.88263	8.20766	9.91341	8.45078	7.07005	6.41999	8.04514	9.23085	7.72011	100		1	6	4	9	6	2	5	11	12	8	3	10		64.0967	15.1533
2	Bachelorstudium - Betriebswirtschaftslehre	1	1	2019	473	private	64.53	60	62.08	31.19	54.75	33.58	29.51	23.87	53.85	39.4	75.87	67.89	596.52		10.8177	10.0583	10.407	5.22866	9.17823	5.62932	4.94703	4.00154	9.02736	6.60498	12.7188	11.381	100		3	5	4	10	6	9	11	12	7	8	1	2		49.71	14.82
2	Bachelorstudium - Informatik	2	1	2019	474	private	77.11	77.11	54.7	56.87	54.7	22.89	42.41	49.64	25.06	35.9	49.64	33.01	579.04		13.3169	13.3169	9.44667	9.82143	9.44667	3.95309	7.32419	8.57281	4.32785	6.19992	8.57281	5.70082	100		1	1	4	3	4	12	8	6	11	9	6	10		48.2533	28.8567
2	Bachelorstudium - Betriebswirtschaftslehre	1	1	2019	475	private	80	80	80	44.11	53.75	53.75	39.29	30.85	53.75	53.75	53.75	53.75	676.75		11.8212	11.8212	11.8212	6.51792	7.94237	7.94237	5.80569	4.55855	7.94237	7.94237	7.94237	7.94237	100		1	1	1	10	4	4	11	12	4	4	4	4		56.3958	23.6042
2	Bachelorstudium - Wirtschaftsingenieurwesen (Maschinenbau)	5	1	2019	476	private	71	80	61.9	52.59	51.81	71.75	63	37.07	50.26	52.59	52.59	33.97	678.53		10.4638	11.7902	9.12266	7.75058	7.63562	10.5743	9.28478	5.46328	7.40719	7.75058	7.75058	5.00641	100		3	1	5	6	9	2	4	11	10	6	6	12		56.5442	14.4558
2	Bachelorstudium - Betriebswirtschaftslehre	1	1	2019	477	private	80	75.73	73.17	34.78	51.34	36.49	42.98	54.47	57.82	74.88	68.06	47.16	696.88		11.4797	10.867	10.4997	4.99082	7.36712	5.2362	6.16749	7.81627	8.29698	10.745	9.76639	6.76731	100		1	2	4	12	8	11	10	7	6	3	5	9		58.0733	21.9267
2	#N/A	15	1	2019	478	private	61	62.78	60.7	66.96	54.43	54.43	56.52	54.96	57.04	80	52.87	71	732.69		8.32549	8.56843	8.28454	9.13893	7.42879	7.42879	7.71404	7.50113	7.78501	10.9187	7.21588	9.69032	100		5	4	6	3	10	10	8	9	7	1	12	2		61.0575	-0.0575
2	Bachelorstudium - Wirtschaftsingenieurwesen (Bauwesen)	3	0	2019	479	private	80	80	61.71	61.71	61.71	80	63.35	57.32	30.43	57.32	57.32	20	710.87		11.2538	11.2538	8.68091	8.68091	8.68091	11.2538	8.91162	8.06336	4.28067	8.06336	8.06336	2.81345	100		1	1	5	5	5	1	4	8	11	8	8	12		59.2392	20.7608
2	Bachelorstudium - Wirtschaftsingenieurwesen (Elektr.Energ)	4	1	2019	480	private	80	50.6	20	20	80	51.2	20	20	69.2	69.2	54.8	20	555		14.4144	9.11712	3.6036	3.6036	14.4144	9.22523	3.6036	3.6036	12.4685	12.4685	9.87387	3.6036	100		1	7	8	8	1	6	8	8	3	3	5	8		46.25	33.75
2	Bachelorstudium - Informatik	2	1	2019	481	private	80	72.84	80	80	62.99	80	73.73	67.46	49.55	59.4	64.78	53.13	823.88		9.71015	8.84109	9.71015	9.71015	7.64553	9.71015	8.94912	8.18809	6.01423	7.20979	7.8628	6.44875	100		1	6	1	1	9	1	5	7	12	10	8	11		68.6567	11.3433
2	Bachelorstudium - Wirtschaftsingenieurwesen (WPT)	6	1	2019	482	private	80	78.46	50.77	55.69	36.62	48.46	39.69	35.38	44	61.54	66.15	36	632.76		12.643	12.3996	8.02358	8.80113	5.78734	7.65851	6.27252	5.59138	6.95366	9.72565	10.4542	5.68936	100		1	2	6	5	10	7	9	12	8	4	3	11		52.73	27.27
2	Bachelorstudium - Informatik	2	1	2019	483	private	76.13	71.29	42.66	65.48	69	68.39	46.91	36.29	63.55	30.62	74	55.41	699.73		10.8799	10.1882	6.09664	9.3579	9.86095	9.77377	6.70401	5.18629	9.08207	4.37597	10.5755	7.91877	100		1	3	10	6	4	5	9	11	7	12	2	8		58.3108	17.8192
2	Bachelorstudium - Informatik	2	1	2019	484	private	68.33	60.96	68.33	57.35	32.05	78.33	62.5	54.94	20	43.49	65	30.84	642.12		10.6413	9.49355	10.6413	8.93135	4.99128	12.1987	9.73338	8.55603	3.11468	6.77288	10.1227	4.80284	100		2	6	2	7	10	1	5	8	12	9	4	11		53.51	14.82
2	Bachelorstudium - Wirtschaftsingenieurwesen (Maschinenbau)	5	1	2019	485	private	75	75	53.57	44.29	53.57	41.43	41.43	20	20.71	62.14	80	69.29	636.43		11.7845	11.7845	8.41727	6.95913	8.41727	6.50975	6.50975	3.14253	3.25409	9.76384	12.5701	10.8873	100		2	2	6	8	6	9	9	12	11	5	1	4		53.0358	21.9642
2	Bachelorstudium - Wirtschaftsingenieurwesen (Maschinenbau)	5	1	2019	486	private	41	62	80	73	65	62	52	57	44	45	73	40	694		5.90778	8.93372	11.5274	10.5187	9.36599	8.93372	7.4928	8.21326	6.34006	6.48415	10.5187	5.76369	100		11	5	1	2	4	5	8	7	10	9	2	12		57.8333	-16.8333
2	Bachelorstudium - Betriebswirtschaftslehre	1	1	2019	487	private	74.88	74.88	80	80	77.8	78.54	78.54	79.27	56.59	80	60.98	20	841.48		8.89861	8.89861	9.50706	9.50706	9.24561	9.33356	9.33356	9.42031	6.72506	9.50706	7.24676	2.37676	100		8	8	1	1	7	5	5	4	11	1	10	12		70.1233	4.75667
2	Bachelorstudium - Wirtschaftsingenieurwesen (Elektr.Energ)	4	1	2019	488	private	69.47	50.53	48.42	43.16	22.11	58.95	56.84	45.26	25.26	24.21	70.53	36.84	551.58		12.5947	9.16096	8.77842	7.82479	4.00848	10.6875	10.3049	8.20552	4.57957	4.38921	12.7869	6.67899	100		2	5	6	8	12	3	4	7	10	11	1	9		45.965	23.505
2	Bachelorstudium - Informatik	2	1	2019	489	private	80	74.47	47.63	61.05	46.84	31.84	53.16	62.63	20	64.68	71.32	32.63	646.25		12.3791	11.5234	7.37021	9.44681	7.24797	4.92689	8.22592	9.6913	3.09478	10.0085	11.036	5.04913	100		1	2	8	6	9	11	7	5	12	4	3	10		53.8542	26.1458
2	Bachelorstudium - Wirtschaftsingenieurwesen (Bauwesen)	3	1	2019	490	private	80	73.45	53.82	53.82	58.18	76.73	76.73	66.91	52.73	71.27	68	73.45	805.09		9.93678	9.1232	6.68497	6.68497	7.22652	9.53061	9.53061	8.31087	6.54958	8.85243	8.44626	9.1232	100		1	4	10	10	9	2	2	8	12	6	7	4		67.0908	12.9092
2	Bachelorstudium - Informatik	2	1	2019	491	private	73.25	73.25	55	48.19	48.19	53.61	52.53	53.07	20	50.36	69.5	58.25	655.2		11.1798	11.1798	8.39438	7.35501	7.35501	8.18223	8.0174	8.09982	3.0525	7.6862	10.6074	8.89042	100		1	1	5	10	10	6	8	7	12	9	3	4		54.6	18.65
2	Bachelorstudium - Betriebswirtschaftslehre	1	1	2019	492	private	70	58.75	58.75	75	67.5	42.5	42.5	42.5	58.75	46.25	80	70	712.5		9.82456	8.24561	8.24561	10.5263	9.47368	5.96491	5.96491	5.96491	8.24561	6.49123	11.2281	9.82456	100		3	6	6	2	5	10	10	10	6	9	1	3		59.375	10.625
2	#N/A	15	1	2019	493	private	80	77.05	28.85	60.72	60.72	79.02	56	20	78	56.59	79.02	77.05	753.02		10.6239	10.2321	3.83124	8.06353	8.06353	10.4937	7.43672	2.65597	10.3583	7.51507	10.4937	10.2321	100		1	5	11	7	7	2	10	12	4	9	2	5		62.7517	17.2483
2	Bachelorstudium - Wirtschaftswissenschaft	7	1	2019	494	private	77.19	63.07	53.4	75.31	61.31	33.18	37.58	29.67	43.73	32.3	67.81	54.28	628.83		12.2752	10.0297	8.49196	11.9762	9.74985	5.27647	5.97618	4.71829	6.95418	5.13652	10.7835	8.6319	100		1	4	7	2	5	10	9	12	8	11	3	6		52.4025	24.7875
2	Bachelorstudium - Wirtschaftsingenieurwesen (Maschinenbau)	5	1	2019	495	private	64.26	42.62	65.25	38.69	38.69	74.1	45.57	20	46.56	36.72	74.1	55.41	601.97		10.675	7.08009	10.8394	6.42723	6.42723	12.3096	7.57014	3.32242	7.7346	6.09997	12.3096	9.20478	100		4	8	3	9	9	1	7	12	6	11	1	5		50.1642	14.0958
2	Bachelorstudium - Informatik	2	1	2019	496	private	60	66	71	54.86	37.03	52	52	31.35	62.97	62.16	71.08	20	640.45		9.36841	10.3053	11.086	8.56585	5.78187	8.11929	8.11929	4.895	9.83215	9.70568	11.0984	3.1228	100		6	3	2	7	10	8	8	11	4	5	1	12		53.3708	6.62917
2	Bachelorstudium - Informatik	2	1	2019	497	private	59.45	77.91	62.2	76.75	29.81	55	27.85	22.67	26.87	34.56	73.72	54	600.79		9.8953	12.9679	10.353	12.7748	4.9618	9.15461	4.63556	3.77337	4.47244	5.75243	12.2705	8.98817	100		5	1	4	2	9	6	10	12	11	8	3	7		50.0658	9.38417
2	Bachelorstudium - Informatik	2	1	2019	498	private	80	80	51.44	80	51.44	65	65	26.78	52.67	56.99	55.14	50.21	714.67		11.194	11.194	7.19773	11.194	7.19773	9.09511	9.09511	3.74718	7.36984	7.97431	7.71545	7.02562	100		1	1	9	1	9	4	4	12	8	6	7	11		59.5558	20.4442
2	Bachelorstudium - Informatik	2	1	2019	499	private	80	50.39	69.87	69.87	69.87	71.43	50.39	23.12	22.34	42.6	65.97	23.9	639.75		12.5049	7.87651	10.9215	10.9215	10.9215	11.1653	7.87651	3.61391	3.49199	6.65885	10.3118	3.73583	100		1	7	3	3	3	2	7	11	12	9	6	10		53.3125	26.6875
2	Bachelorstudium - Wirtschaftsingenieurwesen (Maschinenbau)	5	1	2019	500	private	66	66	64	47.53	46.15	62	53	43	56	54	79.02	74	710.7		9.28662	9.28662	9.00521	6.68777	6.4936	8.72379	7.45744	6.05037	7.87956	7.59814	11.1186	10.4123	100		3	3	5	10	11	6	9	12	7	8	1	2		59.225	6.775
2	Bachelorstudium - Betriebswirtschaftslehre	1	1	2019	501	private	59.74	59.74	80	68	69.09	25.45	25.45	24.68	52.73	55.84	58.18	71.43	650.33		9.18611	9.18611	12.3014	10.4562	10.6238	3.9134	3.9134	3.795	8.10819	8.58641	8.94623	10.9837	100		5	5	1	4	3	10	10	12	9	8	7	2		54.1942	5.54583
2	Bachelorstudium - Wirtschaftsingenieurwesen (Elektr.Energ)	4	0	2019	502	private	72.76	72.76	70	54.14	80	74.83	74.83	57	65.52	37	78.97	62	799.81		9.09716	9.09716	8.75208	6.76911	10.0024	9.35597	9.35597	7.12669	8.19195	4.6261	9.87359	7.75184	100		5	5	7	11	1	3	3	10	8	12	2	9		66.6508	6.10917
2	Bachelorstudium - Wirtschaftswissenschaft	7	1	2019	503	private	54.25	65.66	58.33	66.47	61.18	63.21	63.62	54.25	63.21	48.09	80	71.7	749.97		7.23362	8.75502	7.77764	8.86302	8.15766	8.42834	8.48301	7.23362	8.42834	6.41226	10.6671	9.56038	100		10	4	9	3	8	6	5	10	6	12	1	2		62.4975	-8.2475
2	Bachelorstudium - Informatik	2	1	2019	504	private	80	50.6	29	35.6	63.8	48.2	32	27.2	29.6	27.2	42.8	29	495		16.1616	10.2222	5.85859	7.19192	12.8889	9.73737	6.46465	5.49495	5.9798	5.49495	8.64646	5.85859	100		1	3	9	6	2	4	7	11	8	11	5	9		41.25	38.75
2	Bachelorstudium - Wirtschaftsingenieurwesen (Bauwesen)	3	0	2019	505	private	80	77.31	64.78	60.3	60.3	62.09	60.3	56.72	60.3	54.93	66.57	51.34	754.94		10.5969	10.2405	8.58081	7.98739	7.98739	8.22449	7.98739	7.51318	7.98739	7.27607	8.81792	6.80054	100		1	2	4	6	6	5	6	10	6	11	3	12		62.9117	17.0883
2	Bachelorstudium - Wirtschaftsingenieurwesen (Maschinenbau)	5	1	2019	506	private	52.57	52.57	50.86	57.71	49.14	40.57	35.43	45.71	44	44	45.71	45.71	563.98		9.32125	9.32125	9.01805	10.2326	8.71307	7.19352	6.28214	8.1049	7.8017	7.8017	8.1049	8.1049	100		2	2	4	1	5	11	12	6	9	9	6	6		46.9983	5.57167
2	Bachelorstudium - Informatik	2	1	2019	507	private	80	76.64	64.22	70.43	60.34	76	72.76	54.14	55.69	71.21	54.14	20	755.57		10.588	10.1433	8.49954	9.32144	7.98602	10.0586	9.62982	7.16545	7.37059	9.42467	7.16545	2.64701	100		1	2	7	6	8	3	4	10	9	5	10	12		62.9642	17.0358
2	Bachelorstudium - Informatik	2	1	2019	508	private	57	59.79	66.26	72	65.45	68	64.64	32.3	29.88	26	56.56	32.3	630.18		9.04503	9.48777	10.5145	11.4253	10.3859	10.7906	10.2574	5.12552	4.7415	4.12581	8.97521	5.12552	100		7	6	3	1	4	2	5	9	11	12	8	9		52.515	4.485
2	Bachelorstudium - Informatik	2	1	2019	509	private	80	40	68	47	68	66.15	73.77	24.62	66	66.85	73	32	705.39		11.3412	5.67062	9.64006	6.66298	9.64006	9.37779	10.458	3.49027	9.35653	9.47703	10.3489	4.5365	100		1	10	4	9	4	7	2	12	8	6	3	11		58.7825	21.2175
2	Bachelorstudium - Wirtschaftsingenieurwesen (Maschinenbau)	5	1	2019	510	private	80	75	34.75	69.53	55.83	80	55.83	32.65	72.69	72.69	44.24	43.19	716.4		11.1669	10.469	4.85064	9.70547	7.79313	11.1669	7.79313	4.55751	10.1466	10.1466	6.17532	6.02875	100		1	3	11	6	7	1	7	12	4	4	9	10		59.7	20.3
2	Bachelorstudium - Wirtschaftsingenieurwesen (Bauwesen)	3	0	2019	511	private	66.78	64.75	59.66	59.66	61.69	54.58	54.58	37.29	55.59	51.53	73.9	55.59	695.6		9.60035	9.30851	8.57677	8.57677	8.8686	7.84646	7.84646	5.36084	7.99166	7.40799	10.6239	7.99166	100		2	3	5	5	4	9	9	12	7	11	1	7		57.9667	8.81333
2	Bachelorstudium - Informatik	2	0	2019	512	private	39.13	62.61	70.43	57.39	37.39	28.7	40	33.91	51.3	57.39	51.3	50.43	579.98		6.74678	10.7952	12.1435	9.89517	6.44677	4.94845	6.89679	5.84675	8.84513	9.89517	8.84513	8.69513	100		9	2	1	3	10	12	8	11	5	3	5	7		48.3317	-9.20167
2	Bachelorstudium - Wirtschaftsingenieurwesen (Maschinenbau)	5	1	2019	513	private	55.87	76.09	80	63.04	60.43	72.17	67.61	66.96	36.3	56.52	35.65	23.91	694.55		8.04406	10.9553	11.5182	9.07638	8.7006	10.3909	9.73436	9.64077	5.22641	8.13764	5.13282	3.44252	100		9	2	1	6	7	3	4	5	10	8	11	12		57.8792	-2.00917
2	Bachelorstudium - Informatik	2	1	2019	514	private	75.31	39.69	41.56	75.31	56.56	30.23	20	31.25	62.19	60.31	80	53.75	626.16		12.0273	6.33864	6.63728	12.0273	9.03284	4.82784	3.19407	4.99074	9.93197	9.63172	12.7763	8.58407	100		2	9	8	2	6	11	12	10	4	5	1	7		52.18	23.13
2	Bachelorstudium - Wirtschaftsingenieurwesen (Maschinenbau)	5	1	2019	515	private	56.67	54.17	66.67	65.83	54.17	80	20	20	23.33	70	70	23.33	604.17		9.37981	8.96602	11.035	10.8959	8.96602	13.2413	3.31033	3.31033	3.8615	11.5861	11.5861	3.8615	100		6	7	4	5	7	1	11	11	9	2	2	9		50.3475	6.3225
2	Bachelorstudium - Informatik	2	0	2019	516	private	68.98	68.98	73.88	67.76	67.76	59.18	50	57.96	67.76	59.18	80	77.55	798.99		8.6334	8.6334	9.24667	8.48071	8.48071	7.40685	6.2579	7.25416	8.48071	7.40685	10.0126	9.706	100		4	4	3	6	6	9	12	11	6	9	1	2		66.5825	2.3975
2	Bachelorstudium - Wirtschaftsingenieurwesen (Maschinenbau)	5	1	2019	517	private	67.32	62.25	80	65.63	41.13	80	80	30.14	38.59	54.65	30.99	22.54	653.24		10.3056	9.52942	12.2466	10.0468	6.29631	12.2466	12.2466	4.61392	5.90748	8.36599	4.74405	3.45049	100		4	6	1	5	8	1	1	11	9	7	10	12		54.4367	12.8833
2	Bachelorstudium - Betriebswirtschaftslehre	1	1	2019	518	private	72.94	54.12	56	40.2	39.06	35.65	44.75	20	30.59	27.06	54.12	40	514.49		14.1771	10.5192	10.8846	7.81356	7.59198	6.92919	8.69793	3.88734	5.94569	5.25958	10.5192	7.77469	100		1	3	2	6	8	9	5	12	10	11	3	7		42.8742	30.0658
2	Bachelorstudium - Informatik	2	1	2019	519	private	58.26	72.17	59.13	62.61	45.47	32.42	34.91	30.56	20	48.57	75	37.39	576.49		10.106	12.5189	10.2569	10.8606	7.88739	5.62369	6.05561	5.30105	3.46927	8.42512	13.0098	6.4858	100		5	2	4	3	7	10	9	11	12	6	1	8		48.0408	10.2192
2	Bachelorstudium - Wirtschaftsingenieurwesen (Maschinenbau)	5	1	2019	520	private	80	74.44	80	66.67	73.33	74.44	73.33	74.44	58.89	57.78	80	78.89	872.21		9.1721	8.53464	9.1721	7.6438	8.40738	8.53464	8.40738	8.53464	6.75181	6.62455	9.1721	9.04484	100		1	5	1	10	8	5	8	5	11	12	1	4		72.6842	7.31583
2	Bachelorstudium - Wirtschaftsingenieurwesen (Maschinenbau)	5	0	2019	521	private	79	68.92	68.92	78.15	73.54	80	76	56	56.92	32	54.15	47.69	771.29		10.2426	8.93568	8.93568	10.1324	9.53468	10.3722	9.85362	7.26056	7.37984	4.14889	7.02071	6.18315	100		2	6	6	3	5	1	4	9	8	12	10	11		64.2742	14.7258
2	Bachelorstudium - Wirtschaftsingenieurwesen (Maschinenbau)	5	0	2019	522	private	80	80	64.14	60	60	66.21	23.45	23.45	62.07	63.45	80	80	742.77		10.7705	10.7705	8.63524	8.07787	8.07787	8.91393	3.1571	3.1571	8.35656	8.54235	10.7705	10.7705	100		1	1	6	9	9	5	11	11	8	7	1	1		61.8975	18.1025
2	Bachelorstudium - Betriebswirtschaftslehre	1	1	2019	523	private	76	61.33	64	73.33	73.88	56	24	25.33	46.67	56	72	72	700.54		10.8488	8.75467	9.13581	10.4676	10.5462	7.99383	3.42593	3.61578	6.662	7.99383	10.2778	10.2778	100		1	7	6	3	2	8	12	11	10	8	4	4		58.3783	17.6217
2	Bachelorstudium - Betriebswirtschaftslehre	1	1	2019	524	private	80	61.25	34.17	71	75.56	52.92	40.42	23.75	54	50.83	72	57	672.9		11.8888	9.10239	5.07802	10.5513	11.229	7.86447	6.00684	3.5295	8.02497	7.55387	10.7	8.4708	100		1	5	11	4	2	8	10	12	7	9	3	6		56.075	23.925
2	Bachelorstudium - Wirtschaftsingenieurwesen (Maschinenbau)	5	1	2019	525	private	64	64.12	54.81	42.48	40.31	43.21	51.18	46.83	51.18	28.7	62.79	37.41	587.02		10.9025	10.923	9.33699	7.23655	6.86689	7.36091	8.71861	7.97758	8.71861	4.8891	10.6964	6.37287	100		2	1	4	9	10	8	5	7	5	12	3	11		48.9183	15.0817
2	Bachelorstudium - Informatik	2	1	2019	526	private	80	75.67	71.34	71.34	63.92	56.8	56.8	42.11	62.06	63.92	45.59	24.95	714.5		11.1966	10.5906	9.9846	9.9846	8.94612	7.94962	7.94962	5.89363	8.68579	8.94612	6.38069	3.49195	100		1	2	3	3	5	8	8	11	7	5	10	12		59.5417	20.4583
2	Bachelorstudium - Wirtschaftsingenieurwesen (Maschinenbau)	5	1	2019	527	private	68.33	50	80	58.33	58.33	50	50	23.33	50	58.33	60	51.67	658.32		10.3795	7.59509	12.1521	8.86043	8.86043	7.59509	7.59509	3.54387	7.59509	8.86043	9.11411	7.84877	100		2	8	1	4	4	8	8	12	8	4	3	7		54.86	13.47
2	Bachelorstudium - Wirtschaftsingenieurwesen (Maschinenbau)	5	1	2019	528	private	71	61.19	73.73	52.24	25	76.42	63.88	68	36.12	53.13	58.51	20.9	660.12		10.7556	9.26953	11.1692	7.91371	3.78719	11.5767	9.67703	10.3012	5.47173	8.04854	8.86354	3.16609	100		3	6	2	9	11	1	5	4	10	8	7	12		55.01	15.99
2	Bachelorstudium - Betriebswirtschaftslehre	1	1	2019	529	private	80	80	31.25	44.75	37.25	63.5	59.75	34.25	32.75	32.75	80	47	623.25		12.8359	12.8359	5.01404	7.1801	5.97673	10.1885	9.58684	5.49539	5.25471	5.25471	12.8359	7.54112	100		1	1	12	7	8	4	5	9	10	10	1	6		51.9375	28.0625
2	Bachelorstudium - Informatik	2	0	2019	530	private	80	63.88	61.19	52.24	56.72	68.36	68.36	20	68.36	56.72	73.73	45.07	714.63		11.1946	8.93889	8.56247	7.31008	7.93697	9.56579	9.56579	2.79865	9.56579	7.93697	10.3172	6.30676	100		1	6	7	10	8	3	3	12	3	8	2	11		59.5525	20.4475
2	Bachelorstudium - Mathematik	14	1	2019	531	private	23.87	78.06	55.63	52.99	52.99	76.74	60.25	21.32	25.81	72.13	70.15	58.93	648.87		3.6787	12.0301	8.57337	8.1665	8.1665	11.8267	9.28537	3.28571	3.97768	11.1162	10.8111	9.08194	100		11	1	7	8	8	2	5	12	10	3	4	6		54.0725	-30.2025
2	Bachelorstudium - Wirtschaftsingenieurwesen (WPT)	6	1	2019	532	private	80	48.18	80	66.36	50	50.91	50.91	64.55	63.64	47.27	61.82	20.91	684.55		11.6865	7.0382	11.6865	9.69396	7.30407	7.437	7.437	9.42955	9.29662	6.90527	9.03075	3.05456	100		1	10	1	3	9	7	7	4	5	11	6	12		57.0458	22.9542
2	Bachelorstudium - Informatik	2	1	2019	533	private	74.04	47.21	64.1	57.15	63.11	61.27	55.16	20	61.12	61.96	71.06	53.17	689.35		10.7406	6.84848	9.29861	8.29042	9.155	8.88808	8.00174	2.90128	8.86632	8.98818	10.3083	7.71306	100		1	11	3	8	4	6	9	12	7	5	2	10		57.4458	16.5942
2	Bachelorstudium - Informatik	2	1	2019	534	private	53.64	40	54.55	54.55	58.18	39.09	39.09	20	30	38.18	58.18	40.91	526.37		10.1906	7.59922	10.3634	10.3634	11.0531	7.42634	7.42634	3.79961	5.69941	7.25345	11.0531	7.7721	100		5	7	3	3	1	8	8	12	11	10	1	6		43.8642	9.77583
2	Bachelorstudium - Informatik	2	0	2019	535	private	73.25	59.26	62.75	52.55	44.41	50.64	50.16	54.47	79.25	56.86	65	31.49	680.09		10.7706	8.71355	9.22672	7.72692	6.53002	7.44607	7.37549	8.00923	11.6529	8.36066	9.55756	4.63027	100		2	5	4	8	11	9	10	7	1	6	3	12		56.6742	16.5758
2	Bachelorstudium - Wirtschaftsingenieurwesen (Bauwesen)	3	1	2019	536	private	74.81	66.67	60	73.33	30.37	74.07	74.07	37.04	44.44	26.67	62.96	21.48	645.91		11.5821	10.3219	9.28922	11.353	4.70189	11.4675	11.4675	5.73455	6.88022	4.12906	9.74749	3.32554	100		1	5	7	4	10	2	2	9	8	11	6	12		53.8258	20.9842
2	Bachelorstudium - Informatik	2	1	2019	537	private	62.46	66.15	75.38	72.62	59.69	64.31	52.31	44	67.08	68.92	64.31	20	717.23		8.7085	9.22298	10.5099	10.1251	8.3223	8.96644	7.29334	6.13471	9.35265	9.60919	8.96644	2.78851	100		8	5	1	2	9	6	10	11	4	3	6	12		59.7692	2.69083
2	Bachelorstudium - Informatik	2	1	2019	538	private	61.82	55.43	79.02	55.43	61.82	61.82	61.82	55.43	20	67.62	56.59	67.62	704.42		8.77601	7.86889	11.2177	7.86889	8.77601	8.77601	8.77601	7.86889	2.83922	9.59939	8.03356	9.59939	100		4	9	1	9	4	4	4	9	12	2	8	2		58.7017	3.11833
2	Bachelorstudium - Wirtschaftsingenieurwesen (Bauwesen)	3	1	2019	539	private	43.54	50.38	76.96	78.48	76.2	65.57	65.57	50.38	79.24	55.7	29.87	20.76	692.65		6.286	7.27351	11.111	11.3304	11.0012	9.46654	9.46654	7.27351	11.4401	8.04158	4.31242	2.99718	100		10	8	3	2	4	5	5	8	1	7	11	12		57.7208	-14.1808
2	Bachelorstudium - Wirtschaftsingenieurwesen (Bauwesen)	3	1	2019	540	private	80	48.78	80	80	80	62.86	68.98	80	80	80	80	80	900.62		8.88277	5.41627	8.88277	8.88277	8.88277	6.97964	7.65917	8.88277	8.88277	8.88277	8.88277	8.88277	100		1	12	1	1	1	11	10	1	1	1	1	1		75.0517	4.94833
2	Bachelorstudium - Wirtschaftsingenieurwesen (Elektr.Energ)	4	1	2019	541	private	40	71.2	62.4	38.4	31.2	49.6	54.4	30.4	66.4	73.6	80	62.4	660		6.06061	10.7879	9.45455	5.81818	4.72727	7.51515	8.24242	4.60606	10.0606	11.1515	12.1212	9.45455	100		9	3	5	10	11	8	7	12	4	2	1	5		55	-15
2	Bachelorstudium - Mathematik	14	1	2019	542	private	80	77.14	64.76	60.29	44.55	53.66	53.66	42.86	59.46	37.1	66.67	42.07	682.22		11.7264	11.3072	9.49254	8.83733	6.53015	7.8655	7.8655	6.28243	8.71566	5.43813	9.77251	6.16663	100		1	2	4	5	9	7	7	10	6	12	3	11		56.8517	23.1483
2	Bachelorstudium - Wirtschaftsingenieurwesen (Maschinenbau)	5	1	2019	543	private	69.85	64.31	26.46	48.62	54.15	59.69	59.69	23.69	55.08	69.85	80	68	679.39		10.2813	9.46584	3.89467	7.15642	7.97039	8.78582	8.78582	3.48695	8.10727	10.2813	11.7753	10.009	100		2	5	11	10	9	6	6	12	8	2	1	4		56.6158	13.2342
2	Bachelorstudium - Wirtschaftsingenieurwesen (Elektr.Energ)	4	1	2019	544	private	64.65	64.65	46.51	26.98	41.63	41.63	46.51	33.26	31.16	48.6	62.56	35.35	543.49		11.8953	11.8953	8.55766	4.96421	7.65975	7.65975	8.55766	6.11971	5.73332	8.94221	11.5108	6.50426	100		1	1	5	12	7	7	5	10	11	4	3	9		45.2908	19.3592
2	#N/A	15	1	2019	545	private	22.79	52.09	54	22.79	44.42	24.19	34.65	24.88	23.49	24.19	80	33	440.49		5.17378	11.8255	12.2591	5.17378	10.0842	5.49161	7.86624	5.64826	5.3327	5.49161	18.1616	7.49166	100		11	3	2	11	4	8	5	7	10	8	1	6		36.7075	-13.9175
2	Bachelorstudium - Wirtschaftsingenieurwesen (Maschinenbau)	5	1	2019	546	private	73.08	73.08	80	65.38	65.38	73.08	73.08	69.23	71.54	66.15	80	46.15	836.15		8.74006	8.74006	9.56766	7.81917	7.81917	8.74006	8.74006	8.27961	8.55588	7.91126	9.56766	5.51934	100		3	3	1	10	10	3	3	8	7	9	1	12		69.6792	3.40083
2	Bachelorstudium - Wirtschaftsingenieurwesen (Maschinenbau)	5	1	2019	547	private	80	80	80	80	65	65	65	40.77	65	55.77	65	37.88	779.42		10.264	10.264	10.264	10.264	8.33953	8.33953	8.33953	5.23081	8.33953	7.15532	8.33953	4.86002	100		1	1	1	1	5	5	5	11	5	10	5	12		64.9517	15.0483
2	Bachelorstudium - Wirtschaftsingenieurwesen (Bauwesen)	3	1	2019	548	private	56.67	60	34.44	62.22	62.22	46.67	41.11	26.67	32.22	38.89	50	20	531.11		10.6701	11.2971	6.48453	11.7151	11.7151	8.78726	7.74039	5.02156	6.06654	7.3224	9.41425	3.7657	100		4	3	9	1	1	6	7	11	10	8	5	12		44.2592	12.4108
2	Bachelorstudium - Betriebswirtschaftslehre	1	1	2019	549	private	47.83	63.69	45.13	45.13	65.38	76.63	72.13	22.25	65.38	48.16	65.71	65.38	682.8		7.00498	9.32777	6.60955	6.60955	9.57528	11.2229	10.5639	3.25864	9.57528	7.05331	9.62361	9.57528	100		9	7	10	10	4	1	2	12	4	8	3	4		56.9	-9.07
2	Bachelorstudium - Betriebswirtschaftslehre	1	1	2019	550	private	80	80	58.57	45.71	80	69.29	58.57	21.07	80	59.64	80	69.29	782.14		10.2283	10.2283	7.48843	5.84422	10.2283	8.85903	7.48843	2.69389	10.2283	7.62523	10.2283	8.85903	100		1	1	9	11	1	6	9	12	1	8	1	6		65.1783	14.8217
2	Bachelorstudium - Betriebswirtschaftslehre	1	1	2019	551	private	80	65.75	54.5	31.25	25.63	62	58.25	23.21	34.46	23.21	65.75	52.14	576.15		13.8853	11.412	9.45934	5.42393	4.44849	10.7611	10.1102	4.02846	5.98108	4.02846	11.412	9.04973	100		1	2	6	9	10	4	5	11	8	11	2	7		48.0125	31.9875
2	Bachelorstudium - Wirtschaftsingenieurwesen (Bauwesen)	3	1	2019	552	private	80	44.75	80	80	55.25	64.55	65	20	20	65	80	65	719.55		11.1181	6.21916	11.1181	11.1181	7.67841	8.97088	9.03342	2.77951	2.77951	9.03342	11.1181	9.03342	100		1	10	1	1	9	8	5	11	11	5	1	5		59.9625	20.0375
2	Bachelorstudium - Wirtschaftsingenieurwesen (Bauwesen)	3	1	2019	553	private	80	59.57	51.28	25.11	33.4	54.47	44.89	43.62	76.81	35.32	79.36	53.83	637.66		12.5459	9.34197	8.0419	3.93784	5.2379	8.54217	7.0398	6.84064	12.0456	5.539	12.4455	8.4418	100		1	4	7	12	11	5	8	9	3	10	2	6		53.1383	26.8617
2	Bachelorstudium - Betriebswirtschaftslehre	1	0	2019	554	private	76.77	50.32	76.13	63.87	50.97	79.35	53.55	80	40.65	78.06	76.13	21.94	747.74		10.2669	6.72961	10.1813	8.54174	6.81654	10.612	7.16158	10.6989	5.43638	10.4395	10.1813	2.93417	100		4	10	5	7	9	2	8	1	11	3	5	12		62.3117	14.4583
2	Bachelorstudium - Wirtschaftsingenieurwesen (Bauwesen)	3	1	2019	555	private	80	76	71.33	64.16	42.76	59.39	61.38	48.65	59	65.36	64.16	30.74	722.93		11.0661	10.5128	9.86679	8.87499	5.91482	8.21518	8.49045	6.72956	8.16123	9.04099	8.87499	4.25214	100		1	2	3	5	11	8	7	10	9	4	5	12		60.2442	19.7558
2	Bachelorstudium - Wirtschaftsingenieurwesen (Maschinenbau)	5	1	2019	556	private	80	70	71.55	58.03	46.2	38.59	30.99	59.72	31.83	63.1	68.17	36.06	654.24		12.2279	10.6994	10.9364	8.86983	7.06163	5.89845	4.73679	9.12815	4.86519	9.64478	10.4197	5.51174	100		1	3	2	7	8	9	12	6	11	5	4	10		54.52	25.48
2	Bachelorstudium - Wirtschaftsingenieurwesen (Elektr.Energ)	4	1	2019	557	private	62.58	59.68	57.74	48.06	41.29	58.71	52.9	37.42	32.58	48.06	58.71	20	577.73		10.832	10.3301	9.99429	8.31876	7.14694	10.1622	9.15653	6.47707	5.63931	8.31876	10.1622	3.46182	100		1	2	5	7	9	3	6	10	11	7	3	12		48.1442	14.4358
2	Bachelorstudium - Wirtschaftsingenieurwesen (Elektr.Energ)	4	1	2019	558	private	64.26	58.36	52.46	74.1	80	28.85	37.7	26.89	78.03	74.1	64.26	20	659.01		9.75099	8.85571	7.96043	11.2441	12.1394	4.37778	5.7207	4.08036	11.8405	11.2441	9.75099	3.03486	100		5	7	8	3	1	10	9	11	2	3	5	12		54.9175	9.3425
2	Bachelorstudium - Wirtschaftsingenieurwesen (Elektr.Energ)	4	1	2019	559	private	40.9	65.63	23.48	28.36	39.51	44.39	47.89	69.01	25.57	21.39	61.41	21.39	488.93		8.36521	13.4232	4.80232	5.80042	8.08091	9.07901	9.79486	14.1145	5.22979	4.37486	12.5601	4.37486	100		6	2	10	8	7	5	4	1	9	11	3	11		40.7442	0.155833
2	Bachelorstudium - Wirtschaftsingenieurwesen (Elektr.Energ)	4	0	2019	560	private	77.63	79.21	75.26	55.53	80	58.68	55.53	21.58	43.68	66.58	80	43.68	737.36		10.5281	10.7424	10.2067	7.53092	10.8495	7.95812	7.53092	2.92666	5.92384	9.02951	10.8495	5.92384	100		4	3	5	8	1	7	8	12	10	6	1	10		61.4467	16.1833
2	Bachelorstudium - Informatik	2	1	2019	561	private	40.72	49.83	33.32	66.91	43	56	57.94	38.44	27.06	33.89	58.82	41.29	547.22		7.44125	9.10603	6.08896	12.2273	7.8579	10.2335	10.5881	7.0246	4.94499	6.19312	10.7489	7.54541	100		8	5	11	1	6	4	3	9	12	10	2	7		45.6017	-4.88167
2	Bachelorstudium - Wirtschaftsingenieurwesen (WPT)	6	1	2019	562	private	72	69	33.97	80	63.31	52.54	43.75	20	57.72	74.92	44.41	44.41	656.03		10.9751	10.5178	5.17812	12.1946	9.65047	8.00878	6.6689	3.04864	8.79838	11.4202	6.76951	6.76951	100		3	4	11	1	5	7	10	12	6	2	8	8		54.6692	17.3308
2	Bachelorstudium - Wirtschaftsingenieurwesen (Elektr.Energ)	4	0	2019	563	private	77.47	69.89	80	71.16	52.84	71.16	62.95	66.74	71.79	78.74	64.84	28.84	796.42		9.72728	8.77552	10.045	8.93498	6.63469	8.93498	7.90412	8.38	9.01409	9.88674	8.14143	3.6212	100		3	7	1	5	11	5	10	8	4	2	9	12		66.3683	11.1017
2	Bachelorstudium - Wirtschaftsingenieurwesen (Maschinenbau)	5	1	2019	564	private	70.77	68.92	69.85	57.85	61.54	30.15	30.15	39.38	31.08	68	73.54	40.31	641.54		11.0313	10.7429	10.8879	9.01736	9.59254	4.69963	4.69963	6.13835	4.84459	10.5995	11.463	6.28332	100		2	4	3	7	6	11	11	9	10	5	1	8		53.4617	17.3083
2	Bachelorstudium - Wirtschaftsingenieurwesen (Bauwesen)	3	1	2019	565	private	80	80	54.29	42.5	63.93	59.64	46.79	52.14	58.57	65	62.86	25.36	691.08		11.5761	11.5761	7.85582	6.14979	9.25074	8.62997	6.77056	7.54471	8.47514	9.40557	9.09591	3.66962	100		1	1	8	11	4	6	10	9	7	3	5	12		57.59	22.41
2	#N/A	15	1	2019	566	private	60.92	76.68	67.56	70.88	50.97	63.41	43.5	22.57	41.01	56.77	73.36	30.23	657.86		9.26033	11.656	10.2697	10.7743	7.74785	9.63883	6.61235	3.43082	6.23385	8.6295	11.1513	4.5952	100		6	1	4	3	8	5	9	12	10	7	2	11		54.8217	6.09833
2	Bachelorstudium - Wirtschaftsingenieurwesen (Elektr.Energ)	4	1	2019	567	private	57.36	56.23	49.43	49.43	49.43	36.98	43.77	25.66	21.13	39.25	33.58	20	482.25		11.8942	11.6599	10.2499	10.2499	10.2499	7.66822	9.07621	5.32089	4.38154	8.13893	6.96319	4.14723	100		1	2	3	3	3	8	6	10	11	7	9	12		40.1875	17.1725
2	Bachelorstudium - Wirtschaftsingenieurwesen (Elektr.Energ)	4	1	2019	568	private	59.19	32.34	42.5	33.79	58.47	67.18	67.18	20	59.92	44.68	58.47	54.11	597.83		9.90081	5.40956	7.10904	5.65211	9.78037	11.2373	11.2373	3.34543	10.0229	7.4737	9.78037	9.05107	100		4	11	9	10	5	1	1	12	3	8	5	7		49.8192	9.37083
2	Bachelorstudium - Wirtschaftsingenieurwesen (Maschinenbau)	5	1	2019	569	private	80	50.83	59.17	71.67	43.33	68.33	57.5	45	51.67	49.17	55	20	651.67		12.2762	7.79996	9.07975	10.9979	6.64907	10.4854	8.82348	6.90534	7.92886	7.54523	8.43985	3.06904	100		1	8	4	2	11	3	5	10	7	9	6	12		54.3058	25.6942
2	Bachelorstudium - Betriebswirtschaftslehre	1	0	2019	570	private	49.58	71.55	76.62	71.55	80	51.27	51.27	20	79.15	48.73	80	80	759.72		6.52609	9.41794	10.0853	9.41794	10.5302	6.74854	6.74854	2.63255	10.4183	6.41421	10.5302	10.5302	100		10	6	5	6	1	8	8	12	4	11	1	1		63.31	-13.73
2	Bachelorstudium - Wirtschaftsingenieurwesen (Elektr.Energ)	4	1	2019	571	private	80	53.88	69	71.53	63.06	60.94	60.94	38.35	68.71	63.06	40.47	59.53	729.47		10.9669	7.38618	9.45892	9.80575	8.64463	8.35401	8.35401	5.25724	9.41917	8.64463	5.54786	8.16072	100		1	10	3	2	5	7	7	12	4	5	11	9		60.7892	19.2108
2	Bachelorstudium - Wirtschaftsingenieurwesen (Elektr.Energ)	4	1	2019	572	private	70	62	42	71	56	50	41	53	59	69	63	42	678		10.3245	9.14454	6.19469	10.472	8.25959	7.37463	6.0472	7.81711	8.70206	10.177	9.29204	6.19469	100		2	5	10	1	7	9	12	8	6	3	4	10		56.5	13.5
2	Bachelorstudium - Wirtschaftsingenieurwesen (Elektr.Energ)	4	1	2019	573	private	76.48	35.58	38.08	67.14	64.57	49.14	54.29	30.53	61.14	20	80	50	626.95		12.1987	5.67509	6.07385	10.709	10.2991	7.83795	8.65938	4.86961	9.75197	3.19005	12.7602	7.97512	100		2	10	9	3	4	8	6	11	5	12	1	7		52.2458	24.2342
2	Bachelorstudium - Wirtschaftsingenieurwesen (Elektr.Energ)	4	1	2019	574	private	80	74.75	28.46	32.76	20	80	46.66	31.42	28.73	30.07	66.5	25.51	544.86		14.6827	13.7191	5.22336	6.01255	3.67067	14.6827	8.56367	5.76662	5.27291	5.51885	12.205	4.68194	100		1	3	10	6	12	1	5	7	9	8	4	11		45.405	34.595
2	Bachelorstudium - Wirtschaftsingenieurwesen (Bauwesen)	3	0	2019	575	private	75.71	55.71	77.86	55	77.86	56.43	56.43	20	67.14	48.57	79.29	79.29	749.29		10.1042	7.43504	10.3912	7.34028	10.3912	7.53113	7.53113	2.66919	8.96048	6.48214	10.582	10.582	100		5	9	3	10	3	7	7	12	6	11	1	1		62.4408	13.2692
2	Bachelorstudium - Betriebswirtschaftslehre	1	1	2019	576	private	80	56.56	52.81	68.75	68.75	80	80	34.06	35	62.19	80	43.44	741.56		10.7881	7.62716	7.12147	9.271	9.271	10.7881	10.7881	4.59302	4.71978	8.38637	10.7881	5.85792	100		1	8	9	5	5	1	1	12	11	7	1	10		61.7967	18.2033
2	Bachelorstudium - Betriebswirtschaftslehre	1	1	2019	577	private	66.15	46.15	50.77	42.31	44.62	48.46	47.69	34.62	77	45.38	62.31	32.31	597.77		11.0661	7.72036	8.49323	7.07797	7.46441	8.1068	7.97798	5.79153	12.8812	7.59155	10.4237	5.40509	100		2	7	4	10	9	5	6	11	1	8	3	12		49.8142	16.3358
2	Bachelorstudium - Betriebswirtschaftslehre	1	1	2019	578	private	65	46.09	46.09	29.13	20.65	78.7	78.7	20.65	80	27.17	36.96	25.87	555.01		11.7115	8.30435	8.30435	5.24855	3.72065	14.1799	14.1799	3.72065	14.4142	4.89541	6.65934	4.66118	100		4	5	5	8	11	2	2	11	1	9	7	10		46.2508	18.7492
2	Bachelorstudium - Wirtschaftsingenieurwesen (WPT)	6	1	2019	579	private	60.9	69.37	56.22	53.42	54.94	52.72	41.62	71.65	46.29	48.63	80	64.99	700.75		8.69069	9.89939	8.02283	7.62326	7.84017	7.52337	5.93935	10.2248	6.60578	6.93971	11.4163	9.27435	100		5	3	6	8	7	9	12	2	11	10	1	4		58.3958	2.50417
2	Bachelorstudium - Wirtschaftsingenieurwesen (Elektr.Energ)	4	1	2019	580	private	71.11	77.78	79.26	78.52	79.26	62.22	21.48	46.67	62.22	78.52	48.89	48.89	754.82		9.42079	10.3044	10.5005	10.4025	10.5005	8.24302	2.84571	6.18293	8.24302	10.4025	6.47704	6.47704	100		6	5	1	3	1	7	12	11	7	3	9	9		62.9017	8.20833
2	Bachelorstudium - Wirtschaftsingenieurwesen (Elektr.Energ)	4	1	2019	581	private	72.21	65.97	80	55.06	50.39	80	80	64.42	55.06	50.39	50.39	20	723.89		9.97527	9.11326	11.0514	7.60613	6.961	11.0514	11.0514	8.89914	7.60613	6.961	6.961	2.76285	100		4	5	1	7	9	1	1	6	7	9	9	12		60.3242	11.8858
2	Bachelorstudium - Wirtschaftsingenieurwesen (Maschinenbau)	5	1	2019	582	private	78.44	71.43	50.63	53.86	35.58	64.07	33.43	20	55.47	80	76.1	44.18	663.19		11.8277	10.7707	7.63431	8.12135	5.36498	9.66088	5.04079	3.01573	8.36412	12.0629	11.4748	6.66174	100		2	4	8	7	10	5	11	12	6	1	3	9		55.2658	23.1742
2	Bachelorstudium - Betriebswirtschaftslehre	1	1	2019	583	private	35.85	56.13	77	49.15	49.15	55.49	41.55	49.15	40.92	67.25	80	59.93	661.57		5.41893	8.48436	11.639	7.4293	7.4293	8.38762	6.28051	7.4293	6.18529	10.1652	12.0924	9.05875	100		12	5	2	7	7	6	10	7	11	3	1	4		55.1308	-19.2808
2	Bachelorstudium - Wirtschaftsingenieurwesen (WPT)	6	1	2019	584	private	64	56.43	77.86	72.86	70	79.29	35	70	76.43	63	75.71	75.71	816.29		7.84035	6.91298	9.53828	8.92575	8.57538	9.71346	4.28769	8.57538	9.36309	7.71785	9.27489	9.27489	100		9	11	2	6	7	1	12	7	3	10	4	4		68.0242	-4.02417
2	Bachelorstudium - Wirtschaftsingenieurwesen (Elektr.Energ)	4	0	2019	585	private	80	80	50	30.54	20	31.35	61.35	64.59	47.57	77.57	68.65	59.73	671.35		11.9163	11.9163	7.44768	4.54904	2.97907	4.6697	9.1383	9.62091	7.08572	11.5543	10.2257	8.897	100		1	1	8	11	12	10	6	5	9	3	4	7		55.9458	24.0542
2	Bachelorstudium - Wirtschaftsingenieurwesen (Bauwesen)	3	1	2019	586	private	80	33.43	80	30.75	21.79	80	47.76	37.01	65.67	28.96	80	37.91	623.28		12.8353	5.36356	12.8353	4.93358	3.49602	12.8353	7.66269	5.93794	10.5362	4.64639	12.8353	6.08234	100		1	9	1	10	12	1	6	8	5	11	1	7		51.94	28.06
2	Bachelorstudium - Wirtschaftsingenieurwesen (Bauwesen)	3	1	2019	587	private	79.03	63.55	57.41	44.57	51.27	51.27	44.68	50.97	51.27	57.74	78.06	48.47	678.29		11.6514	9.36915	8.46393	6.57094	7.55871	7.55871	6.58715	7.51448	7.55871	8.51258	11.5084	7.14591	100		1	3	5	12	6	6	11	9	6	4	2	10		56.5242	22.5058
2	Bachelorstudium - Wirtschaftsingenieurwesen (Maschinenbau)	5	1	2019	588	private	60.5	45.42	53.75	80	53.75	51.67	51.67	57.5	50.42	61.25	62.75	62.75	691.43		8.74998	6.56899	7.77374	11.5702	7.77374	7.47292	7.47292	8.3161	7.29213	8.85845	9.07539	9.07539	100		5	12	7	1	7	9	9	6	11	4	2	2		57.6192	2.88083
2	Bachelorstudium - Wirtschaftsingenieurwesen (Maschinenbau)	5	1	2019	589	private	80	62.75	64.25	72.5	62	68.75	37.25	20	71	60.5	80	80	759		10.5402	8.26746	8.46509	9.55204	8.16864	9.05797	4.90777	2.63505	9.35441	7.97101	10.5402	10.5402	100		1	8	7	4	9	6	11	12	5	10	1	1		63.25	16.75
2	Bachelorstudium - Wirtschaftsingenieurwesen (Bauwesen)	3	0	2019	590	private	52.5	52.5	62.5	32.5	32.5	62.5	62.5	20	32.5	37.5	47.5	50	545		9.63303	9.63303	11.4679	5.9633	5.9633	11.4679	11.4679	3.66972	5.9633	6.88073	8.7156	9.17431	100		4	4	1	9	9	1	1	12	9	8	7	6		45.4167	7.08333
2	Bachelorstudium - Wirtschaftsingenieurwesen (Elektr.Energ)	4	1	2019	591	private	80	77.78	64.44	60	45.56	76.67	78.89	47.78	51.11	56.67	50	20	708.9		11.2851	10.9719	9.09014	8.46382	6.42686	10.8153	11.1285	6.74002	7.20976	7.99408	7.05318	2.82127	100		1	3	5	6	11	4	2	10	8	7	9	12		59.075	20.925
2	Bachelorstudium - Wirtschaftsingenieurwesen (Elektr.Energ)	4	1	2019	592	private	79.4	80	76.4	63.2	63.2	61.4	61.4	45.2	64.4	64.4	80	52.4	791.4		10.0329	10.1087	9.65378	7.98585	7.98585	7.7584	7.7584	5.7114	8.13748	8.13748	10.1087	6.62118	100		3	1	4	7	7	9	9	12	5	5	1	11		65.95	13.45
2	Bachelorstudium - Betriebswirtschaftslehre	1	0	2019	593	private	68.33	61.67	66.67	76.67	76.67	48.33	48.33	50	71.67	71.67	80	60	780.01		8.76014	7.90631	8.54733	9.82936	9.82936	6.19607	6.19607	6.41017	9.18834	9.18834	10.2563	7.69221	100		6	8	7	2	2	11	11	10	4	4	1	9		65.0008	3.32917
2	Bachelorstudium - Wirtschaftsingenieurwesen (Bauwesen)	3	1	2019	594	private	68.71	77.18	60.24	49.65	53.88	54.59	58.12	40.47	20	65.88	63.06	34.82	646.6		10.6264	11.9363	9.31642	7.67863	8.33282	8.44262	8.98856	6.25889	3.0931	10.1887	9.75255	5.38509	100		2	1	5	9	8	7	6	10	12	3	4	11		53.8833	14.8267
2	Bachelorstudium - Betriebswirtschaftslehre	1	1	2019	595	private	80	72.33	63.26	60	63.26	77.21	63.26	59.77	68.84	68.84	80	63.26	820.03		9.75574	8.82041	7.71435	7.31681	7.71435	9.41551	7.71435	7.28876	8.39481	8.39481	9.75574	7.71435	100		1	4	7	11	7	3	7	12	5	5	1	7		68.3358	11.6642
2	Bachelorstudium - Wirtschaftsingenieurwesen (Maschinenbau)	5	1	2019	596	private	60.62	60.62	78	79.08	32.92	32.92	20	20.92	78.15	65.23	77.23	56	661.69		9.16139	9.16139	11.788	11.9512	4.97514	4.97514	3.02256	3.1616	11.8107	9.85809	11.6716	8.46318	100		6	6	3	1	9	9	12	11	2	5	4	8		55.1408	5.47917
2	Bachelorstudium - Informatik	2	1	2019	597	private	27.5	74.38	57.5	33.13	40.63	29.38	29.38	59.38	48.13	46.25	57.5	31.25	534.41		5.14586	13.9182	10.7595	6.19936	7.60278	5.49765	5.49765	11.1113	9.00619	8.6544	10.7595	5.84757	100		12	1	3	8	7	10	10	2	5	6	3	9		44.5342	-17.0342
2	Bachelorstudium - Betriebswirtschaftslehre	1	0	2019	598	private	80	80	75.5	69.5	69.5	77	78.5	26	38	48.5	74	74	790.5		10.1202	10.1202	9.55092	8.7919	8.7919	9.74067	9.93042	3.28906	4.80708	6.13536	9.36116	9.36116	100		1	1	5	8	8	4	3	12	11	10	6	6		65.875	14.125
2	Bachelorstudium - Wirtschaftsingenieurwesen (Maschinenbau)	5	1	2019	599	private	80	80	53.06	60.41	48.16	77.55	55.51	65.31	40.82	50.61	56.73	20	688.16		11.6252	11.6252	7.71042	8.77848	6.99837	11.2692	8.06644	9.49053	5.93176	7.35439	8.24372	2.9063	100		1	1	8	5	10	3	7	4	11	9	6	12		57.3467	22.6533
2	Bachelorstudium - Wirtschaftsingenieurwesen (Elektr.Energ)	4	0	2019	600	private	28.4	60.8	80	30.8	54.8	33.2	46.4	28.4	40.4	40.4	22.4	24.8	490.8		5.78647	12.3879	16.2999	6.27547	11.1654	6.76447	9.45395	5.78647	8.23146	8.23146	4.56398	5.05297	100		9	2	1	8	3	7	4	9	5	5	12	11		40.9	-12.5
2	Bachelorstudium - Betriebswirtschaftslehre	1	1	2019	601	private	80	80	53.42	48.48	45.06	79.24	73.92	39.94	35.95	47.91	52.47	47.91	684.3		11.6908	11.6908	7.80652	7.08461	6.58483	11.5797	10.8023	5.83662	5.25354	7.00132	7.66769	7.00132	100		1	1	5	7	10	3	4	11	12	8	6	8		57.025	22.975
2	Bachelorstudium - Wirtschaftsingenieurwesen (Maschinenbau)	5	1	2019	602	private	80	60	56.13	53.55	49.68	64	44.52	22.58	54.19	41.94	72.26	21.29	620.14		12.9003	9.67523	9.05118	8.63515	8.01109	10.3203	7.17902	3.64111	8.73835	6.76299	11.6522	3.4331	100		1	4	5	7	8	3	9	11	6	10	2	12		51.6783	28.3217
2	Bachelorstudium - Wirtschaftsingenieurwesen (Maschinenbau)	5	1	2019	603	private	80	79	76	60.67	44.67	55.33	51.33	78	24	70.67	75.33	36	731		10.9439	10.8071	10.3967	8.29959	6.11081	7.56908	7.02189	10.6703	3.28317	9.66758	10.3051	4.92476	100		1	2	4	7	10	8	9	3	12	6	5	11		60.9167	19.0833
2	Bachelorstudium - Wirtschaftsingenieurwesen (Maschinenbau)	5	1	2019	604	private	80	80	51.5	51.5	51.5	51.5	51.5	41	41.75	66.5	55.25	45.5	667.5		11.985	11.985	7.71536	7.71536	7.71536	7.71536	7.71536	6.14232	6.25468	9.96255	8.27715	6.81648	100		1	1	5	5	5	5	5	12	11	3	4	10		55.625	24.375
2	Bachelorstudium - Wirtschaftsingenieurwesen (Maschinenbau)	5	1	2019	605	private	45.23	45.23	45.91	37.73	50.68	30.23	32.27	34.32	45.23	39.77	51.36	28.86	486.82		9.29091	9.29091	9.43059	7.7503	10.4104	6.20969	6.62873	7.04983	9.29091	8.16934	10.5501	5.92827	100		4	4	3	8	2	11	10	9	4	7	1	12		40.5683	4.66167
2	Bachelorstudium - Wirtschaftsingenieurwesen (Maschinenbau)	5	1	2019	606	private	52.09	52.09	56.28	56.28	32.56	52.09	54.88	47.91	47.91	50.7	49.3	49.3	601.39		8.6616	8.6616	9.35832	9.35832	5.41412	8.6616	9.12553	7.96654	7.96654	8.43047	8.19768	8.19768	100		4	4	1	1	12	4	3	10	10	7	8	8		50.1158	1.97417
2	Bachelorstudium - Wirtschaftsingenieurwesen (Maschinenbau)	5	1	2019	607	private	76.8	66.4	68.8	44.71	27.76	53.18	48.94	39.06	56	51.06	58.12	50.35	641.18		11.9779	10.3559	10.7302	6.97308	4.32952	8.29408	7.6328	6.09189	8.7339	7.96344	9.06454	7.85271	100		1	3	2	10	12	6	9	11	5	7	4	8		53.4317	23.3683
2	Bachelorstudium - Wirtschaftsingenieurwesen (Maschinenbau)	5	1	2019	608	private	34.61	65.57	48.63	50.96	57.97	62.65	64.99	41.62	20	60.31	76.2	71.65	655.16		5.28268	10.0082	7.42261	7.77825	8.84822	9.56255	9.91971	6.35265	3.05269	9.20538	11.6307	10.9363	100		11	3	9	8	7	5	4	10	12	6	1	2		54.5967	-19.9867
2	#N/A	15	1	2019	609	private	60.25	68.61	51.14	57.97	60.25	70.13	30.63	40.51	25.32	73.16	76.2	45.82	659.99		9.12893	10.3956	7.7486	8.78347	9.12893	10.6259	4.64098	6.13797	3.83642	11.085	11.5456	6.94253	100		5	4	8	7	5	3	11	10	12	2	1	9		54.9992	5.25083
2	Bachelorstudium - Wirtschaftsingenieurwesen (Maschinenbau)	5	1	2019	610	private	80	47.83	42.61	80	49.57	33.91	33.91	80	39.13	68.7	69.57	55.65	680.88		11.7495	7.02473	6.25808	11.7495	7.28028	4.98032	4.98032	11.7495	5.74697	10.0899	10.2177	8.17325	100		1	8	9	1	7	11	11	1	10	5	4	6		56.74	23.26
2	Bachelorstudium - Wirtschaftsingenieurwesen (Maschinenbau)	5	1	2019	611	private	53.21	64.75	49.57	68	47.83	47	44.35	34.78	20	34.81	46.09	40.45	550.84		9.65979	11.7548	8.99898	12.3448	8.6831	8.53242	8.05134	6.31399	3.63082	6.31944	8.36722	7.34333	100		3	2	4	1	5	6	8	11	12	10	7	9		45.9033	7.30667
2	Bachelorstudium - Wirtschaftsingenieurwesen (Maschinenbau)	5	1	2019	612	private	43.65	41.05	80	61.82	49.8	58.8	73.51	51.44	44.26	27.66	30.33	25.11	587.43		7.43067	6.98807	13.6186	10.5238	8.47761	10.0097	12.5138	8.75679	7.53451	4.70865	5.16317	4.27455	100		8	9	1	3	6	4	2	5	7	11	10	12		48.9525	-5.3025
2	Bachelorstudium - Wirtschaftsingenieurwesen (Maschinenbau)	5	1	2019	613	private	22.93	34.63	52.2	80	79.27	78.54	48.54	21.46	80	80	66.1	80	723.67		3.16857	4.78533	7.21323	11.0548	10.9539	10.853	6.70748	2.96544	11.0548	11.0548	9.134	11.0548	100		11	10	8	1	5	6	9	12	1	1	7	1		60.3058	-37.3758
2	Bachelorstudium - Wirtschaftsingenieurwesen (Maschinenbau)	5	1	2019	614	private	80	74.55	55	55	56	38	38	42.23	38.39	34.81	71.43	24.6	608.01		13.1577	12.2613	9.0459	9.0459	9.21037	6.2499	6.2499	6.94561	6.31404	5.72523	11.7482	4.04599	100		1	2	5	5	4	9	9	7	8	11	3	12		50.6675	29.3325
2	Bachelorstudium - Wirtschaftsingenieurwesen (Maschinenbau)	5	1	2019	615	private	74.44	65.36	78.06	61.73	60.83	45.4	29.98	40.87	68.08	72.62	78.06	59.01	734.44		10.1356	8.8993	10.6285	8.40504	8.2825	6.18158	4.08202	5.56478	9.26965	9.88781	10.6285	8.03469	100		3	6	1	7	8	10	12	11	5	4	1	9		61.2033	13.2367
2	Bachelorstudium - Wirtschaftsingenieurwesen (Maschinenbau)	5	1	2019	616	private	80	51.67	31.14	74.55	74.55	59.88	54.02	20	71.61	30.56	74.55	53.43	675.96		11.835	7.64394	4.60678	11.0288	11.0288	8.85851	7.9916	2.95875	10.5938	4.52098	11.0288	7.90431	100		1	9	10	2	2	6	7	12	5	11	2	8		56.33	23.67
2	Bachelorstudium - Wirtschaftsingenieurwesen (Bauwesen)	3	1	2019	617	private	80	50.81	49.19	68.65	63.78	47.57	47.57	32.97	26.49	42.7	65.41	44.32	619.46		12.9145	8.20231	7.94079	11.0822	10.2961	7.67927	7.67927	5.32238	4.27631	6.8931	10.5592	7.15462	100		1	5	6	2	4	7	7	11	12	10	3	9		51.6217	28.3783
2	Bachelorstudium - Wirtschaftsingenieurwesen (Maschinenbau)	5	1	2019	618	private	74.32	67.84	71.08	66.22	66.22	54.86	58.11	25.68	61.35	41.08	70.27	60.54	717.57		10.3572	9.45413	9.90565	9.22837	9.22837	7.64525	8.09816	3.57874	8.54969	5.72488	9.79277	8.43681	100		1	4	2	5	5	10	9	12	7	11	3	8		59.7975	14.5225
2	Bachelorstudium - Wirtschaftsingenieurwesen (Maschinenbau)	5	1	2019	619	private	53.8	61.24	80	49.75	31.45	44.82	62.59	43.38	48.39	42.43	78.31	47.2	643.36		8.36235	9.51878	12.4347	7.73284	4.8884	6.96655	9.72861	6.74273	7.52145	6.59506	12.172	7.33648	100		5	4	1	6	12	9	3	10	7	11	2	8		53.6133	0.186667
2	Bachelorstudium - Wirtschaftsingenieurwesen (Maschinenbau)	5	1	2019	620	private	46.32	46.32	50.53	54.74	55.79	47.37	36.84	26.32	69.47	46.32	69.47	78.95	628.44		7.37063	7.37063	8.04054	8.71046	8.87754	7.53771	5.86213	4.18815	11.0544	7.37063	11.0544	12.5629	100		8	8	6	5	4	7	11	12	2	8	2	1		52.37	-6.05
2	Bachelorstudium - Wirtschaftsingenieurwesen (Maschinenbau)	5	1	2019	621	private	80	70.4	60.8	69.8	69.2	63.8	56.6	41	72.2	61.4	77	48.2	770.4		10.3842	9.13811	7.892	9.06023	8.98235	8.28141	7.34683	5.32191	9.37175	7.96989	9.99481	6.25649	100		1	4	9	5	6	7	10	12	3	8	2	11		64.2	15.8
2	Bachelorstudium - Wirtschaftsingenieurwesen (Maschinenbau)	5	1	2019	622	private	57.68	48.26	57.68	70.53	43.86	66.58	62.7	52.65	46.37	51.4	76.05	27.54	661.3		8.72221	7.29775	8.72221	10.6654	6.63239	10.068	9.48132	7.96159	7.01195	7.77257	11.5001	4.16452	100		5	9	5	2	11	3	4	7	10	8	1	12		55.1083	2.57167
2	Bachelorstudium - Wirtschaftsingenieurwesen (Maschinenbau)	5	1	2019	623	private	73.48	61.74	59.13	29.13	74.78	55.22	65.65	66.96	23.91	80	80	80	750		9.79733	8.232	7.884	3.884	9.97067	7.36267	8.75333	8.928	3.188	10.6667	10.6667	10.6667	100		5	8	9	11	4	10	7	6	12	1	1	1		62.5	10.98
2	Bachelorstudium - Wirtschaftsingenieurwesen (Maschinenbau)	5	0	2019	624	private	76.67	76.67	25.56	45.56	66.67	58.89	77.78	77.78	28.89	48.89	75.56	27.78	686.7		11.165	11.165	3.72215	6.63463	9.70875	8.5758	11.3266	11.3266	4.20708	7.11956	11.0033	4.04543	100		3	3	12	9	6	7	1	1	10	8	5	11		57.225	19.445
2	Bachelorstudium - Wirtschaftsingenieurwesen (Maschinenbau)	5	1	2019	625	private	20	49.51	53	80	67	60.33	44	27.87	71.15	74.1	52	26.89	625.85		3.19565	7.91084	8.46848	12.7826	10.7054	9.63969	7.03044	4.45314	11.3685	11.8399	8.3087	4.29656	100		12	8	6	1	4	5	9	10	3	2	7	11		52.1542	-32.1542
2	Bachelorstudium - Wirtschaftsingenieurwesen (Maschinenbau)	5	1	2019	626	private	49.19	49.19	54.05	68.65	65.41	26.49	31.35	36.22	44.32	52.43	80	68.65	625.95		7.85846	7.85846	8.63487	10.9673	10.4497	4.23197	5.00839	5.7864	7.08044	8.37607	12.7806	10.9673	100		7	7	5	2	4	12	11	10	9	6	1	2		52.1625	-2.9725
2	Bachelorstudium - Wirtschaftsingenieurwesen (Maschinenbau)	5	1	2019	627	private	72.11	69.74	49.21	52.57	51.58	53.75	61.84	27.7	55.53	72.89	80	64.21	711.13		10.1402	9.80693	6.91997	7.39246	7.25324	7.55839	8.69602	3.89521	7.8087	10.2499	11.2497	9.02929	100		3	4	11	9	10	8	6	12	7	2	1	5		59.2608	12.8492
2	Bachelorstudium - Wirtschaftsingenieurwesen (Maschinenbau)	5	1	2019	628	private	79.65	80	76	56.52	62.78	20	54.17	36.96	63.57	73	73.74	47.35	723.74		11.0053	11.0537	10.501	7.80943	8.67439	2.76342	7.48473	5.10681	8.78354	10.0865	10.1887	6.5424	100		2	1	3	8	7	12	9	11	6	5	4	10		60.3117	19.3383
2	Bachelorstudium - Wirtschaftsingenieurwesen (Maschinenbau)	5	1	2019	629	private	50	46.51	80	80	31.16	74.42	73.02	30.47	49.3	76.51	25.58	20	636.97		7.84966	7.30176	12.5595	12.5595	4.89191	11.6834	11.4636	4.78358	7.73977	12.0116	4.01589	3.13987	100		6	8	1	1	9	4	5	10	7	3	11	12		53.0808	-3.08083
2	Bachelorstudium - Wirtschaftsingenieurwesen (Maschinenbau)	5	1	2019	630	private	75.86	65.52	61	53.1	50.34	55.17	49.66	37.93	41.38	47.59	61	35.17	633.72		11.9706	10.339	9.6257	8.37909	7.94357	8.70574	7.83627	5.98529	6.5297	7.50963	9.6257	5.54977	100		1	2	3	6	7	5	8	11	10	9	3	12		52.81	23.05
2	Bachelorstudium - Wirtschaftsingenieurwesen (Maschinenbau)	5	1	2019	631	private	66	62	64.93	64.93	43	60	60	20	58	55	67.12	57	677.98		9.7348	9.14481	9.57698	9.57698	6.34237	8.84982	8.84982	2.94994	8.55482	8.11233	9.9	8.40733	100		2	5	3	3	11	6	6	12	8	10	1	9		56.4983	9.50167
2	Bachelorstudium - Wirtschaftsingenieurwesen (Maschinenbau)	5	1	2019	632	private	41.7	38.51	76.17	77.45	76.17	74.26	56.38	20.64	37.87	80	46.17	42.98	668.3		6.23971	5.76238	11.3976	11.5891	11.3976	11.1118	8.43633	3.08843	5.66662	11.9707	6.90857	6.43124	100		9	10	3	2	3	5	6	12	11	1	7	8		55.6917	-13.9917
2	Bachelorstudium - Wirtschaftsingenieurwesen (Maschinenbau)	5	1	2019	633	private	80	77.43	62	67	55.14	78.29	68.86	21.71	47.43	75.71	77.43	65.43	776.43		10.3036	9.97257	7.98527	8.62924	7.10173	10.0833	8.8688	2.79613	6.10873	9.75104	9.97257	8.42703	100		1	3	9	7	10	2	6	12	11	5	3	8		64.7025	15.2975
2	Bachelorstudium - Wirtschaftsingenieurwesen (Maschinenbau)	5	1	2019	634	private	48.13	60.31	54.69	39.69	65	65	65	48.13	30.31	64.06	64.06	37.81	642.19		7.49467	9.3913	8.51617	6.18041	10.1216	10.1216	10.1216	7.49467	4.71979	9.97524	9.97524	5.88767	100		8	6	7	10	1	1	1	8	12	4	4	11		53.5158	-5.38583
2	Bachelorstudium - Wirtschaftsingenieurwesen (Maschinenbau)	5	1	2019	635	private	20	33.36	80	48.77	48.77	48.77	34.38	20	80	80	67.26	36.44	597.75		3.34588	5.58093	13.3835	8.15893	8.15893	8.15893	5.75157	3.34588	13.3835	13.3835	11.2522	6.09619	100		11	10	1	5	5	5	9	11	1	1	4	8		49.8125	-29.8125
2	Bachelorstudium - Wirtschaftsingenieurwesen (Maschinenbau)	5	1	2019	636	private	80	69.69	53.75	61.25	50	54.69	61	50	60.31	67.81	72	60.31	740.81		10.799	9.40727	7.25557	8.26798	6.74937	7.38246	8.23423	6.74937	8.14109	9.15349	9.71909	8.14109	100		1	3	10	5	11	9	6	11	7	4	2	7		61.7342	18.2658
2	Bachelorstudium - Wirtschaftsingenieurwesen (Maschinenbau)	5	1	2019	637	private	38.13	80	60	67.5	73.75	62	33.75	48.13	70.63	50.63	80	80	744.52		5.12142	10.7452	8.05888	9.06624	9.90571	8.32751	4.53312	6.46457	9.48665	6.80035	10.7452	10.7452	100		11	1	8	6	4	7	12	10	5	9	1	1		62.0433	-23.9133
2	Bachelorstudium - Wirtschaftsingenieurwesen (Maschinenbau)	5	0	2019	638	private	74.48	69	40.74	40.74	48.52	70.99	67.53	43.33	45.93	53.71	80	45.93	680.9		10.9385	10.1336	5.98326	5.98326	7.12586	10.4259	9.91776	6.36364	6.74548	7.88809	11.7492	6.74548	100		2	4	11	11	7	3	5	10	8	6	1	8		56.7417	17.7383
2	Bachelorstudium - Wirtschaftsingenieurwesen (Maschinenbau)	5	1	2019	639	private	65	80	47.95	58.86	20	30.91	34.32	28.86	50.68	50.68	64.32	42.5	574.08		11.3225	13.9353	8.35249	10.2529	3.48384	5.38427	5.97826	5.02717	8.82804	8.82804	11.204	7.40315	100		2	1	7	4	12	10	9	11	5	5	3	8		47.84	17.16
2	Bachelorstudium - Wirtschaftsingenieurwesen (Maschinenbau)	5	1	2019	640	private	76.25	65.94	69.69	65.94	71	44.55	33.64	71.56	57.5	80	76.25	58.44	770.76		9.89283	8.55519	9.04173	8.55519	9.21169	5.78001	4.36452	9.28434	7.46017	10.3794	9.89283	7.58213	100		2	7	6	7	5	11	12	4	10	1	2	9		64.23	12.02
2	Bachelorstudium - Wirtschaftsingenieurwesen (Maschinenbau)	5	1	2019	641	private	80	71.94	20	41.82	41.82	57.27	57.27	34.55	53.64	53.64	80	70	661.95		12.0855	10.8679	3.02138	6.3177	6.3177	8.65171	8.65171	5.21943	8.10333	8.10333	12.0855	10.5748	100		1	3	12	9	9	5	5	11	7	7	1	4		55.1625	24.8375
2	Bachelorstudium - Wirtschaftsingenieurwesen (Maschinenbau)	5	1	2019	642	private	80	80	80	32.53	80	54.26	30.92	32.53	30.92	30.92	68.74	20	620.82		12.8862	12.8862	12.8862	5.23984	12.8862	8.74005	4.98051	5.23984	4.98051	4.98051	11.0725	3.22155	100		1	1	1	7	1	6	9	7	9	9	5	12		51.735	28.265
2	Bachelorstudium - Wirtschaftsingenieurwesen (Maschinenbau)	5	0	2019	643	private	80	61.6	72	75.2	71.2	40.8	51.2	20	24.8	52.8	66.4	38.4	654.4		12.2249	9.4132	11.0024	11.4914	10.8802	6.23472	7.82396	3.05623	3.78973	8.06846	10.1467	5.86797	100		1	6	3	2	4	9	8	12	11	7	5	10		54.5333	25.4667
2	Bachelorstudium - Wirtschaftsingenieurwesen (Maschinenbau)	5	1	2019	644	private	80	80	56.43	67.14	50.71	62.14	62.14	47.86	32.14	70	48.57	40.71	697.84		11.4639	11.4639	8.08638	9.62112	7.26671	8.90462	8.90462	6.85831	4.60564	10.031	6.96005	5.83372	100		1	1	7	4	8	5	5	10	12	3	9	11		58.1533	21.8467
2	Bachelorstudium - Wirtschaftsingenieurwesen (Maschinenbau)	5	1	2019	645	private	52.73	77.82	57.09	35.27	54.91	32	35.27	20	53.82	60.36	80	52.73	612		8.61601	12.7157	9.32843	5.76307	8.97222	5.22876	5.76307	3.26797	8.79412	9.86275	13.0719	8.61601	100		7	2	4	9	5	11	9	12	6	3	1	7		51	1.73
2	Bachelorstudium - Wirtschaftsingenieurwesen (Maschinenbau)	5	1	2019	646	private	51.5	49.25	44.75	57.5	63.5	56.75	56.75	23.75	23.75	23.75	50.75	23.75	525.75		9.79553	9.36757	8.51165	10.9368	12.078	10.7941	10.7941	4.51736	4.51736	4.51736	9.65288	4.51736	100		5	7	8	2	1	3	3	9	9	9	6	9		43.8125	7.6875
2	Bachelorstudium - Wirtschaftsingenieurwesen (Maschinenbau)	5	1	2019	647	private	59.13	33.04	72.17	66.96	56.52	80	64.35	59.13	38.26	33.04	64.35	56.52	683.47		8.65144	4.83416	10.5594	9.79706	8.26957	11.705	9.41519	8.65144	5.5979	4.83416	9.41519	8.26957	100		6	11	2	3	8	1	4	6	10	11	4	8		56.9558	2.17417
2	Bachelorstudium - Wirtschaftsingenieurwesen (Maschinenbau)	5	1	2019	648	private	71.08	57.76	55.34	53.4	53.88	44.69	45.17	55.82	58.24	70.27	80	20	665.65		10.6783	8.67723	8.31368	8.02223	8.09434	6.71374	6.78585	8.38579	8.74934	10.5566	12.0183	3.00458	100		2	5	7	9	8	11	10	6	4	3	1	12		55.4708	15.6092
2	Bachelorstudium - Wirtschaftsingenieurwesen (Maschinenbau)	5	1	2019	649	private	77	62.04	56.12	65	37.76	51.38	60.26	41.91	45.46	70	75	33.62	675.55		11.3981	9.18363	8.30731	9.62179	5.58952	7.60565	8.92014	6.20383	6.72933	10.3619	11.1021	4.97669	100		1	5	7	4	11	8	6	10	9	3	2	12		56.2958	20.7042
2	Bachelorstudium - Wirtschaftsingenieurwesen (Maschinenbau)	5	1	2019	650	private	51.14	79	44.3	80	80	71.65	49.62	80	45.82	45.06	61.01	20	707.6		7.22725	11.1645	6.2606	11.3058	11.3058	10.1258	7.01244	11.3058	6.47541	6.368	8.6221	2.82646	100		7	4	11	1	1	5	8	1	9	10	6	12		58.9667	-7.82667
2	Bachelorstudium - Wirtschaftsingenieurwesen (Maschinenbau)	5	1	2019	651	private	55.17	74.48	45.52	57.24	57.93	44.83	24.83	20	62.07	60	69.66	43.45	615.18		8.96811	12.107	7.39946	9.30459	9.41676	7.2873	4.03622	3.25108	10.0897	9.75324	11.3235	7.06297	100		7	1	8	6	5	9	11	12	3	4	2	10		51.265	3.905
2	Bachelorstudium - Wirtschaftsingenieurwesen (Maschinenbau)	5	1	2019	652	private	80	74.46	56.3	43.33	56.3	77.23	58.67	34.44	41.21	52.21	80	52.74	706.89		11.3172	10.5335	7.96446	6.12967	7.96446	10.9253	8.29974	4.87205	5.82976	7.38587	11.3172	7.46085	100		1	4	6	10	6	3	5	12	11	9	1	8		58.9075	21.0925
2	Bachelorstudium - Wirtschaftsingenieurwesen (Maschinenbau)	5	0	2019	653	private	79.2	79.2	48	72	80	72.8	50.4	36	65.6	65.6	75	36.8	760.6		10.4128	10.4128	6.31081	9.46621	10.518	9.57139	6.62635	4.73311	8.62477	8.62477	9.86064	4.83829	100		2	2	10	6	1	5	9	12	7	7	4	11		63.3833	15.8167
2	Bachelorstudium - Wirtschaftsingenieurwesen (Maschinenbau)	5	1	2019	654	private	80	35.2	49.8	56.49	41.89	64.39	36.42	48.58	54.66	41.89	61.35	43.72	614.39		13.021	5.72926	8.1056	9.19449	6.81814	10.4803	5.92783	7.90703	8.89663	6.81814	9.98551	7.116	100		1	12	6	4	9	2	11	7	5	9	3	8		51.1992	28.8008
2	Bachelorstudium - Wirtschaftsingenieurwesen (Maschinenbau)	5	1	2019	655	private	80	73.27	65.31	53.67	53.67	63	58.57	34.08	45.1	30.41	35.92	25.51	618.51		12.9343	11.8462	10.5592	8.67731	8.67731	10.1858	9.46953	5.51002	7.29172	4.91665	5.80751	4.12443	100		1	2	3	6	6	4	5	10	8	11	9	12		51.5425	28.4575
2	Bachelorstudium - Wirtschaftsingenieurwesen (Maschinenbau)	5	1	2019	656	private	80	80	35	64.06	62.19	66.88	48.13	20	58.44	38.75	77.19	71.56	702.2		11.3928	11.3928	4.98433	9.12276	8.85645	9.52435	6.85417	2.84819	8.32242	5.51837	10.9926	10.1908	100		1	1	11	6	7	5	9	12	8	10	3	4		58.5167	21.4833
2	Bachelorstudium - Wirtschaftsingenieurwesen (Maschinenbau)	5	1	2019	657	private	76.36	70	37.27	45.45	55.45	61.82	61.82	23.64	45.45	40.91	70.91	23.64	612.72		12.4625	11.4245	6.08271	7.41774	9.04981	10.0894	10.0894	3.85821	7.41774	6.67679	11.573	3.85821	100		1	3	10	7	6	4	4	11	7	9	2	11		51.06	25.3
2	Bachelorstudium - Wirtschaftsingenieurwesen (Maschinenbau)	5	1	2019	658	private	71.78	63.56	57.81	57.81	24.11	34.79	34.79	46.3	66.03	46.3	46.3	20	569.58		12.6023	11.1591	10.1496	10.1496	4.23294	6.10801	6.10801	8.1288	11.5928	8.1288	8.1288	3.51136	100		1	3	4	4	11	9	9	6	2	6	6	12		47.465	24.315
2	Bachelorstudium - Wirtschaftsingenieurwesen (Maschinenbau)	5	1	2019	659	private	55.34	53.7	78.36	53.7	42.19	53.26	34.91	25.16	42.19	36.44	80	63.01	618.26		8.95093	8.68567	12.6743	8.68567	6.82399	8.6145	5.64649	4.06949	6.82399	5.89396	12.9395	10.1915	100		4	5	2	5	8	7	11	12	8	10	1	3		51.5217	3.81833
2	Bachelorstudium - Wirtschaftsingenieurwesen (Maschinenbau)	5	1	2019	660	private	80	80	72.98	71.7	69.15	46.81	35.32	20	66.6	66.6	80	71.06	760.22		10.5233	10.5233	9.59985	9.43148	9.09605	6.15743	4.64602	2.63082	8.76062	8.76062	10.5233	9.34729	100		1	1	4	5	7	10	11	12	8	8	1	6		63.3517	16.6483
2	#N/A	15	0	2019	661	private	79	43.72	80	43.02	50.7	57.67	34.65	20	68.14	72.33	78.6	73.02	700.85		11.272	6.23814	11.4147	6.13826	7.23407	8.22858	4.944	2.85368	9.72248	10.3203	11.215	10.4188	100		2	9	1	10	8	7	11	12	6	5	3	4		58.4042	20.5958
2	Bachelorstudium - Wirtschaftsingenieurwesen (Maschinenbau)	5	0	2019	662	private	73.18	73.18	80	65	65	80	80	52.05	60.91	73.18	69.09	58.18	829.77		8.81931	8.81931	9.64123	7.8335	7.8335	9.64123	9.64123	6.27282	7.34059	8.81931	8.3264	7.01158	100		4	4	1	8	8	1	1	12	10	4	7	11		69.1475	4.0325
2	Bachelorstudium - Wirtschaftsingenieurwesen (Maschinenbau)	5	1	2019	663	private	33.1	58.73	80	47.91	46.77	42.22	46.77	39.94	26.84	75.44	66.33	46	610.05		5.42578	9.62708	13.1137	7.85345	7.66658	6.92074	7.66658	6.547	4.39964	12.3662	10.8729	7.54037	100		11	4	1	5	6	9	6	10	12	2	3	8		50.8375	-17.7375
2	Bachelorstudium - Wirtschaftsingenieurwesen (Maschinenbau)	5	1	2019	664	private	80	76.19	76.19	72.38	63.96	66.59	62.2	43.74	49.89	74.29	62.86	40.22	768.51		10.4098	9.91399	9.91399	9.41822	8.3226	8.66482	8.09358	5.69153	6.49178	9.66676	8.17946	5.2335	100		1	2	2	5	7	6	9	11	10	4	8	12		64.0425	15.9575
2	Bachelorstudium - Wirtschaftsingenieurwesen (Maschinenbau)	5	1	2019	665	private	43.08	36.15	80	70.77	61.54	26.92	36.15	50	47.69	68.46	63.85	43.08	627.69		6.86326	5.75921	12.7451	11.2747	9.8042	4.28874	5.75921	7.96572	7.5977	10.9067	10.1722	6.86326	100		8	10	1	2	5	12	10	6	7	3	4	8		52.3075	-9.2275
2	Bachelorstudium - Wirtschaftsingenieurwesen (Maschinenbau)	5	1	2019	666	private	70.08	71.31	37.14	50.86	50.23	67.82	60.84	50.23	44.86	78.2	52.93	31.14	665.64		10.5282	10.713	5.57959	7.64077	7.54612	10.1887	9.14008	7.54612	6.73938	11.7481	7.95175	4.6782	100		3	2	11	7	8	4	5	8	10	1	6	12		55.47	14.61
2	Bachelorstudium - Wirtschaftsingenieurwesen (Maschinenbau)	5	1	2019	667	private	71.72	71.72	71.72	50.34	71.72	58.62	58.62	28.28	47.59	52.41	60	20	662.74		10.8217	10.8217	10.8217	7.59574	10.8217	8.8451	8.8451	4.26713	7.18079	7.90808	9.05332	3.01777	100		1	1	1	9	1	6	6	11	10	8	5	12		55.2283	16.4917
2	Bachelorstudium - Wirtschaftsingenieurwesen (Maschinenbau)	5	1	2019	668	private	80	80	60.95	71.43	73.33	68.57	69.52	36.19	64.76	70.48	80	68.57	823.8		9.71109	9.71109	7.39864	8.67079	8.90143	8.32362	8.43894	4.39306	7.86113	8.55547	9.71109	8.32362	100		1	1	11	5	4	8	7	12	10	6	1	8		68.65	11.35
2	Bachelorstudium - Wirtschaftsingenieurwesen (Maschinenbau)	5	1	2019	669	private	80	75	56.32	50	32.22	33.75	20	24.58	24.58	59	70	35.28	560.73		14.2671	13.3754	10.044	8.91695	5.74608	6.01894	3.56678	4.38357	4.38357	10.522	12.4837	6.2918	100		1	2	5	6	9	8	12	10	10	4	3	7		46.7275	33.2725
2	Bachelorstudium - Wirtschaftsingenieurwesen (Maschinenbau)	5	1	2019	670	private	79.37	80	80	76.21	76.21	77.47	80	22.53	79.37	73.05	78.74	76.84	879.79		9.02147	9.09308	9.09308	8.66229	8.66229	8.80551	9.09308	2.56084	9.02147	8.30312	8.94986	8.7339	100		4	1	1	9	9	7	1	12	4	11	6	8		73.3158	6.05417
2	Bachelorstudium - Wirtschaftsingenieurwesen (Maschinenbau)	5	0	2019	671	private	80	67.85	40.15	74.38	80	61.98	65	21.68	56.1	76.25	69.53	40.15	733.07		10.913	9.2556	5.47697	10.1464	10.913	8.45485	8.86682	2.95743	7.65275	10.4015	9.48477	5.47697	100		1	6	10	4	1	8	7	12	9	3	5	10		61.0892	18.9108
2	Bachelorstudium - Wirtschaftsingenieurwesen (Maschinenbau)	5	1	2019	672	private	55.79	55.79	66.98	44.61	41.62	40.65	39.39	39.83	34.75	60.27	80	39.21	598.89		9.31557	9.31557	11.184	7.44878	6.94952	6.78756	6.57717	6.65064	5.8024	10.0636	13.358	6.54711	100		4	4	2	6	7	8	10	9	12	3	1	11		49.9075	5.8825
2	Bachelorstudium - Wirtschaftsingenieurwesen (Maschinenbau)	5	0	2019	673	private	80	76.88	76	61.3	72.99	68.31	64.42	20	65.19	78	80	75.32	818.41		9.77505	9.39382	9.2863	7.49013	8.91851	8.34667	7.87136	2.44376	7.96545	9.53068	9.77505	9.20321	100		1	4	5	11	7	8	10	12	9	3	1	6		68.2008	11.7992
2	Bachelorstudium - Wirtschaftsingenieurwesen (Maschinenbau)	5	1	2019	674	private	80	77.75	60.5	69.5	60.8	54.2	54.2	49.4	54.8	79.25	56	38	734.4		10.8932	10.5869	8.23802	9.46351	8.27887	7.38017	7.38017	6.72658	7.46187	10.7911	7.62527	5.17429	100		1	3	6	4	5	9	9	11	8	2	7	12		61.2	18.8
2	Bachelorstudium - Wirtschaftsingenieurwesen (Maschinenbau)	5	1	2019	675	private	72.24	60.24	40.47	39.06	37.65	41.88	33.41	20	27.76	29.88	66.59	45.41	514.59		14.0384	11.7064	7.86451	7.59051	7.3165	8.13852	6.49255	3.88659	5.39459	5.80656	12.9404	8.8245	100		1	3	6	7	8	5	9	12	11	10	2	4		42.8825	29.3575
2	Bachelorstudium - Wirtschaftsingenieurwesen (Maschinenbau)	5	1	2019	676	private	76.4	76.4	58.4	75.2	68	75.2	51.2	24.8	46.4	76.4	75.2	26	729.6		10.4715	10.4715	8.00439	10.307	9.32018	10.307	7.01754	3.39912	6.35965	10.4715	10.307	3.5636	100		1	1	8	4	7	4	9	12	10	1	4	11		60.8	15.6
2	Bachelorstudium - Wirtschaftsingenieurwesen (Maschinenbau)	5	1	2019	677	private	67.85	67.85	53.42	65.57	58.73	45.06	39.75	57.22	57.22	59.49	74.68	47.34	694.18		9.77412	9.77412	7.69541	9.44568	8.46034	6.49111	5.72618	8.24282	8.24282	8.56982	10.758	6.81956	100		2	2	9	4	6	11	12	7	7	5	1	10		57.8483	10.0017
2	Bachelorstudium - Wirtschaftsingenieurwesen (Maschinenbau)	5	1	2019	678	private	78.72	64.68	41.7	78.72	54.47	48.09	36.6	20	37.87	73.62	48.09	34.04	616.6		12.7668	10.4898	6.76289	12.7668	8.83393	7.79922	5.93578	3.24359	6.14175	11.9397	7.79922	5.5206	100		1	4	8	1	5	6	10	12	9	3	6	11		51.3833	27.3367
2	Bachelorstudium - Wirtschaftsingenieurwesen (Maschinenbau)	5	1	2019	679	private	40	49.66	57.93	75.86	76.55	65.52	66.9	64.83	64.83	57.93	48.97	23.45	692.43		5.77676	7.17184	8.36619	10.9556	11.0553	9.46233	9.66163	9.36268	9.36268	8.36619	7.0722	3.38662	100		11	9	7	2	1	4	3	5	5	7	10	12		57.7025	-17.7025
2	Bachelorstudium - Wirtschaftsingenieurwesen (Maschinenbau)	5	1	2019	680	private	77.27	71.14	63.64	53.41	47.27	60.23	60.23	34.32	32.27	75.23	65.68	20	660.69		11.6953	10.7675	9.63235	8.08397	7.15464	9.11623	9.11623	5.19457	4.88429	11.3866	9.94112	3.02714	100		1	3	5	8	9	6	6	10	11	2	4	12		55.0575	22.2125
2	Bachelorstudium - Wirtschaftsingenieurwesen (Maschinenbau)	5	0	2019	681	private	74	80	66.43	42.86	67.14	47.86	47.86	43.57	70.71	70.71	68	35.71	714.85		10.3518	11.1912	9.29286	5.99566	9.39218	6.69511	6.69511	6.09498	9.89159	9.89159	9.51249	4.99545	100		2	1	7	11	6	8	8	10	3	3	5	12		59.5708	14.4292
2	Bachelorstudium - Wirtschaftsingenieurwesen (Maschinenbau)	5	0	2019	682	private	80	63	38	29	29	65	38	29	38	38	77	51.5	575.5		13.901	10.947	6.60295	5.0391	5.0391	11.2945	6.60295	5.0391	6.60295	6.60295	13.3797	8.94874	100		1	4	6	10	10	3	6	10	6	6	2	5		47.9583	32.0417
2	Bachelorstudium - Wirtschaftsingenieurwesen (Maschinenbau)	5	1	2019	683	private	34.61	65.57	80	75.44	34.02	70.13	56.81	62.65	58.56	65.57	65.57	24.67	693.6		4.98991	9.45358	11.534	10.8766	4.90484	10.111	8.1906	9.03258	8.44291	9.45358	9.45358	3.55681	100		10	4	1	2	11	3	9	7	8	4	4	12		57.8	-23.19
2	Bachelorstudium - Wirtschaftsingenieurwesen (Maschinenbau)	5	1	2019	684	private	80	58.52	53	35.56	35.56	65	58.52	35.56	65	36.3	42.22	25.19	590.43		13.5494	9.91142	8.97651	6.02273	6.02273	11.0089	9.91142	6.02273	11.0089	6.14806	7.15072	4.26638	100		1	4	6	9	9	2	4	9	2	8	7	12		49.2025	30.7975
2	Bachelorstudium - Wirtschaftsingenieurwesen (Maschinenbau)	5	1	2019	685	private	63	66	80	68	49.57	71	61	39.95	53.17	35.75	51.97	29.23	668.64		9.42211	9.87078	11.9646	10.1699	7.41356	10.6186	9.123	5.97481	7.95196	5.34667	7.77249	4.37156	100		5	4	1	3	9	2	6	10	7	11	8	12		55.72	7.28
2	Bachelorstudium - Wirtschaftsingenieurwesen (Maschinenbau)	5	1	2019	686	private	80	74.08	69.01	69.86	60.56	52.11	58.03	62.25	47.04	53.8	34.37	46.2	707.31		11.3105	10.4735	9.75668	9.87686	8.56202	7.36735	8.20432	8.80095	6.65055	7.60628	4.85926	6.53179	100		1	2	4	3	6	9	7	5	10	8	12	11		58.9425	21.0575
2	Bachelorstudium - Wirtschaftsingenieurwesen (Maschinenbau)	5	1	2019	687	private	51.64	55.16	49.53	65	62.19	64.3	40.39	20.7	30.55	30.55	64.3	57.27	591.58		8.72917	9.32418	8.37249	10.9875	10.5125	10.8692	6.82748	3.4991	5.16414	5.16414	10.8692	9.68085	100		7	6	8	1	4	2	9	12	10	10	2	5		49.2983	2.34167
2	#N/A	15	1	2019	688	private	75.28	66.52	58.43	63.15	49.66	74.61	74.61	34.83	26.07	76.63	80	51.69	731.48		10.2915	9.09389	7.98791	8.63318	6.78898	10.1999	10.1999	4.76158	3.56401	10.476	10.9367	7.0665	100		3	6	8	7	10	4	4	11	12	2	1	9		60.9567	14.3233
2	#N/A	15	1	2019	689	private	79.54	79.03	79.03	34.52	61.61	79.03	74.19	25.81	45.16	80	44.19	49.03	731.14		10.8789	10.8091	10.8091	4.72139	8.42657	10.8091	10.1472	3.5301	6.17666	10.9418	6.04399	6.70597	100		2	3	3	11	7	3	6	12	9	1	10	8		60.9283	18.6117
2	Bachelorstudium - Wirtschaftsingenieurwesen (Maschinenbau)	5	1	2019	690	private	68.95	45.26	76.84	79	62.63	75	54.74	51.58	72.11	65.79	73.68	65.79	791.37		8.71274	5.7192	9.70974	9.98269	7.91412	9.47724	6.91712	6.51781	9.11205	8.31343	9.31044	8.31343	100		6	12	2	1	9	3	10	11	5	7	4	7		65.9475	3.0025
2	Bachelorstudium - Wirtschaftsingenieurwesen (Maschinenbau)	5	1	2019	691	private	80	48	49	43	58	52	54	24	65	57	73	63	666		12.012	7.20721	7.35736	6.45646	8.70871	7.80781	8.10811	3.6036	9.75976	8.55856	10.961	9.45946	100		1	10	9	11	5	8	7	12	3	6	2	4		55.5	24.5
2	Bachelorstudium - Wirtschaftsingenieurwesen (Maschinenbau)	5	1	2019	692	private	80	80	80	65	66.74	69.53	69.53	54.88	74.42	78.6	68	77.21	863.91		9.26022	9.26022	9.26022	7.52393	7.72534	8.04829	8.04829	6.35251	8.61432	9.09817	7.87119	8.93727	100		1	1	1	11	10	7	7	12	6	4	9	5		71.9925	8.0075
2	Bachelorstudium - Wirtschaftsingenieurwesen (Maschinenbau)	5	1	2019	693	private	80	73.25	59.92	36.97	80	80	73.25	80	36.97	73.25	59.59	41.75	774.95		10.3232	9.45222	7.73211	4.77063	10.3232	10.3232	9.45222	10.3232	4.77063	9.45222	7.68953	5.38744	100		1	5	8	11	1	1	5	1	11	5	9	10		64.5792	15.4208
2	Bachelorstudium - Wirtschaftsingenieurwesen (Maschinenbau)	5	1	2019	694	private	80	71	44.8	34.34	26.4	48.68	46.3	26.4	28.18	46.3	52.42	21.17	525.99		15.2094	13.4984	8.51727	6.52864	5.01911	9.25493	8.80245	5.01911	5.35752	8.80245	9.96597	4.02479	100		1	2	7	8	10	4	5	10	9	5	3	12		43.8325	36.1675
2	Bachelorstudium - Wirtschaftsingenieurwesen (Maschinenbau)	5	0	2019	695	private	79.08	79.08	35.69	50.46	79.08	29.23	79.08	79.08	80	79.08	79.08	40.31	789.25		10.0196	10.0196	4.52201	6.39341	10.0196	3.70352	10.0196	10.0196	10.1362	10.0196	10.0196	5.10738	100		2	2	11	9	2	12	2	2	1	2	2	10		65.7708	13.3092
2	Bachelorstudium - Wirtschaftsingenieurwesen (Maschinenbau)	5	1	2019	696	private	80	79.02	74.18	74.23	73.47	78.05	71.17	41.64	66.59	69.65	57.43	22.29	787.72		10.1559	10.0315	9.41705	9.4234	9.32692	9.90834	9.03494	5.28614	8.45351	8.84197	7.29066	2.82969	100		1	2	5	4	6	3	7	11	9	8	10	12		65.6433	14.3567
2	Bachelorstudium - Wirtschaftsingenieurwesen (Maschinenbau)	5	0	2019	697	private	76.57	74	66.51	55.9	55.9	38.77	37.13	28.16	62.43	80	46.11	70	691.48		11.0733	10.7017	9.6185	8.08411	8.08411	5.60681	5.36964	4.07242	9.02846	11.5694	6.66831	10.1232	100		2	3	5	7	7	10	11	12	6	1	9	4		57.6233	18.9467
2	Bachelorstudium - Wirtschaftsingenieurwesen (Maschinenbau)	5	1	2019	698	private	72.17	71.52	74.13	68.91	69.57	70.22	70.87	39.57	76.74	51.3	78.04	70.22	813.26		8.87416	8.79424	9.11517	8.4733	8.55446	8.63439	8.71431	4.8656	9.4361	6.30795	9.59595	8.63439	100		4	5	3	10	9	7	6	12	2	11	1	7		67.7717	4.39833
2	Bachelorstudium - Wirtschaftsingenieurwesen (Maschinenbau)	5	0	2019	699	private	77.55	78.78	71.43	73.27	62.24	58.57	80	59.18	43.88	62.86	79.39	38.37	785.52		9.87244	10.029	9.09334	9.32758	7.92341	7.45621	10.1843	7.53386	5.58611	8.00234	10.1067	4.88466	100		4	3	6	5	8	10	1	9	11	7	2	12		65.46	12.09
2	Bachelorstudium - Wirtschaftsingenieurwesen (Maschinenbau)	5	1	2019	700	private	80	77.18	60.24	80	50	53.18	53.18	67	53.18	80	71.53	50	775.49		10.3161	9.95242	7.76799	10.3161	6.44754	6.8576	6.8576	8.6397	6.8576	10.3161	9.22385	6.44754	100		1	4	7	1	11	8	8	6	8	1	5	11		64.6242	15.3758
2	Bachelorstudium - Wirtschaftsingenieurwesen (Maschinenbau)	5	1	2019	701	private	71.43	38.37	56.73	56.73	73.88	75.1	75.1	39.59	56.73	57.96	77.55	80	759.17		9.40896	5.0542	7.47263	7.47263	9.73168	9.89238	9.89238	5.21491	7.47263	7.63465	10.2151	10.5378	100		6	12	8	8	5	3	3	11	8	7	2	1		63.2642	8.16583
2	Bachelorstudium - Wirtschaftsingenieurwesen (Maschinenbau)	5	1	2019	702	private	38.21	80	67.14	69.29	48.93	63.93	67.14	45.71	51.07	53.21	32.86	24.29	641.78		5.95375	12.4653	10.4615	10.7965	7.62411	9.96136	10.4615	7.12238	7.95756	8.291	5.12013	3.78479	100		10	1	3	2	8	5	3	9	7	6	11	12		53.4817	-15.2717
2	Bachelorstudium - Wirtschaftsingenieurwesen (Maschinenbau)	5	0	2019	703	private	57.96	60.74	58.89	65.37	61.67	59.81	59.81	39.44	55.19	80	60.74	21.85	681.47		8.50514	8.91308	8.64161	9.5925	9.04955	8.77662	8.77662	5.78749	8.09867	11.7393	8.91308	3.2063	100		9	4	8	2	3	6	6	11	10	1	4	12		56.7892	1.17083
2	Bachelorstudium - Wirtschaftsingenieurwesen (Maschinenbau)	5	1	2019	704	private	79.02	54.43	41.08	59.34	63.56	64.26	74.1	21.41	23.51	36.16	80	42.48	639.35		12.3594	8.51333	6.42528	9.2813	9.94135	10.0508	11.5899	3.34871	3.67717	5.65574	12.5127	6.64425	100		2	7	9	6	5	4	3	12	11	10	1	8		53.2792	25.7408
2	Bachelorstudium - Wirtschaftsingenieurwesen (Maschinenbau)	5	1	2019	705	private	72	68.46	59.23	76.54	69	54.62	53.46	51.15	69.62	80	77.69	51.15	782.92		9.19634	8.74419	7.56527	9.77622	8.81316	6.97645	6.82828	6.53323	8.89235	10.2182	9.92311	6.53323	100		4	7	8	3	6	9	10	11	5	1	2	11		65.2433	6.75667
2	Bachelorstudium - Wirtschaftsingenieurwesen (Maschinenbau)	5	1	2019	706	private	67.73	77.27	63.64	58.18	58.18	44.55	44.55	20	71.82	71.82	80	50	707.74		9.5699	10.9179	8.992	8.22053	8.22053	6.29468	6.29468	2.8259	10.1478	10.1478	11.3036	7.06474	100		5	2	6	7	7	10	10	12	3	3	1	9		58.9783	8.75167
2	Bachelorstudium - Wirtschaftsingenieurwesen (Maschinenbau)	5	1	2019	707	private	80	67.25	49.55	65	28.18	65	65	23.18	35.45	65	80	65	688.61		11.6176	9.76605	7.19566	9.43931	4.0923	9.43931	9.43931	3.3662	5.14805	9.43931	11.6176	9.43931	100		1	3	9	4	11	4	4	12	10	4	1	4		57.3842	22.6158
2	Bachelorstudium - Wirtschaftsingenieurwesen (Maschinenbau)	5	1	2019	708	private	80	42.41	66.27	48.92	55.42	22.17	29.4	77.11	23.61	68.43	39.52	35.18	588.44		13.5953	7.20719	11.262	8.31351	9.41812	3.76759	4.99626	13.1041	4.0123	11.6291	6.71606	5.97852	100		1	7	4	6	5	12	10	2	11	3	8	9		49.0367	30.9633
2	Bachelorstudium - Wirtschaftsingenieurwesen (Maschinenbau)	5	1	2019	709	private	67.2	57.89	76	42.74	51.16	72	39.37	20	37.68	50.32	69.6	43.58	627.54		10.7085	9.22491	12.1108	6.81072	8.15247	11.4734	6.2737	3.18705	6.0044	8.01861	11.0909	6.94458	100		4	5	1	9	6	2	10	12	11	7	3	8		52.295	14.905
2	Bachelorstudium - Wirtschaftsingenieurwesen (Maschinenbau)	5	1	2019	710	private	80	79.23	77.69	76.92	76.92	76.15	76.92	20	43.08	50	55.38	46.92	759.21		10.5373	10.4358	10.233	10.1316	10.1316	10.0302	10.1316	2.63432	5.67432	6.58579	7.29442	6.18011	100		1	2	3	4	4	7	4	12	11	9	8	10		63.2675	16.7325
2	Bachelorstudium - Wirtschaftsingenieurwesen (Maschinenbau)	5	1	2019	711	private	80	75.53	57.5	58.57	58.57	80	80	42.5	23.21	59.64	78	20	713.52		11.212	10.5855	8.05864	8.2086	8.2086	11.212	11.212	5.95639	3.25289	8.35856	10.9317	2.803	100		1	5	9	7	7	1	1	10	11	6	4	12		59.46	20.54
2	Bachelorstudium - Wirtschaftsingenieurwesen (Maschinenbau)	5	1	2019	712	private	78.18	70.91	77.27	66.36	51.82	70.91	74.55	56.36	43.64	65.45	55.45	52.73	763.63		10.2379	9.28591	10.1188	8.69007	6.78601	9.28591	9.76258	7.38054	5.71481	8.5709	7.26137	6.90518	100		1	4	2	6	11	4	3	8	12	7	9	10		63.6358	14.5442
2	Bachelorstudium - Wirtschaftsingenieurwesen (Maschinenbau)	5	0	2019	713	private	75.89	75.89	64.38	46	20.82	57.81	57.81	30.68	27.4	51.23	50	50.41	608.32		12.4753	12.4753	10.5832	7.56181	3.42254	9.50322	9.50322	5.0434	4.50421	8.42155	8.21936	8.28676	100		1	1	3	9	12	4	4	10	11	6	8	7		50.6933	25.1967
2	Bachelorstudium - Wirtschaftsingenieurwesen (Maschinenbau)	5	0	2019	714	private	66.91	51.95	68.78	61.3	49.14	40.73	40.73	20	32	38.86	67.84	46.34	584.58		11.4458	8.88672	11.7657	10.4862	8.40604	6.9674	6.9674	3.42126	5.47402	6.64751	11.6049	7.92706	100		3	5	1	4	6	8	8	12	11	10	2	7		48.715	18.195
2	Bachelorstudium - Wirtschaftsingenieurwesen (Maschinenbau)	5	1	2019	715	private	80	66.89	76.19	74.21	45.64	63.22	42.71	56.63	36.12	42.71	50.04	21.47	655.83		12.1983	10.1993	11.6173	11.3154	6.95912	9.63969	6.51236	8.63486	5.50752	6.51236	7.63003	3.27371	100		1	4	2	3	8	5	9	6	11	9	7	12		54.6525	25.3475
2	Bachelorstudium - Wirtschaftsingenieurwesen (Maschinenbau)	5	1	2019	716	private	80	80	35	29.71	71.18	65.88	73.82	20	42.06	52.65	71.18	61.47	682.95		11.7139	11.7139	5.12483	4.35025	10.4224	9.64639	10.809	2.92847	6.15858	7.7092	10.4224	9.00066	100		1	1	10	11	4	6	3	12	9	8	4	7		56.9125	23.0875
2	Bachelorstudium - Wirtschaftsingenieurwesen (Maschinenbau)	5	1	2019	717	private	80	80	80	63.2	62	45.2	63.2	26	40.4	50	77.6	34.4	702		11.396	11.396	11.396	9.00285	8.83191	6.43875	9.00285	3.7037	5.75499	7.12251	11.0541	4.90028	100		1	1	1	5	7	9	5	12	10	8	4	11		58.5	21.5
[truncated: 11 more columns]

## Sheet: Data 20-21
							absolute														relative														rank order														relative according to Schwartz
Gender ID	Field of Study	Field of Study ID	Bonus	Year	ID	decision situation	Family and Partner	Friends and social relations	Freedom and Independence	Intellectual fulfillment	Competence	Honesty and Ethics	Justice and Fairness	Environment and Nature	Power and leadership	Excitement and new Experience	Financial Security	Wealth	sum		Family and Partner	Friends and social relations	Freedom and Independence	Intellectual fulfillment	Competence	Honesty and Ethics	Justice and Fairness	Environment and Nature	Power and leadership	Excitement and new Experience	Financial Security	Wealth	sum		Family and Partner	Friends and social relations	Freedom and Independence	Intellectual fulfillment	Competence	Honesty and Ethics	Justice and Fairness	Environment and Nature	Power and leadership	Excitement and new Experience	Financial Security	Wealth		mean value	Family and Partner
1	Masterstudium - Wirtschaftswissenschaft	8	1	2020	718	private	80	68.16	53.95	50.79	50	25.53	25.53	28.68	20.79	64.21	80	54.74	602.38		13.2807	11.3151	8.95614	8.43155	8.30041	4.23819	4.23819	4.76111	3.45131	10.6594	13.2807	9.08729	100		1	3	6	7	8	10	10	9	12	4	1	5		50.1983	29.8017
1	Bachelorstudium - Betriebswirtschaftslehre	1	1	2020	719	private	56	56	58.77	76.31	77.23	56	56	44.92	68	21.85	80	54.15	705.23		7.94067	7.94067	8.33345	10.8206	10.951	7.94067	7.94067	6.36955	9.64224	3.09828	11.3438	7.67835	100		6	6	5	3	2	6	6	11	4	12	1	10		58.7692	-2.76917
1	Masterstudium - Wirtschaftswissenschaft	8	1	2020	720	private	73.55	66.45	43.23	51.61	44.52	48.39	21.94	56.13	22.58	49.03	57.42	20	554.85		13.2558	11.9762	7.79129	9.30161	8.02379	8.72128	3.95422	10.1162	4.06957	8.83662	10.3487	3.60458	100		1	2	9	5	8	7	11	4	10	6	3	12		46.2375	27.3125
1	Bachelorstudium - Wirtschaftsingenieurwesen (Bauwesen)	3	1	2020	721	private	69.48	69.48	73.2	78.14	76.29	80	78.14	38.56	47.22	57.11	29.9	20	717.52		9.68335	9.68335	10.2018	10.8903	10.6325	11.1495	10.8903	5.37407	6.581	7.95936	4.16713	2.78738	100		6	6	5	2	4	1	2	10	9	8	11	12		59.7933	9.68667
1	0	20	1	2020	722	private	59.13	58.26	40.87	68.7	41.74	73.04	65.22	78.26	32.17	40	53.04	20.87	631.3		9.36639	9.22858	6.47394	10.8823	6.61175	11.5698	10.3311	12.3966	5.09583	6.33613	8.40171	3.30588	100		5	6	9	3	8	2	4	1	11	10	7	12		52.6083	6.52167
1	Bachelorstudium - Wirtschaftsingenieurwesen (Bauwesen)	3	1	2020	723	private	72.38	69.52	80	53.33	76.19	80	80	22.86	76.19	53.33	80	21.9	765.7		9.45279	9.07927	10.448	6.96487	9.95037	10.448	10.448	2.9855	9.95037	6.96487	10.448	2.86013	100		7	8	1	9	5	1	1	11	5	9	1	12		63.8083	8.57167
1	Masterstudium - Wirtschaftswissenschaft	8	1	2020	724	private	70.49	44.88	45.61	66.83	71.22	71.95	78.54	77.07	46.34	40.49	76.34	25.85	715.61		9.85034	6.27157	6.37358	9.33889	9.95235	10.0544	10.9753	10.7698	6.47559	5.65811	10.6678	3.6123	100		6	10	9	7	5	4	1	2	8	11	3	12		59.6342	10.8558
1	Bachelorstudium - Wirtschaftsingenieurwesen (Elektr.Energ)	4	1	2020	725	private	80	80	72.73	47.88	58.79	80	67.88	72.12	27.27	36.97	79.39	58.79	761.82		10.5012	10.5012	9.54687	6.28495	7.71705	10.5012	8.91024	9.4668	3.57959	4.85285	10.4211	7.71705	100		1	1	5	10	8	1	7	6	12	11	4	8		63.485	16.515
1	Bachelorstudium - Betriebswirtschaftslehre	1	1	2020	726	private	74.29	66.67	60.95	58.1	56.19	66.67	51.43	41.9	40	65	56.19	22.86	660.25		11.2518	10.0977	9.23135	8.7997	8.51041	10.0977	7.78947	6.34608	6.05831	9.84476	8.51041	3.46232	100		1	2	5	6	7	2	9	10	11	4	7	12		55.0208	19.2692
1	Bachelorstudium - Betriebswirtschaftslehre	1	1	2020	727	private	73.04	67.83	63.48	63.48	41.74	53.91	41.74	50.43	20.87	61.74	69.57	40.35	648.18		11.2685	10.4647	9.79358	9.79358	6.43957	8.31713	6.43957	7.78025	3.21978	9.52513	10.7331	6.22512	100		1	3	4	4	9	7	9	8	12	6	2	11		54.015	19.025
1	Bachelorstudium - Mathematik	14	0	2020	728	private	20	21.15	52.31	58.08	64	55.77	73.08	30.38	26.92	52.31	66.15	43.08	563.23		3.55095	3.75513	9.2875	10.312	11.363	9.90182	12.9752	5.39389	4.77957	9.2875	11.7448	7.64874	100		12	11	6	4	3	5	1	9	10	6	2	8		46.9358	-26.9358
1	Bachelorstudium - Betriebswirtschaftslehre	1	0	2020	729	private	78.03	79.02	79.02	78.03	78.03	76.07	77.05	77.05	42.62	75.08	75.08	22.95	838.03		9.31112	9.42926	9.42926	9.31112	9.31112	9.07724	9.19418	9.19418	5.08574	8.95911	8.95911	2.73857	100		3	1	1	3	3	8	6	6	11	9	9	12		69.8358	8.19417
1	Bachelorstudium - Wirtschaftsingenieurwesen (Elektr.Energ)	4	0	2020	730	private	23.03	77.58	80	80	80	30.3	35.76	21.82	24.24	80	80	60	672.73		3.42336	11.5321	11.8918	11.8918	11.8918	4.50404	5.31565	3.2435	3.60323	11.8918	11.8918	8.91888	100		11	6	1	1	1	9	8	12	10	1	1	7		56.0608	-33.0308
1	Bachelorstudium - Betriebswirtschaftslehre	1	1	2020	731	private	68.25	73.2	77.53	76.29	77.53	80	79.38	67.63	20	77.53	78.14	52.78	828.26		8.24017	8.8378	9.36059	9.21088	9.36059	9.6588	9.58395	8.16531	2.4147	9.36059	9.43424	6.3724	100		9	8	4	7	4	1	2	10	12	4	3	11		69.0217	-0.771667
1	Bachelorstudium - Betriebswirtschaftslehre	1	1	2020	732	private	80	79.27	71.43	63.15	60	77.8	62.27	49.23	60.95	63.81	72.67	38.77	779.35		10.265	10.1713	9.16533	8.10291	7.69872	9.98268	7.98999	6.3168	7.82062	8.18759	9.32444	4.97466	100		1	2	5	7	10	3	8	11	9	6	4	12		64.9458	15.0542
1	Bachelorstudium - Wirtschaftsingenieurwesen (Elektr.Energ)	4	1	2020	733	private	72.94	69.41	69.41	57.06	57.06	55.29	55.29	34.12	20	39.41	80	53.53	663.52		10.9929	10.4609	10.4609	8.59959	8.59959	8.33283	8.33283	5.14227	3.01423	5.93953	12.0569	8.06758	100		2	3	3	5	5	7	7	11	12	10	1	9		55.2933	17.6467
1	Bachelorstudium - Wirtschaftsingenieurwesen (Elektr.Energ)	4	1	2020	734	private	59.6	80	52.4	21.8	24.2	48.2	44.6	23	29.6	21.8	33.8	27.8	466.8		12.7678	17.138	11.2254	4.67009	5.18423	10.3256	9.55441	4.92716	6.34105	4.67009	7.24079	5.95544	100		2	1	3	11	9	4	5	10	7	11	6	8		38.9	20.7
1	Bachelorstudium - Wirtschaftsingenieurwesen (Elektr.Energ)	4	0	2020	735	private	27.87	35.74	52.46	80	80	54.43	52.46	51.48	39.67	42.62	37.7	29.84	584.27		4.77005	6.11703	8.97873	13.6923	13.6923	9.3159	8.97873	8.81099	6.78967	7.29457	6.4525	5.10723	100		12	10	4	1	1	3	4	6	8	7	9	11		48.6892	-20.8192
1	Bachelorstudium - Wirtschaftsingenieurwesen (Maschinenbau)	5	0	2020	736	private	50.14	77.14	47.63	71.81	65.21	57.17	58.18	56.17	42.1	62	42.1	32.56	662.21		7.57162	11.6489	7.19258	10.844	9.84733	8.63321	8.78573	8.4822	6.3575	9.36259	6.3575	4.91687	100		8	1	9	2	3	6	5	7	10	4	10	12		55.1842	-5.04417
1	Bachelorstudium - Betriebswirtschaftslehre	1	1	2020	737	private	45.86	72.94	50.8	61.47	54.79	48.74	46.64	40.6	52.97	80	49.26	46.48	650.55		7.04942	11.2121	7.80878	9.44893	8.4221	7.49212	7.16932	6.24087	8.14234	12.2973	7.57205	7.14472	100		11	2	6	3	4	8	9	12	5	1	7	10		54.2125	-8.3525
1	Bachelorstudium - Betriebswirtschaftslehre	1	1	2020	738	private	69.33	69.33	60.67	63.33	63.33	72.67	72.67	43.33	23.33	53.33	77.33	48.67	717.32		9.66514	9.66514	8.45787	8.8287	8.8287	10.1308	10.1308	6.04054	3.25238	7.43462	10.7804	6.78498	100		4	4	8	6	6	2	2	11	12	9	1	10		59.7767	9.55333
1	Bachelorstudium - Wirtschaftsingenieurwesen (Bauwesen)	3	1	2020	739	private	20	45.6	69.6	68	68	20	20	20	20	20	80	52	503.2		3.97456	9.062	13.8315	13.5135	13.5135	3.97456	3.97456	3.97456	3.97456	3.97456	15.8983	10.3339	100		7	6	2	3	3	7	7	7	7	7	1	5		41.9333	-21.9333
1	Bachelorstudium - Betriebswirtschaftslehre	1	1	2020	740	private	80	68.97	20	57.24	37.24	65.52	65.52	69.66	38.62	30.34	62.07	20	615.18		13.0043	11.2114	3.25108	9.30459	6.05351	10.6505	10.6505	11.3235	6.27784	4.93189	10.0897	3.25108	100		1	3	11	7	9	4	4	2	8	10	6	11		51.265	28.735
1	Bachelorstudium - Wirtschaftswissenschaft	7	0	2020	741	private	62.5	62.5	45.83	53.33	47.5	40.83	60	53.33	20	51.67	54.17	31.67	583.33		10.7143	10.7143	7.85662	9.14234	8.1429	6.99947	10.2858	9.14234	3.42859	8.85776	9.28634	5.42917	100		1	1	9	5	8	10	3	5	12	7	4	11		48.6108	13.8892
1	Bachelorstudium - Wirtschaftsingenieurwesen (Bauwesen)	3	1	2020	742	private	80	78.21	36.62	77.31	36.02	35.11	35.11	20	33	60.3	54.03	38.44	584.15		13.6951	13.3887	6.26894	13.2346	6.16622	6.01044	6.01044	3.42378	5.64923	10.3227	9.24934	6.5805	100		1	2	7	3	8	9	9	12	11	4	5	6		48.6792	31.3208
1	Bachelorstudium - Betriebswirtschaftslehre	1	1	2020	743	private	80	80	64.44	56.67	54.44	42.22	42.22	31.11	42.22	51.11	76.67	54.44	675.54		11.8424	11.8424	9.53904	8.38884	8.05874	6.24981	6.24981	4.6052	6.24981	7.5658	11.3494	8.05874	100		1	1	4	5	6	9	9	12	9	8	3	6		56.295	23.705
1	Bachelorstudium - Wirtschaftsingenieurwesen (Maschinenbau)	5	1	2020	744	private	60	80	52.31	70.77	56.92	80	62.31	48.46	42.31	65.38	72.31	45	735.77		8.15472	10.873	7.10956	9.61849	7.73611	10.873	8.46868	6.5863	5.75044	8.88593	9.8278	6.11604	100		7	1	9	4	8	1	6	10	12	5	3	11		61.3142	-1.31417
1	Bachelorstudium - Betriebswirtschaftslehre	1	1	2020	745	private	48.97	80	68.62	58.28	63.45	43.79	67.59	75.86	50	71.72	60.34	63.45	752.07		6.51136	10.6373	9.12415	7.74928	8.43671	5.8226	8.9872	10.0868	6.64832	9.53635	8.02319	8.43671	100		11	1	4	9	6	12	5	2	10	3	8	6		62.6725	-13.7025
1	Bachelorstudium - Betriebswirtschaftslehre	1	1	2020	746	private	77.83	71.33	56.14	56.14	56.14	56.14	68.43	55.42	56.87	80	77	48.92	760.36		10.2359	9.38108	7.38334	7.38334	7.38334	7.38334	8.99968	7.28865	7.47935	10.5213	10.1268	6.43379	100		2	4	7	7	7	7	5	11	6	1	3	12		63.3633	14.4667
1	Bachelorstudium - Informatik	2	1	2020	747	private	57.75	48.99	66	56	51.69	28.09	28.09	20	44.94	23.37	67.87	46.29	539.08		10.7127	9.0877	12.2431	10.3881	9.58856	5.21073	5.21073	3.71002	8.33643	4.33516	12.59	8.58685	100		3	6	2	4	5	9	9	12	8	11	1	7		44.9233	12.8267
1	Bachelorstudium - Informatik	2	1	2020	748	private	40.69	42.76	46.9	77.24	73.79	80	75.17	36.55	58.62	40.69	22.07	20	614.48		6.62186	6.95873	7.63247	12.57	12.0085	13.0191	12.2331	5.94812	9.53977	6.62186	3.59165	3.25478	100		8	7	6	2	4	1	3	10	5	8	11	12		51.2067	-10.5167
1	Bachelorstudium - Betriebswirtschaftslehre	1	1	2020	749	private	71.08	57.3	58.92	37.84	45.14	54.86	52.43	35.41	24.86	64.85	61.05	26.49	590.23		12.0428	9.70808	9.98255	6.41106	7.64787	9.29468	8.88298	5.99936	4.21192	10.9872	10.3434	4.48808	100		1	5	4	9	8	6	7	10	12	2	3	11		49.1858	21.8942
1	Bachelorstudium - Wirtschaftsingenieurwesen (Maschinenbau)	5	1	2020	750	private	42.5	46.44	34.63	78.5	27.31	26.19	26.75	25.63	39.69	20	65.75	47	480.39		8.84698	9.66715	7.20873	16.3409	5.68496	5.45182	5.56839	5.33525	8.26204	4.16328	13.6868	9.78372	100		5	4	7	1	8	10	9	11	6	12	2	3		40.0325	2.4675
1	Bachelorstudium - Wirtschaftsingenieurwesen (Maschinenbau)	5	1	2020	751	private	50.43	49.82	63.2	72.94	68.53	37.04	37.65	27.3	35.21	28.52	41.91	20	532.55		9.46953	9.35499	11.8674	13.6964	12.8683	6.95522	7.06976	5.12628	6.61159	5.35537	7.86968	3.75552	100		4	5	3	1	2	8	7	11	9	10	6	12		44.3792	6.05083
1	Bachelorstudium - Wirtschaftsingenieurwesen (Maschinenbau)	5	1	2020	752	private	68.7	56.52	53.91	44.35	64.35	21.74	21.74	20	30.43	38.26	80	59.13	559.13		12.2869	10.1086	9.64176	7.93197	11.509	3.88818	3.88818	3.57699	5.44238	6.84277	14.3079	10.5754	100		2	5	6	7	3	10	10	12	9	8	1	4		46.5942	22.1058
1	Bachelorstudium - Wirtschaftsingenieurwesen (WPT)	6	1	2020	753	private	80	80	58.95	72.63	70.53	66.32	74.74	44.21	28.42	51.58	49.47	21.05	697.9		11.463	11.463	8.44677	10.4069	10.106	9.50279	10.7093	6.33472	4.07222	7.39074	7.08841	3.01619	100		1	1	7	4	5	6	3	10	11	8	9	12		58.1583	21.8417
1	Bachelorstudium - Wirtschaftsingenieurwesen (Bauwesen)	3	1	2020	754	private	72.65	71.43	71.43	53.06	53.67	55.51	70.2	45.1	21.22	20.61	41.43	51.84	628.15		11.5657	11.3715	11.3715	8.44703	8.54414	8.83706	11.1757	7.17981	3.37817	3.28106	6.59556	8.25281	100		1	2	2	7	6	5	4	9	11	12	10	8		52.3458	20.3042
1	Bachelorstudium - Wirtschaftsingenieurwesen (Maschinenbau)	5	1	2020	755	private	80	79.22	68.31	72.21	28.57	79.22	55.06	40.26	51.95	72.99	69.09	20	716.88		11.1595	11.0507	9.52879	10.0728	3.98533	11.0507	7.6805	5.616	7.24668	10.1816	9.6376	2.78987	100		1	2	7	5	11	2	8	10	9	4	6	12		59.74	20.26
1	Bachelorstudium - Wirtschaftsingenieurwesen (Maschinenbau)	5	1	2020	756	private	68.61	68.61	54.94	68.61	68.61	80	68.61	49.62	67.85	80	67.85	26.08	769.39		8.91745	8.91745	7.14072	8.91745	8.91745	10.3978	8.91745	6.44927	8.81867	10.3978	8.81867	3.3897	100		3	3	10	3	3	1	3	11	8	1	8	12		64.1158	4.49417
1	Bachelorstudium - Betriebswirtschaftslehre	1	1	2020	757	private	46.38	44.97	66.17	63.77	61.97	45.91	46.38	37.9	20	36.96	78.42	35.55	584.38		7.93662	7.69534	11.3231	10.9124	10.6044	7.85619	7.93662	6.48551	3.42243	6.32465	13.4194	6.08337	100		5	8	2	3	4	7	5	9	12	10	1	11		48.6983	-2.31833
1	Bachelorstudium - Wirtschaftsingenieurwesen (Elektr.Energ)	4	1	2020	758	private	75.59	65.88	37.65	57.94	63.24	55.29	55.29	29.71	62.35	34.12	70.29	47.35	654.7		11.5457	10.0626	5.75073	8.84985	9.65939	8.44509	8.44509	4.53796	9.52345	5.21155	10.7362	7.23232	100		1	3	10	6	4	7	7	12	5	11	2	9		54.5583	21.0317
1	Bachelorstudium - Wirtschaftsingenieurwesen (Bauwesen)	3	1	2020	759	private	59.29	57.14	76.43	78.57	60.71	57.14	70	76.43	35.71	68.57	77.14	55.71	772.84		7.6717	7.39351	9.8895	10.1664	7.85544	7.39351	9.0575	9.8895	4.62062	8.87247	9.98137	7.20848	100		8	9	3	1	7	9	5	3	12	6	2	11		64.4033	-5.11333
1	Bachelorstudium - Wirtschaftsingenieurwesen (Elektr.Energ)	4	1	2020	760	private	78.67	77.34	74.35	75.48	65.31	72.09	50.62	54.01	54.01	76.61	67.57	35.93	781.99		10.0602	9.89015	9.50779	9.6523	8.35177	9.21879	6.47323	6.90674	6.90674	9.7968	8.64078	4.59469	100		1	2	5	4	8	6	11	9	9	3	7	12		65.1658	13.5042
1	Bachelorstudium - Betriebswirtschaftslehre	1	1	2020	761	private	74	73	39	59	45	43	44.75	23	20	28.25	67	41.75	557.75		13.2676	13.0883	6.99238	10.5782	8.06813	7.70955	8.02331	4.12371	3.58584	5.06499	12.0126	7.48543	100		1	2	9	4	5	7	6	11	12	10	3	8		46.4792	27.5208
1	Bachelorstudium - Betriebswirtschaftslehre	1	0	2020	762	private	52.5	59.17	74.17	80	80	79	74.17	42.5	42.5	75	74.17	22.5	755.68		6.94739	7.83003	9.815	10.5865	10.5865	10.4542	9.815	5.62407	5.62407	9.92484	9.815	2.97745	100		9	8	5	1	1	3	5	10	10	4	5	12		62.9733	-10.4733
1	Bachelorstudium - Wirtschaftsingenieurwesen (Maschinenbau)	5	0	2020	763	private	78.67	80	74.67	53.33	74.67	52	52	45.33	60	80	62.67	50.67	764.01		10.297	10.4711	9.77343	6.98028	9.77343	6.80619	6.80619	5.93317	7.8533	10.4711	8.20277	6.63211	100		3	1	4	8	4	9	9	12	7	1	6	11		63.6675	15.0025
1	Bachelorstudium - Wirtschaftsingenieurwesen (Maschinenbau)	5	1	2020	764	private	70.27	63.78	75.95	38	80	29.27	29.27	31.58	36.22	53.24	57.3	20	584.88		12.0144	10.9048	12.9856	6.49706	13.678	5.00445	5.00445	5.3994	6.19272	9.10272	9.79688	3.4195	100		3	4	2	7	1	10	10	9	8	6	5	12		48.74	21.53
1	Bachelorstudium - Wirtschaftsingenieurwesen (Elektr.Energ)	4	1	2020	765	private	80	71.57	65.5	56	58	52.9	52.87	34	21.94	45	75.32	46.56	659.66		12.1275	10.8495	9.92936	8.48922	8.79241	8.01928	8.01473	5.15417	3.32596	6.8217	11.418	7.05818	100		1	3	4	6	5	7	8	11	12	10	2	9		54.9717	25.0283
1	Bachelorstudium - Betriebswirtschaftslehre	1	1	2020	766	private	57.5	80	64.12	64.12	57.5	74.17	54.56	28.82	21.47	65.59	58.24	20	646.09		8.89969	12.3822	9.92431	9.92431	8.89969	11.4798	8.44464	4.46068	3.32307	10.1518	9.01422	3.09554	100		7	1	4	4	7	2	9	10	11	3	6	12		53.8408	3.65917
1	#N/A	15	1	2020	767	private	78.26	60.87	61.74	61.74	67.83	46.96	47.83	21.74	37.39	57.39	64.35	25.22	631.32		12.3962	9.6417	9.77951	9.77951	10.7442	7.43838	7.57619	3.44358	5.92251	9.09048	10.1929	3.9948	100		1	6	4	4	2	9	8	12	10	7	3	11		52.61	25.65
1	Bachelorstudium - Betriebswirtschaftslehre	1	1	2020	768	private	80	74.55	49.09	60.61	56.36	64.24	64.24	60	31.52	77.58	63.64	42.42	724.25		11.0459	10.2934	6.77805	8.36866	7.78184	8.86987	8.86987	8.28443	4.35209	10.7118	8.78702	5.85709	100		1	3	10	7	9	4	4	8	12	2	6	11		60.3542	19.6458
1	Masterstudium - Wirtschaftswissenschaft	8	0	2020	769	private	80	60.22	72.09	71.43	56.26	79.34	70.11	69.45	31.21	29.89	74.73	38.46	733.19		10.9112	8.21342	9.83238	9.74236	7.67332	10.8212	9.56232	9.47231	4.25674	4.07671	10.1924	5.24557	100		1	8	4	5	9	2	6	7	11	12	3	10		61.0992	18.9008
1	Bachelorstudium - Betriebswirtschaftslehre	1	1	2020	770	private	67.25	67.25	43.25	67.25	43.25	20	20	20	20	44	80	20	512.25		13.1284	13.1284	8.44314	13.1284	8.44314	3.90434	3.90434	3.90434	3.90434	8.58956	15.6174	3.90434	100		2	2	6	2	6	8	8	8	8	5	1	8		42.6875	24.5625
1	Bachelorstudium - Betriebswirtschaftslehre	1	1	2020	771	private	71.91	71.91	63.82	76.63	48.99	35.51	51.69	34.83	44.94	59.1	80	38.88	678.21		10.6029	10.6029	9.41006	11.2989	7.22343	5.23584	7.62153	5.13558	6.62627	8.71412	11.7958	5.73274	100		3	3	5	2	8	11	7	12	9	6	1	10		56.5175	15.3925
1	Bachelorstudium - Wirtschaftsingenieurwesen (Elektr.Energ)	4	1	2020	772	private	49.2	45.9	51.82	65.45	62.73	20.55	21.65	31.57	20	30.47	51.4	20	470.74		10.4516	9.75061	11.0082	13.9036	13.3258	4.36547	4.59914	6.70646	4.24863	6.47279	10.919	4.24863	100		5	6	3	1	2	10	9	7	11	8	4	11		39.2283	9.97167
1	Bachelorstudium - Wirtschaftsingenieurwesen (Bauwesen)	3	1	2020	773	private	79.02	63.95	51.39	68.97	61.31	27.53	25.02	21.26	58.93	36.32	38.84	31.3	563.84		14.0146	11.3419	9.11429	12.2322	10.8737	4.88259	4.43743	3.77057	10.4515	6.44154	6.88848	5.55122	100		1	3	6	2	4	10	11	12	5	8	7	9		46.9867	32.0333
1	Bachelorstudium - Betriebswirtschaftslehre	1	0	2020	774	private	20	20	44.92	20	20	73.54	25.54	30.15	55.08	20	20	20	369.23		5.41668	5.41668	12.1659	5.41668	5.41668	19.9171	6.9171	8.16564	14.9175	5.41668	5.41668	5.41668	100		6	6	3	6	6	1	5	4	2	6	6	6		30.7692	-10.7692
1	Bachelorstudium - Betriebswirtschaftslehre	1	1	2020	775	private	80	80	70.45	60.23	78.64	80	58.86	26.82	56.82	73.86	77.27	36.36	779.31		10.2655	10.2655	9.04005	7.72863	10.091	10.2655	7.55284	3.44151	7.29107	9.47761	9.91518	4.66567	100		1	1	7	8	4	1	9	12	10	6	5	11		64.9425	15.0575
1	Bachelorstudium - Wirtschaftsingenieurwesen (Maschinenbau)	5	1	2020	776	private	80	74	63.53	78.21	49.25	62.17	62.17	26.8	41.08	73	80	55.37	745.58		10.7299	9.92516	8.52088	10.4898	6.6056	8.33847	8.33847	3.59452	5.5098	9.79104	10.7299	7.42643	100		1	4	6	3	10	7	7	12	11	5	1	9		62.1317	17.8683
1	Bachelorstudium - Wirtschaftsingenieurwesen (Maschinenbau)	5	1	2020	777	private	80	80	68	78.14	66.39	60.82	58.97	44.74	63.3	47.22	60.82	44.12	752.52		10.6309	10.6309	9.0363	10.3838	8.82236	8.08218	7.83634	5.94536	8.41174	6.27492	8.08218	5.86297	100		1	1	4	3	5	7	9	11	6	10	7	12		62.71	17.29
1	Bachelorstudium - Wirtschaftsingenieurwesen (Maschinenbau)	5	1	2020	778	private	80	79.55	79.55	20	20	29	20	50.75	20	69.2	73.25	20	561.3		14.2526	14.1725	14.1725	3.56316	3.56316	5.16658	3.56316	9.04151	3.56316	12.3285	13.0501	3.56316	100		1	2	2	8	8	7	8	6	8	5	4	8		46.775	33.225
1	Bachelorstudium - Wirtschaftsingenieurwesen (Maschinenbau)	5	1	2020	779	private	38.3	66	75.26	80	60.37	61.45	54.45	58.22	50.14	61.45	57.14	25.38	688.16		5.56557	9.59079	10.9364	11.6252	8.77267	8.92961	7.9124	8.46024	7.2861	8.92961	8.3033	3.6881	100		11	3	2	1	6	4	9	7	10	4	8	12		57.3467	-19.0467
1	Bachelorstudium - Wirtschaftsingenieurwesen (Maschinenbau)	5	1	2020	780	private	74.17	74.17	69.17	75	75.83	59.17	75	55.83	69.17	68.33	77.5	64.17	837.51		8.85601	8.85601	8.25901	8.95512	9.05422	7.06499	8.95512	6.66619	8.25901	8.15871	9.25362	7.662	100		5	5	7	3	2	11	3	12	7	9	1	10		69.7925	4.3775
1	Bachelorstudium - Wirtschaftsingenieurwesen (Maschinenbau)	5	1	2020	781	private	79.21	79.21	78.42	47.63	61.84	80	80	68.16	40.53	78.42	57.89	20	771.31		10.2695	10.2695	10.1671	6.17521	8.01753	10.372	10.372	8.83691	5.2547	10.1671	7.50541	2.59299	100		3	3	5	10	8	1	1	7	11	5	9	12		64.2758	14.9342
1	Bachelorstudium - Wirtschaftsingenieurwesen (Maschinenbau)	5	1	2020	782	private	39.32	69.83	53.56	77.97	64.75	64.75	74.92	71.86	37.29	63.73	48.47	36.27	702.72		5.5954	9.9371	7.62181	11.0955	9.2142	9.2142	10.6614	10.226	5.30652	9.06905	6.89748	5.16137	100		10	4	8	1	5	5	2	3	11	7	9	12		58.56	-19.24
1	Bachelorstudium - Wirtschaftsingenieurwesen (Maschinenbau)	5	1	2020	783	private	80	78.82	64.71	64.71	57	60	56.47	41.18	20	44.71	60	35.29	662.89		12.0684	11.8904	9.7618	9.7618	8.59871	9.05128	8.51876	6.21219	3.01709	6.74471	9.05128	5.32366	100		1	2	3	3	7	5	8	10	12	9	5	11		55.2408	24.7592
1	Bachelorstudium - Wirtschaftsingenieurwesen (Maschinenbau)	5	1	2020	784	private	26.07	80	80	69.89	43.6	67.87	80	20	26.07	64.49	80	80	717.99		3.63097	11.1422	11.1422	9.73412	6.07251	9.45278	11.1422	2.78555	3.63097	8.98202	11.1422	11.1422	100		10	1	1	6	9	7	1	12	10	8	1	1		59.8325	-33.7625
1	Bachelorstudium - Wirtschaftsingenieurwesen (Maschinenbau)	5	1	2020	785	private	67.87	39.79	48.72	53.83	47.45	44.89	45.53	21.91	28.3	39.15	72.34	26.38	536.16		12.6585	7.42129	9.08684	10.0399	8.84997	8.3725	8.49187	4.08647	5.27828	7.30192	13.4922	4.92017	100		2	8	4	3	5	7	6	12	10	9	1	11		44.68	23.19
1	Bachelorstudium - Wirtschaftsingenieurwesen (Maschinenbau)	5	0	2020	786	private	74.07	80	69.45	52.97	50.33	68.79	74.07	62.2	20	67.47	65.49	56.26	741.1		9.9946	10.7948	9.3712	7.14748	6.79126	9.28215	9.9946	8.39293	2.69869	9.10403	8.83686	7.59142	100		2	1	4	10	11	5	2	8	12	6	7	9		61.7583	12.3117
1	Bachelorstudium - Wirtschaftsingenieurwesen (Maschinenbau)	5	1	2020	787	private	37.25	37.25	68	75.5	47	44.75	44.75	26.75	50.75	80	62.75	42.5	617.25		6.03483	6.03483	11.0166	12.2317	7.61442	7.2499	7.2499	4.33374	8.22195	12.9607	10.1661	6.88538	100		10	10	3	2	6	7	7	12	5	1	4	9		51.4375	-14.1875
1	Bachelorstudium - Wirtschaftsingenieurwesen (Maschinenbau)	5	1	2020	788	private	76.04	80	60.22	56.26	55.6	49.01	62.2	25.93	71.43	45.05	80	80	741.74		10.2516	10.7855	8.11875	7.58487	7.49589	6.60744	8.38569	3.49583	9.63006	6.07356	10.7855	10.7855	100		4	1	7	8	9	10	6	12	5	11	1	1		61.8117	14.2283
1	Bachelorstudium - Wirtschaftsingenieurwesen (Maschinenbau)	5	0	2020	789	private	77.66	43.33	75.32	72.99	33.53	37.73	34.47	30.73	27.93	34.47	69.87	29.33	567.36		13.688	7.63713	13.2755	12.8648	5.90983	6.6501	6.07551	5.41631	4.9228	6.07551	12.3149	5.16956	100		1	5	2	3	9	6	7	10	12	7	4	11		47.28	30.38
1	Bachelorstudium - Wirtschaftsingenieurwesen (Maschinenbau)	5	0	2020	790	private	80	79.13	65	57.17	70.87	56.52	50	54	22.61	78.7	68.26	61.74	744		10.7527	10.6358	8.73656	7.68414	9.52554	7.59677	6.72043	7.25806	3.03898	10.578	9.17473	8.29839	100		1	2	6	8	4	9	11	10	12	3	5	7		62	18
1	Bachelorstudium - Wirtschaftsingenieurwesen (Maschinenbau)	5	1	2020	791	private	80	80	80	76.79	77.86	77.86	69.29	53.21	62.86	57.5	80	75.71	871.08		9.184	9.184	9.184	8.81549	8.93833	8.93833	7.95449	6.10851	7.21633	6.601	9.184	8.69151	100		1	1	1	7	5	5	9	12	10	11	1	8		72.59	7.41
1	Bachelorstudium - Wirtschaftsingenieurwesen (Maschinenbau)	5	1	2020	792	private	63.2	63.2	72.2	53	80	80	80	21.2	80	80	80	80	832.8		7.58886	7.58886	8.66955	6.36407	9.60615	9.60615	9.60615	2.54563	9.60615	9.60615	9.60615	9.60615	100		9	9	8	11	1	1	1	12	1	1	1	1		69.4	-6.2
1	Bachelorstudium - Wirtschaftsingenieurwesen (Maschinenbau)	5	1	2020	793	private	80	72	74	74	68.67	80	59.33	70.67	50	75.33	79.33	24	807.33		9.90921	8.91829	9.16602	9.16602	8.50582	9.90921	7.34892	8.75355	6.19325	9.33076	9.82622	2.97276	100		1	7	5	5	9	1	10	8	11	4	3	12		67.2775	12.7225
1	Bachelorstudium - Wirtschaftsingenieurwesen (Maschinenbau)	5	1	2020	794	private	63.8	71	80	80	69.2	64.4	62	53.6	25.4	38	80	21.2	708.6		9.00367	10.0198	11.2899	11.2899	9.76574	9.08834	8.74965	7.56421	3.58453	5.36269	11.2899	2.99181	100		7	4	1	1	5	6	8	9	11	10	1	12		59.05	4.75
1	Bachelorstudium - Wirtschaftsingenieurwesen (Maschinenbau)	5	1	2020	795	private	80	78.15	46.77	77.23	42	69.85	57.85	41.23	32	60	75.38	20	680.46		11.7568	11.4849	6.87329	11.3497	6.1723	10.2651	8.5016	6.05914	4.7027	8.81756	11.0778	2.93919	100		1	2	8	3	9	5	7	10	11	6	4	12		56.705	23.295
1	Bachelorstudium - Betriebswirtschaftslehre	1	1	2020	796	private	74.93	57.02	46.76	41.97	52.26	45.35	37.28	28.45	24.23	33.38	67.32	36.47	545.42		13.738	10.4543	8.57321	7.69499	9.58161	8.31469	6.8351	5.21616	4.44245	6.12005	12.3428	6.68659	100		1	3	5	7	4	6	8	11	12	10	2	9		45.4517	29.4783
1	Bachelorstudium - Wirtschaftsingenieurwesen (Bauwesen)	3	1	2020	797	private	80	77.98	65.17	67.19	69.89	73.26	67.19	24.72	59.78	63.15	55.73	44.27	748.33		10.6905	10.4205	8.70872	8.97866	9.33946	9.7898	8.97866	3.30336	7.98845	8.43879	7.44725	5.91584	100		1	2	7	5	4	3	5	12	9	8	10	11		62.3608	17.6392
1	Bachelorstudium - Wirtschaftsingenieurwesen (Maschinenbau)	5	1	2020	798	private	80	59.31	52.07	47.93	39.66	67.59	58.28	25.17	52.07	60.34	73.79	20	636.21		12.5745	9.32239	8.1844	7.53368	6.23379	10.6239	9.1605	3.95624	8.1844	9.48429	11.5984	3.14362	100		1	5	7	9	10	3	6	11	7	4	2	12		53.0175	26.9825
1	Bachelorstudium - Wirtschaftsingenieurwesen (Maschinenbau)	5	0	2020	799	private	80	79.19	50	77.57	79.19	80	69.46	72.7	70.27	35.41	80	67.84	841.63		9.50536	9.40912	5.94085	9.21664	9.40912	9.50536	8.25303	8.638	8.34927	4.20731	9.50536	8.06055	100		1	4	11	6	4	1	9	7	8	12	1	10		70.1358	9.86417
1	Bachelorstudium - Wirtschaftsingenieurwesen (Maschinenbau)	5	0	2020	800	private	80	70.15	57.31	43.88	52.84	49.85	51.34	38.66	53.58	58	65.67	61.79	683.07		11.7118	10.2698	8.39006	6.42394	7.73566	7.29793	7.51607	5.65974	7.844	8.49108	9.61395	9.04593	100		1	2	6	11	8	10	9	12	7	5	3	4		56.9225	23.0775
2	Bachelorstudium - Wirtschaftsingenieurwesen (Elektr.Energ)	4	1	2020	801	private	70	70	60.83	80	70.83	29.17	29.17	59.17	67.5	60.83	80	25.83	703.33		9.95265	9.95265	8.64886	11.3745	10.0707	4.14741	4.14741	8.41284	9.5972	8.64886	11.3745	3.67253	100		4	4	7	1	3	10	10	9	6	7	1	12		58.6108	11.3892
2	Bachelorstudium - Informatik	2	1	2020	802	private	54.7	58.31	46.02	59.04	59.04	59.04	48.92	77.11	25.78	46.75	60.48	20.72	615.91		8.88117	9.46729	7.47187	9.58582	9.58582	9.58582	7.94272	12.5197	4.18568	7.59039	9.81962	3.36413	100		7	6	10	3	3	3	8	1	11	9	2	12		51.3258	3.37417
2	Masterstudium - Werkstoffingenieurwesen	13	1	2020	803	private	72	72	65	59	63	53	52.73	38.18	45.45	52	80	20	672.36		10.7085	10.7085	9.66744	8.77506	9.36998	7.88268	7.84252	5.67851	6.75977	7.73395	11.8984	2.9746	100		2	2	4	6	5	7	8	11	10	9	1	12		56.03	15.97
2	Masterstudium - Wirtschaftswissenschaft	8	1	2020	804	private	73.23	59	76.13	78	30.65	47.1	33.55	56.77	67.42	46.13	77.1	56.77	701.85		10.4339	8.40635	10.847	11.1135	4.36703	6.71084	4.78022	8.08862	9.60604	6.57263	10.9853	8.08862	100		4	6	3	1	12	9	11	7	5	10	2	7		58.4875	14.7425
2	Masterstudium - Wirtschaftswissenschaft	8	1	2020	805	private	77.8	66.1	60.24	52.2	36.83	63.9	63.9	55	28.05	55.85	66.83	34	660.7		11.7754	10.0045	9.1176	7.90071	5.57439	9.67156	9.67156	8.3245	4.2455	8.45316	10.115	5.14606	100		1	3	6	9	10	4	4	8	12	7	2	11		55.0583	22.7417
2	Bachelorstudium - Informatik	2	0	2020	806	private	80	66.5	74	54.5	45.5	48.5	56	20	42.5	38	67	53	645.5		12.3935	10.3021	11.464	8.44307	7.0488	7.51356	8.67545	3.09837	6.58404	5.88691	10.3796	8.21069	100		1	4	2	6	9	8	5	12	10	11	3	7		53.7917	26.2083
2	Bachelorstudium - Wirtschaftsingenieurwesen (Bauwesen)	3	1	2020	807	private	77.86	75	60.71	46.43	48.57	77.86	73.57	48.57	30.71	72.14	52.86	42.14	706.42		11.0218	10.6169	8.59404	6.57258	6.87551	11.0218	10.4145	6.87551	4.34727	10.2121	7.4828	5.96529	100		1	3	6	10	8	1	4	8	12	5	7	11		58.8683	18.9917
2	Bachelorstudium - Wirtschaftsingenieurwesen (Bauwesen)	3	1	2020	808	private	77.66	70.65	63	48.05	75.32	55.91	54	26.1	67	33.55	80	53.88	705.12		11.0137	10.0196	8.93465	6.81444	10.6819	7.92915	7.65827	3.7015	9.50193	4.75806	11.3456	7.64125	100		2	4	6	10	3	7	8	12	5	11	1	9		58.76	18.9
2	Bachelorstudium - Informatik	2	1	2020	809	private	79	78	41	60.8	47	58.4	71.6	29	38.6	54.2	75	52.4	685		11.5328	11.3869	5.9854	8.87591	6.86131	8.52555	10.4526	4.23358	5.63504	7.91241	10.9489	7.64964	100		1	2	10	5	9	6	4	12	11	7	3	8		57.0833	21.9167
2	Masterstudium - Wirtschaftswissenschaft	8	1	2020	810	private	70.25	63.5	43.88	35.61	42.96	42.04	33.78	37.45	41.12	55.82	57.65	33.78	557.84		12.5932	11.3832	7.86605	6.38355	7.70113	7.53621	6.0555	6.71339	7.37129	10.0065	10.3345	6.0555	100		1	2	5	10	6	7	11	9	8	4	3	11		46.4867	23.7633
2	Masterstudium - Wirtschaftswissenschaft	8	1	2020	811	private	80	66.85	42.19	80	67.67	47.95	73.42	40.55	75.89	55.34	61.1	46.3	737.26		10.851	9.06736	5.72254	10.851	9.17858	6.50381	9.95849	5.50009	10.2935	7.50617	8.28744	6.28001	100		1	6	11	1	5	9	4	12	3	8	7	10		61.4383	18.5617
2	Bachelorstudium - Informatik	2	1	2020	812	private	75.07	75.07	78	62.74	71	20	21.64	24.11	56.16	70.96	80	65.21	699.96		10.7249	10.7249	11.1435	8.96337	10.1434	2.85731	3.09161	3.44448	8.02332	10.1377	11.4292	9.31625	100		3	3	2	8	5	12	11	10	9	6	1	7		58.33	16.74
2	Bachelorstudium - Wirtschaftsingenieurwesen (Maschinenbau)	5	0	2020	813	private	80	80	60.43	54.57	63.7	71	68.26	53.91	34	74.78	42	20	702.65		11.3855	11.3855	8.6003	7.76631	9.06568	10.1046	9.71465	7.67238	4.83882	10.6426	5.97737	2.84637	100		1	1	7	8	6	4	5	9	11	3	10	12		58.5542	21.4458
2	Bachelorstudium - Betriebswirtschaftslehre	1	1	2020	814	private	64.53	60	62.08	31.19	54.75	33.58	29.51	23.87	53.85	39.4	75.87	67.89	596.52		10.8177	10.0583	10.407	5.22866	9.17823	5.62932	4.94703	4.00154	9.02736	6.60498	12.7188	11.381	100		3	5	4	10	6	9	11	12	7	8	1	2		49.71	14.82
2	Bachelorstudium - Informatik	2	1	2020	815	private	80	80	63.56	73.42	51.23	60.27	60.27	51.23	44.66	47.95	80	20	712.59		11.2267	11.2267	8.91958	10.3033	7.18927	8.45788	8.45788	7.18927	6.26728	6.72897	11.2267	2.80666	100		1	1	5	4	8	6	6	8	11	10	1	12		59.3825	20.6175
2	Bachelorstudium - Wirtschaftsingenieurwesen (Bauwesen)	3	1	2020	816	private	80	80	55.12	80	80	55.12	55.12	44.15	48.54	62.44	58.05	36.1	734.64		10.8897	10.8897	7.50299	10.8897	10.8897	7.50299	7.50299	6.00975	6.60732	8.4994	7.90183	4.91397	100		1	1	7	1	1	7	7	11	10	5	6	12		61.22	18.78
2	Bachelorstudium - Informatik	2	1	2020	817	private	33	28.57	51.84	54.29	57.96	53.06	39.59	45.71	35.92	34.69	32.24	23.67	490.54		6.72728	5.82419	10.5679	11.0674	11.8156	10.8167	8.0707	9.3183	7.32254	7.0718	6.57235	4.82529	100		9	11	4	2	1	3	6	5	7	8	10	12		40.8783	-7.87833
2	Masterstudium - Wirtschaftswissenschaft	8	1	2020	818	private	80	77.04	74.07	80	80	80	80	54.07	26.67	20	80	31.85	763.7		10.4753	10.0877	9.69883	10.4753	10.4753	10.4753	10.4753	7.08001	3.49221	2.61883	10.4753	4.17049	100		1	7	8	1	1	1	1	9	11	12	1	10		63.6417	16.3583
2	Bachelorstudium - Informatik	2	1	2020	819	private	75.71	69	57.35	72.65	66.53	76.94	63.47	25.51	28.57	50.61	78.16	45.1	709.6		10.6694	9.72379	8.08202	10.2382	9.3757	10.8427	8.94448	3.59498	4.02621	7.13219	11.0147	6.35569	100		3	5	8	4	6	2	7	12	11	9	1	10		59.1333	16.5767
2	Bachelorstudium - Informatik	2	1	2020	820	private	80	77.39	62.39	67.61	67.61	55.87	55.87	47.39	27.17	61.09	71.52	66.96	740.87		10.7981	10.4458	8.42118	9.12576	9.12576	7.54113	7.54113	6.39653	3.66731	8.24571	9.65352	9.03802	100		1	2	7	4	4	9	9	11	12	8	3	6		61.7392	18.2608
2	Bachelorstudium - Mathematik	14	0	2020	821	private	80	80	80	80	80	80	80	20	20	80	80	80	840		9.52381	9.52381	9.52381	9.52381	9.52381	9.52381	9.52381	2.38095	2.38095	9.52381	9.52381	9.52381	100		1	1	1	1	1	1	1	11	11	1	1	1		70	10
2	Bachelorstudium - Wirtschaftswissenschaft	7	1	2020	822	private	56.69	57.94	54.61	55.86	57.53	55.44	55.44	62.7	52.11	58.78	80	79.15	726.25		7.80585	7.97797	7.51945	7.69157	7.92151	7.63373	7.63373	8.63339	7.17522	8.09363	11.0155	10.8985	100		7	5	11	8	6	9	9	3	12	4	1	2		60.5208	-3.83083
2	Bachelorstudium - Informatik	2	1	2020	823	private	21.34	63.89	78.06	32.09	32.09	57.62	32.09	28.06	20	37.46	26.72	30.75	460.17		4.63742	13.884	16.9633	6.97351	6.97351	12.5215	6.97351	6.09775	4.34622	8.14047	5.80655	6.68231	100		11	2	1	5	5	3	5	9	12	4	10	8		38.3475	-17.0075
2	Bachelorstudium - Wirtschaftsingenieurwesen (Maschinenbau)	5	0	2020	824	private	79.23	80	80	80	80	80	80	73.85	66.92	80	73.85	59.23	913.08		8.67722	8.76155	8.76155	8.76155	8.76155	8.76155	8.76155	8.08801	7.32904	8.76155	8.08801	6.48684	100		8	1	1	1	1	1	1	9	11	1	9	12		76.09	3.14
2	Bachelorstudium - Informatik	2	1	2020	825	private	43.96	80	55.1	59.56	78.31	40.06	44.52	30.59	28.92	58.03	52.32	35.04	606.41		7.24922	13.1924	9.08626	9.82174	12.9137	6.60609	7.34157	5.04444	4.76905	9.56943	8.62783	5.77827	100		8	1	5	3	2	9	7	11	12	4	6	10		50.5342	-6.57417
2	Bachelorstudium - Informatik	2	1	2020	826	private	78.5	71	75.5	58.25	73.25	75.5	53	64.25	53.75	65.75	47.75	44	760.5		10.3222	9.33596	9.92768	7.65943	9.63182	9.92768	6.9691	8.44839	7.06772	8.64563	6.27876	5.78567	100		1	5	2	8	4	2	10	7	9	6	11	12		63.375	15.125
2	Bachelorstudium - Informatik	2	1	2020	827	private	42.8	48.8	62.6	74	52.4	35	34.4	71.6	20	50.6	71.6	20	583.8		7.33128	8.35903	10.7229	12.6756	8.97568	5.9952	5.89243	12.2645	3.42583	8.66735	12.2645	3.42583	100		8	7	4	1	5	9	10	2	11	6	2	11		48.65	-5.85
2	#N/A	15	0	2020	828	private	80	74.44	80	66.67	73.33	74.44	73.33	74.44	58.89	57.78	80	78.89	872.21		9.1721	8.53464	9.1721	7.6438	8.40738	8.53464	8.40738	8.53464	6.75181	6.62455	9.1721	9.04484	100		1	5	1	10	8	5	8	5	11	12	1	4		72.6842	7.31583
2	Bachelorstudium - Informatik	2	1	2020	829	private	74.22	67.71	59.76	60.48	38.8	68.43	69.16	48.19	20	76.39	80	25.78	688.92		10.7734	9.82843	8.67445	8.77896	5.632	9.93294	10.0389	6.99501	2.90309	11.0884	11.6124	3.74209	100		3	6	8	7	10	5	4	9	12	2	1	11		57.41	16.81
2	Bachelorstudium - Wirtschaftsingenieurwesen (Bauwesen)	3	0	2020	830	private	48.45	75.05	80	80	80	59.59	59.59	36.08	21.24	54.02	80	20.62	694.64		6.97484	10.8042	11.5168	11.5168	11.5168	8.57854	8.57854	5.19406	3.0577	7.77669	11.5168	2.96844	100		9	5	1	1	1	6	6	10	11	8	1	12		57.8867	-9.43667
2	Bachelorstudium - Wirtschaftswissenschaft	7	1	2020	831	private	68	78	46.81	31.49	45.53	58.3	58.3	63.4	23.83	37.87	34.04	21.28	566.85		11.9961	13.7603	8.25792	5.55526	8.03211	10.2849	10.2849	11.1846	4.20393	6.68078	6.00512	3.75408	100		2	1	6	10	7	4	4	3	11	8	9	12		47.2375	20.7625
2	Bachelorstudium - Informatik	2	1	2020	832	private	73.68	63.42	53.95	77.63	66.58	60.26	56.32	63.42	63.42	55.53	69.74	62.63	766.58		9.61152	8.27311	7.03775	10.1268	8.68533	7.86089	7.34692	8.27311	8.27311	7.24386	9.09755	8.17005	100		2	5	12	1	4	9	10	5	5	11	3	8		63.8817	9.79833
2	Bachelorstudium - Wirtschaftsingenieurwesen (Elektr.Energ)	4	1	2020	833	private	77.63	77.63	53.16	63.42	62.63	61.84	63.42	30.26	57.11	61.05	80	48.42	736.57		10.5394	10.5394	7.21724	8.61018	8.50293	8.39567	8.61018	4.10823	7.75351	8.28842	10.8612	6.57371	100		2	2	10	4	6	7	4	12	9	8	1	11		61.3808	16.2492
2	Bachelorstudium - Informatik	2	1	2020	834	private	80	80	45	75.71	67.14	71.43	70.71	40	47.14	30	71.43	22.14	700.7		11.4172	11.4172	6.42215	10.8049	9.58185	10.1941	10.0913	5.70858	6.72756	4.28143	10.1941	3.1597	100		1	1	9	3	7	4	6	10	8	11	4	12		58.3917	21.6083
2	Bachelorstudium - Mathematik	14	1	2020	835	private	41.33	26.67	75.33	80	80	80	74	26.67	68.67	30.67	68.67	42.67	694.68		5.9495	3.83918	10.8438	11.5161	11.5161	11.5161	10.6524	3.83918	9.88513	4.41498	9.88513	6.1424	100		9	11	4	1	1	1	5	11	6	10	6	8		57.89	-16.56
2	Bachelorstudium - Wirtschaftsingenieurwesen (Elektr.Energ)	4	1	2020	836	private	80	70.91	80	70	73.64	47.27	55.45	38.18	36.36	79.09	73.64	55.45	759.99		10.5265	9.33039	10.5265	9.21065	9.6896	6.21982	7.29615	5.02375	4.78427	10.4067	9.6896	7.29615	100		1	6	1	7	4	10	8	11	12	3	4	8		63.3325	16.6675
2	Bachelorstudium - Wirtschaftsingenieurwesen (Maschinenbau)	5	1	2020	837	private	57.38	57.38	68.2	73.11	54	41.64	41.64	51.48	71.84	63.28	62.3	20	662.25		8.6644	8.6644	10.2982	11.0396	8.15402	6.28766	6.28766	7.7735	10.8479	9.5553	9.40732	3.02001	100		6	6	3	1	8	10	10	9	2	4	5	12		55.1875	2.1925
2	Bachelorstudium - Wirtschaftsingenieurwesen (Maschinenbau)	5	1	2020	838	private	76.25	80	38.59	44.46	41.52	65.75	65.75	20	33.7	20	54.24	26.85	567.11		13.4454	14.1066	6.80468	7.83975	7.32133	11.5939	11.5939	3.52665	5.94241	3.52665	9.56428	4.73453	100		2	1	8	6	7	3	3	11	9	11	5	10		47.2592	28.9908
2	Bachelorstudium - Wirtschaftsingenieurwesen (Maschinenbau)	5	1	2020	839	private	60.88	60.88	78.68	56.92	56.92	70.77	70.77	56.92	45.71	61.54	76.04	27.25	723.28		8.41721	8.41721	10.8782	7.8697	7.8697	9.78459	9.78459	7.8697	6.31982	8.50846	10.5132	3.76756	100		6	6	1	8	8	3	3	8	11	5	2	12		60.2733	0.606667
2	Bachelorstudium - Wirtschaftsingenieurwesen (Elektr.Energ)	4	0	2020	840	private	35.74	72.13	80	75.08	62.3	38.69	44.59	43.61	36.72	45.57	74.1	44.59	653.12		5.4722	11.0439	12.2489	11.4956	9.53883	5.92387	6.82723	6.67718	5.62224	6.97728	11.3455	6.82723	100		12	4	1	2	5	10	7	9	11	6	3	7		54.4267	-18.6867
2	Bachelorstudium - Mathematik	14	1	2020	841	private	70.81	64.97	53.29	65.55	50.37	57.38	55.63	31.1	27.59	40.44	57.96	20	595.09		11.899	10.9177	8.95495	11.0151	8.46427	9.64224	9.34817	5.2261	4.63627	6.79561	9.7397	3.36084	100		1	3	7	2	8	5	6	10	11	9	4	12		49.5908	21.2192
2	Bachelorstudium - Informatik	2	0	2020	842	private	65	59.47	30.26	71.32	75.26	52.37	58.68	50	20	35.79	80	31.05	629.2		10.3306	9.45168	4.80928	11.335	11.9612	8.32327	9.32613	7.9466	3.17864	5.68818	12.7146	4.93484	100		4	5	11	3	2	7	6	8	12	9	1	10		52.4333	12.5667
2	Bachelorstudium - Informatik	2	1	2020	843	private	20	65	35.69	33.01	33.01	21.15	21.15	24.97	24.97	80	80	33.01	471.96		4.23765	13.7724	7.56208	6.99424	6.99424	4.48131	4.48131	5.2907	5.2907	16.9506	16.9506	6.99424	100		12	3	4	5	5	10	10	8	8	1	1	5		39.33	-19.33
2	Bachelorstudium - Wirtschaftsingenieurwesen (Bauwesen)	3	1	2020	844	private	52.97	80	48.13	46.19	29.7	40.37	43.28	20	57.82	71.4	76.25	53.94	620.05		8.54286	12.9022	7.76228	7.4494	4.78994	6.51077	6.98008	3.22555	9.32505	11.5152	12.2974	8.6993	100		6	1	7	8	11	10	9	12	4	3	2	5		51.6708	1.29917
2	Bachelorstudium - Informatik	2	0	2020	845	private	44.64	56.43	69.29	62.32	69.37	64.46	73.14	26.43	30.71	59.11	65.54	34.46	655.9		6.80592	8.60345	10.5641	9.50145	10.5763	9.82772	11.1511	4.02958	4.68212	9.01204	9.99238	5.25385	100		9	8	3	6	2	5	1	12	11	7	4	10		54.6583	-10.0183
2	Bachelorstudium - Informatik	2	1	2020	846	private	72.5	72.5	50	48	31.62	48	31.29	27.3	43	56	68.75	48	596.96		12.1449	12.1449	8.37577	8.04074	5.29684	8.04074	5.24156	4.57317	7.20316	9.38086	11.5167	8.04074	100		1	1	5	6	10	6	11	12	9	4	3	6		49.7467	22.7533
2	Bachelorstudium - Informatik	2	1	2020	847	private	71.79	71.79	69.26	73.05	80	56.63	52.21	20	29.47	57.89	80	38.32	700.41		10.2497	10.2497	9.88849	10.4296	11.4219	8.08526	7.45421	2.85547	4.20754	8.26516	11.4219	5.47108	100		4	4	6	3	1	8	9	12	11	7	1	10		58.3675	13.4225
2	Bachelorstudium - Betriebswirtschaftslehre	1	1	2020	848	private	54.18	74.55	39.57	49.21	48.9	60.91	60.91	33.98	27.77	73.18	45.48	23.73	592.37		9.14631	12.585	6.67995	8.30731	8.25498	10.2824	10.2824	5.73628	4.68795	12.3538	7.67763	4.00594	100		5	1	9	6	7	3	3	10	11	2	8	12		49.3642	4.81583
2	Bachelorstudium - Wirtschaftsingenieurwesen (Elektr.Energ)	4	1	2020	849	private	75.61	50.56	80	62.08	58.99	60.23	55.88	44.8	58.37	66.56	56.5	20.8	690.38		10.9519	7.3235	11.5878	8.99215	8.54457	8.72418	8.09409	6.48918	8.45476	9.64107	8.1839	3.01283	100		2	10	1	4	6	5	9	11	7	3	8	12		57.5317	18.0783
2	Bachelorstudium - Informatik	2	1	2020	850	private	75	76	52	80	64.8	80	73.6	46	47.2	39.2	76	48.8	758.6		9.88663	10.0185	6.85473	10.5457	8.54205	10.5457	9.70208	6.0638	6.22199	5.16741	10.0185	6.4329	100		5	3	8	1	7	1	6	11	10	12	3	9		63.2167	11.7833
2	Bachelorstudium - Wirtschaftsingenieurwesen (Elektr.Energ)	4	1	2020	851	private	78.72	74.25	51.24	58.27	55.71	80	65.94	51.24	47	48.04	75.53	20	705.94		11.1511	10.5179	7.25841	8.25424	7.89161	11.3324	9.34074	7.25841	6.65779	6.80511	10.6992	2.8331	100		2	4	8	6	7	1	5	8	11	10	3	12		58.8283	19.8917
2	Bachelorstudium - Betriebswirtschaftslehre	1	1	2020	852	private	70.96	64.38	61	45.48	38.9	41.37	33.97	33.15	31.51	40.55	63	20	544.27		13.0376	11.8287	11.2077	8.35615	7.14719	7.60101	6.24139	6.09073	5.78941	7.45035	11.5751	3.67465	100		1	2	4	5	8	6	9	10	11	7	3	12		45.3558	25.6042
2	Bachelorstudium - Informatik	2	1	2020	853	private	50.31	51.55	36.08	80	80	26.19	21.86	20.62	42.27	37.94	69	24.95	540.77		9.3034	9.5327	6.67197	14.7937	14.7937	4.84309	4.04238	3.81308	7.81663	7.01592	12.7596	4.61379	100		5	4	8	1	1	9	11	12	6	7	3	10		45.0642	5.24583
2	Bachelorstudium - Informatik	2	1	2020	854	private	80	80	56	76.57	52.57	50.86	48.29	59.43	31.14	66.29	68	20	689.15		11.6085	11.6085	8.12595	11.1108	7.62824	7.38011	7.00718	8.62367	4.51861	9.6191	9.86723	2.90213	100		1	1	7	3	8	9	10	6	11	5	4	12		57.4292	22.5708
2	Bachelorstudium - Informatik	2	1	2020	855	private	47.78	70	60	80	50	47.78	48.89	25.56	33.33	65.56	34.44	47.78	611.12		7.81843	11.4544	9.81804	13.0907	8.1817	7.81843	8.00007	4.18248	5.45392	10.7278	5.63555	7.81843	100		7	2	4	1	5	7	6	12	11	3	10	7		50.9267	-3.14667
2	Bachelorstudium - Informatik	2	1	2020	856	private	25.68	49.05	59.16	70.53	69	63.58	59.16	51.58	49.68	44	33.89	32.63	607.94		4.2241	8.06823	9.73122	11.6015	11.3498	10.4583	9.73122	8.48439	8.17186	7.23756	5.57456	5.36731	100		12	8	4	1	2	3	4	6	7	9	10	11		50.6617	-24.9817
2	Bachelorstudium - Betriebswirtschaftslehre	1	1	2020	857	private	76	59.62	59.62	44.91	61.89	77.74	76.6	20	76	36.98	76.6	48.3	714.26		10.6404	8.3471	8.3471	6.28763	8.66491	10.884	10.7244	2.8001	10.6404	5.17739	10.7244	6.76224	100		4	7	7	10	6	1	2	12	4	11	2	9		59.5217	16.4783
2	Bachelorstudium - Betriebswirtschaftslehre	1	0	2020	858	private	35.85	56.13	77	49.15	49.15	55.49	41.55	49.15	40.92	67.25	80	59.93	661.57		5.41893	8.48436	11.639	7.4293	7.4293	8.38762	6.28051	7.4293	6.18529	10.1652	12.0924	9.05875	100		12	5	2	7	7	6	10	7	11	3	1	4		55.1308	-19.2808
2	Bachelorstudium - Betriebswirtschaftslehre	1	1	2020	859	private	70.29	54.94	59.18	61.29	64.47	54	46.47	45	58.12	62.35	76.47	44	696.58		10.0907	7.88711	8.49579	8.7987	9.25522	7.75216	6.67116	6.46013	8.34362	8.95087	10.9779	6.31658	100		2	8	6	5	3	9	10	11	7	4	1	12		58.0483	12.2417
2	Bachelorstudium - Wirtschaftsingenieurwesen (Maschinenbau)	5	0	2020	860	private	40	74.78	52.17	70.43	32.17	80	77.39	28.7	73.04	51.3	54.78	37.39	672.15		5.95105	11.1255	7.76166	10.4783	4.78613	11.9021	11.5138	4.26988	10.8666	7.63222	8.14997	5.56275	100		9	3	7	5	11	1	2	12	4	8	6	10		56.0125	-16.0125
2	Bachelorstudium - Betriebswirtschaftslehre	1	1	2020	861	private	73.85	60	30.77	76.92	61.54	63.08	64.62	52.31	61.54	30.77	78.46	20	673.86		10.9592	8.90393	4.56623	11.4148	9.13246	9.36099	9.58953	7.76274	9.13246	4.56623	11.6434	2.96798	100		3	8	10	2	6	5	4	9	6	10	1	12		56.155	17.695
2	Bachelorstudium - Informatik	2	1	2020	862	private	48.93	61.79	80	38.21	38.21	38.21	48.93	20	20	54.29	80	80	608.57		8.04016	10.1533	13.1456	6.27865	6.27865	6.27865	8.04016	3.28639	3.28639	8.92091	13.1456	13.1456	100		6	4	1	8	8	8	6	11	11	5	1	1		50.7142	-1.78417
2	Bachelorstudium - Wirtschaftsingenieurwesen (Maschinenbau)	5	1	2020	863	private	80	78.11	73.68	80	79.37	78.74	78.74	66.11	80	71.16	71.16	69.26	906.33		8.82681	8.61827	8.12949	8.82681	8.7573	8.68778	8.68778	7.29425	8.82681	7.85144	7.85144	7.64181	100		1	7	8	1	4	5	5	12	1	9	9	11		75.5275	4.4725
2	Bachelorstudium - Wirtschaftsingenieurwesen (Maschinenbau)	5	1	2020	864	private	80	70.77	22.31	26.92	38.46	29.23	26.92	29.23	31.54	33.85	50	36.15	475.38		16.8286	14.887	4.69309	5.66284	8.09037	6.14877	5.66284	6.14877	6.63469	7.12062	10.5179	7.60444	100		1	2	12	10	4	8	10	8	7	6	3	5		39.615	40.385
2	Bachelorstudium - Informatik	2	1	2020	865	private	53.85	53.85	80	44.62	80	28.46	28.46	20	20	80	66.92	45.38	601.54		8.95202	8.95202	13.2992	7.41763	13.2992	4.73119	4.73119	3.3248	3.3248	13.2992	11.1248	7.54397	100		5	5	1	8	1	9	9	11	11	1	4	7		50.1283	3.72167
2	Bachelorstudium - Wirtschaftsingenieurwesen (Bauwesen)	3	1	2020	866	private	68.71	77.18	60.24	49.65	53.88	54.59	58.12	40.47	20	65.88	63.06	34.82	646.6		10.6264	11.9363	9.31642	7.67863	8.33282	8.44262	8.98856	6.25889	3.0931	10.1887	9.75255	5.38509	100		2	1	5	9	8	7	6	10	12	3	4	11		53.8833	14.8267
2	Bachelorstudium - Betriebswirtschaftslehre	1	1	2020	867	private	67.21	61.31	77.05	57.38	67.21	77.05	67.21	30.82	64.26	46.56	80	63.28	759.34		8.85111	8.07412	10.147	7.55656	8.85111	10.147	8.85111	4.05879	8.46261	6.13164	10.5355	8.33355	100		4	9	2	10	4	2	4	12	7	11	1	8		63.2783	3.93167
2	Bachelorstudium - Informatik	2	1	2020	868	private	27.5	74.38	57.5	33.13	40.63	29.38	29.38	59.38	48.13	46.25	57.5	31.25	534.41		5.14586	13.9182	10.7595	6.19936	7.60278	5.49765	5.49765	11.1113	9.00619	8.6544	10.7595	5.84757	100		12	1	3	8	7	10	10	2	5	6	3	9		44.5342	-17.0342
2	Bachelorstudium - Betriebswirtschaftslehre	1	1	2020	869	private	79.06	78.13	77.19	72.5	69.69	74.38	74.38	38.75	46.25	73.44	75.31	75.31	834.39		9.47519	9.36373	9.25107	8.68898	8.35221	8.9143	8.9143	4.64411	5.54297	8.80164	9.02576	9.02576	100		1	2	3	9	10	6	6	12	11	8	4	4		69.5325	9.5275
2	Bachelorstudium - Betriebswirtschaftslehre	1	1	2020	870	private	66.78	66.78	78.35	66.23	65.95	71.46	20	53.83	55.76	73.11	73.11	63.75	755.11		8.84374	8.84374	10.376	8.77091	8.73383	9.46352	2.64862	7.12876	7.38435	9.68203	9.68203	8.44248	100		5	5	1	7	8	4	12	11	10	2	2	9		62.9258	3.85417
2	Bachelorstudium - Wirtschaftsingenieurwesen (Elektr.Energ)	4	1	2020	871	private	80	20	69.7	74.55	70.3	59.39	20	20	76.36	26.67	79.39	32.12	628.48		12.7291	3.18228	11.0902	11.862	11.1857	9.44978	3.18228	3.18228	12.1499	4.24357	12.6321	5.11074	100		1	10	6	4	5	7	10	10	3	9	2	8		52.3733	27.6267
2	Bachelorstudium - Informatik	2	1	2020	872	private	34.4	80	76.8	63.2	57.6	40	44.8	74.4	36	51.2	71.2	67.2	696.8		4.93685	11.4811	11.0218	9.07003	8.26636	5.74053	6.42939	10.6774	5.16648	7.34788	10.2181	9.64409	100		12	1	2	6	7	10	9	3	11	8	4	5		58.0667	-23.6667
2	Bachelorstudium - Wirtschaftsingenieurwesen (WPT)	6	1	2020	873	private	73	20	67.37	32.63	29.47	37.37	38.95	42.11	45.26	43.68	56.32	35.79	521.95		13.986	3.83178	12.9074	6.25156	5.64613	7.15969	7.4624	8.06782	8.67133	8.36862	10.7903	6.85698	100		1	12	2	10	11	8	7	6	4	5	3	9		43.4958	29.5042
2	Bachelorstudium - Informatik	2	1	2020	874	private	72	68	68	68	64	78	58	38	56	60	46	20	696		10.3448	9.77011	9.77011	9.77011	9.1954	11.2069	8.33333	5.45977	8.04598	8.62069	6.6092	2.87356	100		2	3	3	3	6	1	8	11	9	7	10	12		58	14
2	Bachelorstudium - Wirtschaftsingenieurwesen (Maschinenbau)	5	0	2020	875	private	76.8	66.4	68.8	44.71	27.76	53.18	48.94	39.06	56	51.06	58.12	50.35	641.18		11.9779	10.3559	10.7302	6.97308	4.32952	8.29408	7.6328	6.09189	8.7339	7.96344	9.06454	7.85271	100		1	3	2	10	12	6	9	11	5	7	4	8		53.4317	23.3683
2	Bachelorstudium - Wirtschaftsingenieurwesen (Maschinenbau)	5	1	2020	876	private	56	63.64	80	60.59	56.69	52.79	50.55	56	30.15	49.67	66.91	45.76	668.75		8.37383	9.51626	11.9626	9.06019	8.47701	7.89383	7.55888	8.37383	4.50841	7.42729	10.0052	6.84262	100		6	3	1	4	5	8	9	6	12	10	2	11		55.7292	0.270833
2	#N/A	15	1	2020	877	private	77	77	40.45	44.55	74	77	67.73	62.95	73.86	55.45	74	71	794.99		9.68566	9.68566	5.08811	5.60384	9.30829	9.68566	8.5196	7.91834	9.29068	6.97493	9.30829	8.93093	100		1	1	12	11	4	1	8	9	6	10	4	7		66.2492	10.7508
2	Bachelorstudium - Wirtschaftsingenieurwesen (WPT)	6	0	2020	878	private	20	38	76.57	80	75.71	49.14	48.29	26	50.86	73.14	49.14	20.86	607.71		3.29104	6.25298	12.5998	13.1642	12.4582	8.08609	7.94622	4.27836	8.36912	12.0353	8.08609	3.43256	100		12	9	2	1	3	6	8	10	5	4	6	11		50.6425	-30.6425
2	Bachelorstudium - Wirtschaftsingenieurwesen (Maschinenbau)	5	0	2020	879	private	20	62.58	58.71	66.45	45.16	30.65	29.68	30.65	43.23	57.74	57.74	67.42	570.01		3.50871	10.9788	10.2998	11.6577	7.92267	5.3771	5.20693	5.3771	7.58408	10.1296	10.1296	11.8279	100		12	3	4	2	7	9	11	9	8	5	5	1		47.5008	-27.5008
2	Bachelorstudium - Wirtschaftsingenieurwesen (Elektr.Energ)	4	1	2020	880	private	57.42	80	76.13	38.71	58.06	74.19	62.58	20	61.94	70.97	74.19	61.94	736.13		7.80025	10.8676	10.3419	5.25858	7.88719	10.0784	8.50122	2.71691	8.41427	9.64096	10.0784	8.41427	100		10	1	2	11	9	3	6	12	7	5	3	7		61.3442	-3.92417
2	Bachelorstudium - Wirtschaftsingenieurwesen (Elektr.Energ)	4	0	2020	881	private	61.17	65.75	68.75	78.5	65.75	65.75	65.75	59.75	48.72	65	78.5	20	743.39		8.22852	8.84462	9.24817	10.5597	8.84462	8.84462	8.84462	8.0375	6.55376	8.74373	10.5597	2.69038	100		9	4	3	1	4	4	4	10	11	8	1	12		61.9492	-0.779167
2	Bachelorstudium - Wirtschaftsingenieurwesen (Elektr.Energ)	4	1	2020	882	private	74.93	63.1	49.58	40.28	40.28	57.18	49.58	57.18	20.85	40.28	71.55	26.76	591.55		12.6667	10.6669	8.38137	6.80923	6.80923	9.66613	8.38137	9.66613	3.52464	6.80923	12.0953	4.52371	100		1	3	6	8	8	4	6	4	12	8	2	11		49.2958	25.6342
2	Bachelorstudium - Wirtschaftsingenieurwesen (Maschinenbau)	5	1	2020	883	private	22.93	34.63	52.2	80	79.27	78.54	48.54	21.46	80	80	66.1	80	723.67		3.16857	4.78533	7.21323	11.0548	10.9539	10.853	6.70748	2.96544	11.0548	11.0548	9.134	11.0548	100		11	10	8	1	5	6	9	12	1	1	7	1		60.3058	-37.3758
2	Bachelorstudium - Wirtschaftsingenieurwesen (Maschinenbau)	5	0	2020	884	private	45.45	42.73	80	20	20.91	20.91	20.91	48.18	20.91	74.55	20.91	20.91	436.37		10.4155	9.79215	18.3331	4.58327	4.79181	4.79181	4.79181	11.0411	4.79181	17.0841	4.79181	4.79181	100		4	5	1	12	6	6	6	3	6	2	6	6		36.3642	9.08583
2	Bachelorstudium - Wirtschaftsingenieurwesen (Maschinenbau)	5	1	2020	885	private	76.31	71.69	68	44	44	52.31	33.85	30.15	36.62	42.15	63.38	27.38	589.84		12.9374	12.1541	11.5286	7.45965	7.45965	8.86851	5.73884	5.11156	6.20846	7.14601	10.7453	4.64194	100		1	2	3	6	6	5	10	11	9	8	4	12		49.1533	27.1567
2	Bachelorstudium - Wirtschaftsingenieurwesen (Elektr.Energ)	4	1	2020	886	private	71.25	71.25	56.25	65	61.25	68	63.75	27.5	42.5	37.5	68	20	652.25		10.9237	10.9237	8.62399	9.9655	9.39057	10.4255	9.77386	4.21617	6.51591	5.74933	10.4255	3.06631	100		1	1	8	5	7	3	6	11	9	10	3	12		54.3542	16.8958
2	Bachelorstudium - Wirtschaftsingenieurwesen (Elektr.Energ)	4	1	2020	887	private	57.94	76.36	77.27	80	79.09	55.45	67.27	66.36	72	76.36	68.18	20	796.28		7.27633	9.58959	9.70387	10.0467	9.93244	6.96363	8.44803	8.33375	9.04205	9.58959	8.56231	2.51168	100		10	4	3	1	2	11	8	9	6	4	7	12		66.3567	-8.41667
2	Bachelorstudium - Wirtschaftsingenieurwesen (Bauwesen)	3	1	2020	888	private	32.07	68.65	80	60.9	48.89	75.14	66.31	60.3	36.88	61.5	51.89	30.87	673.4		4.7624	10.1945	11.88	9.04366	7.26017	11.1583	9.84704	8.95456	5.47669	9.13276	7.70567	4.5842	100		11	3	1	6	9	2	4	7	10	5	8	12		56.1167	-24.0467
2	Bachelorstudium - Wirtschaftsingenieurwesen (Maschinenbau)	5	1	2020	889	private	65.24	56.51	80	39.84	43.02	46.19	46.19	54.92	30.32	70	70	20	622.23		10.4849	9.08185	12.857	6.40278	6.91384	7.4233	7.4233	8.82632	4.8728	11.2499	11.2499	3.21425	100		4	5	1	10	9	7	7	6	11	2	2	12		51.8525	13.3875
2	Bachelorstudium - Wirtschaftsingenieurwesen (Bauwesen)	3	1	2020	890	private	27.35	65	56.73	74	71	68	59	63	57.96	44	76	26.12	688.16		3.97437	9.44548	8.24372	10.7533	10.3174	9.88142	8.57359	9.15485	8.42246	6.39386	11.0439	3.79563	100		11	5	9	2	3	4	7	6	8	10	1	12		57.3467	-29.9967
2	Bachelorstudium - Wirtschaftsingenieurwesen (Maschinenbau)	5	1	2020	891	private	80	73.27	65.31	53.67	53.67	63	58.57	34.08	45.1	30.41	35.92	25.51	618.51		12.9343	11.8462	10.5592	8.67731	8.67731	10.1858	9.46953	5.51002	7.29172	4.91665	5.80751	4.12443	100		1	2	3	6	6	4	5	10	8	11	9	12		51.5425	28.4575
2	Bachelorstudium - Betriebswirtschaftslehre	1	1	2020	892	private	70	76.92	70.77	61.54	63.08	66.15	61.54	56.92	76.92	69.23	38.46	26.15	737.68		9.48921	10.4273	9.59359	8.34237	8.55113	8.9673	8.34237	7.71608	10.4273	9.38483	5.21364	3.5449	100		4	1	3	8	7	6	8	10	1	5	11	12		61.4733	8.52667
2	Bachelorstudium - Wirtschaftsingenieurwesen (Maschinenbau)	5	0	2020	893	private	23.13	23.13	80	45	68.75	73.75	33.13	80	55.63	58.75	73.13	66.88	681.28		3.39508	3.39508	11.7426	6.60521	10.0913	10.8252	4.86291	11.7426	8.16551	8.62347	10.7342	9.81682	100		11	11	1	9	5	3	10	1	8	7	4	6		56.7733	-33.6433
2	Bachelorstudium - Wirtschaftsingenieurwesen (Elektr.Energ)	4	1	2020	894	private	59.39	80	64.85	66.67	60	48.48	38.79	20	20	80	67.27	24.85	630.3		9.4225	12.6924	10.2888	10.5775	9.51928	7.69158	6.15421	3.17309	3.17309	12.6924	10.6727	3.94257	100		7	1	5	4	6	8	9	11	11	1	3	10		52.525	6.865
2	Bachelorstudium - Wirtschaftsingenieurwesen (Maschinenbau)	5	1	2020	895	private	78.03	74.1	48	46.56	60	47.54	40.66	20	29.84	61.31	58.36	28.85	593.25		13.153	12.4905	8.09102	7.84829	10.1138	8.01349	6.85377	3.37126	5.02992	10.3346	9.83734	4.86304	100		1	2	6	8	4	7	9	12	10	3	5	11		49.4375	28.5925
2	Bachelorstudium - Wirtschaftsingenieurwesen (Maschinenbau)	5	1	2020	896	private	64	68	59	63	56	46	52	46	54	56	72	50	686		9.32945	9.91254	8.60058	9.18367	8.16327	6.70554	7.58017	6.70554	7.87172	8.16327	10.4956	7.28863	100		3	2	5	4	6	11	9	11	8	6	1	10		57.1667	6.83333
2	Bachelorstudium - Wirtschaftsingenieurwesen (Maschinenbau)	5	1	2020	897	private	65.94	62.51	67.75	50.74	53.36	70.36	72.98	80	37.81	59.9	50.74	50.09	722.18		9.13069	8.65574	9.38132	7.02595	7.38874	9.74272	10.1055	11.0776	5.23554	8.29433	7.02595	6.93594	100		5	6	4	9	8	3	2	1	12	7	9	11		60.1817	5.75833
2	Bachelorstudium - Wirtschaftsingenieurwesen (Bauwesen)	3	1	2020	898	private	20	20	47.33	20	20	20	20	47.33	47.33	20	20	20	321.99		6.21137	6.21137	14.6992	6.21137	6.21137	6.21137	6.21137	14.6992	14.6992	6.21137	6.21137	6.21137	100		4	4	1	4	4	4	4	1	1	4	4	4		26.8325	-6.8325
2	Bachelorstudium - Betriebswirtschaftslehre	1	0	2020	899	private	46	80	51	22	28	42	51	67	35	76	63	46	607		7.57825	13.1796	8.40198	3.62438	4.61285	6.91928	8.40198	11.0379	5.76606	12.5206	10.3789	7.57825	100		7	1	5	12	11	9	5	3	10	2	4	7		50.5833	-4.58333
2	Bachelorstudium - Wirtschaftsingenieurwesen (Bauwesen)	3	1	2020	900	private	20	77.98	61.12	49.66	50.34	80	69.21	67.19	43.6	72.58	45.62	45.62	682.92		2.9286	11.4186	8.9498	7.27172	7.37129	11.7144	10.1344	9.83863	6.38435	10.6279	6.68014	6.68014	100		12	2	6	8	7	1	4	5	11	3	9	9		56.91	-36.91
2	Bachelorstudium - Wirtschaftsingenieurwesen (Maschinenbau)	5	1	2020	901	private	34.61	65.57	80	75.44	34.02	70.13	56.81	62.65	58.56	65.57	65.57	24.67	693.6		4.98991	9.45358	11.534	10.8766	4.90484	10.111	8.1906	9.03258	8.44291	9.45358	9.45358	3.55681	100		10	4	1	2	11	3	9	7	8	4	4	12		57.8	-23.19
2	Bachelorstudium - Betriebswirtschaftslehre	1	1	2020	902	private	78.11	76.21	62	71.16	60.42	74.95	66.74	39	23.79	48	80	20	700.38		11.1525	10.8812	8.85234	10.1602	8.62675	10.7013	9.52911	5.56841	3.39673	6.85342	11.4224	2.85559	100		2	3	7	5	8	4	6	10	11	9	1	12		58.365	19.745
2	Bachelorstudium - Wirtschaftsingenieurwesen (Bauwesen)	3	0	2020	903	private	80	64.74	61.01	66.23	58.77	68.47	66.98	50.57	58.82	52.65	72.94	51.76	752.94		10.625	8.59829	8.1029	8.79619	7.8054	9.09369	8.8958	6.71634	7.81204	6.99259	9.68736	6.87439	100		1	6	7	5	9	3	4	12	8	10	2	11		62.745	17.255
2	Bachelorstudium - Wirtschaftsingenieurwesen (Maschinenbau)	5	1	2020	904	private	51.7	56.23	73.21	67.55	51.7	32.45	32.45	55.09	42.64	74.34	80	48.3	665.66		7.76673	8.44726	10.9981	10.1478	7.76673	4.87486	4.87486	8.276	6.40567	11.1679	12.0181	7.25596	100		7	5	3	4	7	11	11	6	10	2	1	9		55.4717	-3.77167
2	Bachelorstudium - Betriebswirtschaftslehre	1	1	2020	905	private	67.55	67.55	53.21	43.65	57.04	76.17	69.48	66.42	70.43	70.43	74.26	49.39	765.58		8.82338	8.82338	6.95029	5.70156	7.45056	9.94932	9.07547	8.67578	9.19956	9.19956	9.69984	6.45132	100		6	6	10	12	9	1	5	8	3	3	2	11		63.7983	3.75167
2	Bachelorstudium - Wirtschaftsingenieurwesen (Elektr.Energ)	4	1	2020	906	private	50	71.07	62	80	66.6	39.8	37.57	44.27	30.87	35.33	80	26.4	623.91		8.01398	11.3911	9.93733	12.8224	10.6746	6.37913	6.0217	7.09557	4.94783	5.66268	12.8224	4.23138	100		6	3	5	1	4	8	9	7	11	10	1	12		51.9925	-1.9925
2	Bachelorstudium - Betriebswirtschaftslehre	1	1	2020	907	private	61.25	66.88	73.75	73.75	43.13	62.5	80	74.38	21.88	63.75	67.5	21.25	710.02		8.62652	9.41945	10.387	10.387	6.07448	8.80257	11.2673	10.4758	3.0816	8.97862	9.50677	2.99287	100		9	6	3	3	10	8	1	2	11	7	5	12		59.1683	2.08167
2	Bachelorstudium - Wirtschaftsingenieurwesen (Maschinenbau)	5	1	2020	908	private	53.41	53.41	60.23	69.77	65	68.41	67.73	55.45	28.18	58.18	66.36	20	666.13		8.01795	8.01795	9.04178	10.4739	9.75786	10.2698	10.1677	8.3242	4.23041	8.73403	9.96202	3.00242	100		9	9	6	1	5	2	3	8	11	7	4	12		55.5108	-2.10083
2	Bachelorstudium - Wirtschaftsingenieurwesen (Elektr.Energ)	4	1	2020	909	private	61.94	69.46	80	70.27	35.87	73.51	75.99	65.46	20	78.5	79.5	41.88	752.38		8.23254	9.23204	10.6329	9.3397	4.76754	9.77033	10.0999	8.70039	2.65823	10.4336	10.5665	5.56634	100		9	7	1	6	11	5	4	8	12	3	2	10		62.6983	-0.758333
2	Bachelorstudium - Wirtschaftsingenieurwesen (Maschinenbau)	5	1	2020	910	private	60.29	61.14	62.86	44	44	44.86	53.43	62	49.14	60.29	66.29	26	634.3		9.50497	9.63897	9.91014	6.93678	6.93678	7.07236	8.42346	9.77455	7.74712	9.50497	10.4509	4.09901	100		5	4	2	10	10	9	7	3	8	5	1	12		52.8583	7.43167
2	Bachelorstudium - Wirtschaftsingenieurwesen (Maschinenbau)	5	1	2020	911	private	80	79.23	77.69	76.92	76.92	76.15	76.92	20	43.08	50	55.38	46.92	759.21		10.5373	10.4358	10.233	10.1316	10.1316	10.0302	10.1316	2.63432	5.67432	6.58579	7.29442	6.18011	100		1	2	3	4	4	7	4	12	11	9	8	10		63.2675	16.7325
2	Bachelorstudium - Wirtschaftsingenieurwesen (Bauwesen)	3	1	2020	912	private	37.53	37.53	57.75	77.98	78.65	73.26	73.93	37.53	70.56	78.65	80	76.63	780		4.81154	4.81154	7.40385	9.99744	10.0833	9.39231	9.47821	4.81154	9.04615	10.0833	10.2564	9.82436	100		10	10	9	4	2	7	6	10	8	2	1	5		65	-27.47
2	Masterstudium - Wirtschaftswissenschaft	8	1	2020	913	private	32.72	32.72	80	80	65	65	65	25.87	65	65	65	80	721.31		4.53619	4.53619	11.0909	11.0909	9.01138	9.01138	9.01138	3.58653	9.01138	9.01138	9.01138	11.0909	100		10	10	1	1	4	4	4	12	4	4	4	1		60.1092	-27.3892
2	Bachelorstudium - Wirtschaftsingenieurwesen (Maschinenbau)	5	1	2020	914	private	30.59	57.65	50.59	66	41.18	62	48.24	37.65	27.06	72.94	58.82	21.18	573.9		5.3302	10.0453	8.81512	11.5003	7.17547	10.8033	8.40565	6.56038	4.71511	12.7095	10.2492	3.69054	100		10	5	6	2	8	3	7	9	11	1	4	12		47.825	-17.235
2	Bachelorstudium - Wirtschaftsingenieurwesen (Elektr.Energ)	4	1	2020	915	private	65.35	65.35	58.37	71.63	73.02	63.95	63.95	70.93	52.09	70.93	66.05	20	741.62		8.81179	8.81179	7.87061	9.65859	9.84601	8.62301	8.62301	9.5642	7.02381	9.5642	8.90618	2.6968	100		6	6	10	2	1	8	8	3	11	3	5	12		61.8017	3.54833
2	Bachelorstudium - Wirtschaftsingenieurwesen (Maschinenbau)	5	0	2020	916	private	78.18	70.91	77.27	66.36	51.82	70.91	74.55	56.36	43.64	65.45	55.45	52.73	763.63		10.2379	9.28591	10.1188	8.69007	6.78601	9.28591	9.76258	7.38054	5.71481	8.5709	7.26137	6.90518	100		1	4	2	6	11	4	3	8	12	7	9	10		63.6358	14.5442
2	Bachelorstudium - Wirtschaftsingenieurwesen (Maschinenbau)	5	0	2020	917	private	80	72.29	51.65	42.75	47.69	34.84	34.84	42.75	50.66	47.43	68.86	35.82	609.58		13.1238	11.859	8.47305	7.01303	7.82342	5.71541	5.71541	7.01303	8.31064	7.78077	11.2963	5.87618	100		1	2	4	8	6	11	11	8	5	7	3	10		50.7983	29.2017
2	Bachelorstudium - Wirtschaftsingenieurwesen (Elektr.Energ)	4	1	2020	918	private	56.73	74.86	80	59.18	34.69	61.14	68.86	73.14	53.67	65.43	31.63	20	679.33		8.35088	11.0197	11.7763	8.71152	5.1065	9.00004	10.1365	10.7665	7.90043	9.63155	4.65606	2.94408	100		8	2	1	7	10	6	4	3	9	5	11	12		56.6108	0.119167
2	Bachelorstudium - Betriebswirtschaftslehre	1	1	2020	919	private	36.32	49.8	66.12	61.86	66.12	63.28	50.51	56.89	54.77	80	66.83	53.35	705.85		5.14557	7.05532	9.36743	8.7639	9.36743	8.96508	7.15591	8.05979	7.75944	11.3339	9.46802	7.55826	100		12	11	3	6	3	5	10	7	8	1	2	9		58.8208	-22.5008
2	Bachelorstudium - Wirtschaftsingenieurwesen (Maschinenbau)	5	1	2020	920	private	80	67	74	71	45.2	69.2	65.6	56	45.2	44	52.4	20	689.6		11.6009	9.71578	10.7309	10.2958	6.55452	10.0348	9.51276	8.12065	6.55452	6.38051	7.59861	2.90023	100		1	5	2	3	9	4	6	7	9	11	8	12		57.4667	22.5333
2	Bachelorstudium - Wirtschaftsingenieurwesen (Maschinenbau)	5	1	2020	921	private	56.52	20	72.17	22.61	72.17	80	80	72.17	76.09	64.35	68.26	22.61	706.95		7.99491	2.82905	10.2086	3.19825	10.2086	11.3162	11.3162	10.2086	10.7631	9.10248	9.65556	3.19825	100		9	12	4	10	4	1	1	4	3	8	7	10		58.9125	-2.3925
2	Bachelorstudium - Betriebswirtschaftslehre	1	1	2020	922	private	31.72	29.84	80	43.91	43.91	77.19	77.19	60.78	53.75	35.94	24.22	48.59	607.04		5.22536	4.91566	13.1787	7.23346	7.23346	12.7158	12.7158	10.0125	8.85444	5.92053	3.98985	8.00441	100		10	11	1	7	7	2	2	4	5	9	12	6		50.5867	-18.8667
2	Bachelorstudium - Wirtschaftsingenieurwesen (Elektr.Energ)	4	1	2020	923	private	71.43	68.79	80	53.83	53.83	49.2	68.79	37.14	28.57	71.43	80	39.78	702.79		10.1638	9.78813	11.3832	7.65947	7.65947	7.00067	9.78813	5.28465	4.06523	10.1638	11.3832	5.6603	100		3	5	1	7	7	9	5	11	12	3	1	10		58.5658	12.8642
2	Bachelorstudium - Wirtschaftsingenieurwesen (Maschinenbau)	5	0	2020	924	private	44	44	65.75	65	64	65.75	65.75	44.75	44	59.75	54.5	20	637.25		6.90467	6.90467	10.3178	10.2001	10.0432	10.3178	10.3178	7.02236	6.90467	9.37623	8.55237	3.13849	100		9	9	1	4	5	1	1	8	9	6	7	12		53.1042	-9.10417
2	Bachelorstudium - Wirtschaftsingenieurwesen (Maschinenbau)	5	1	2020	925	private	75.45	74.55	20	68.18	68.18	43.64	43.64	30.91	61.82	49.09	80	61.82	677.28		11.1401	11.0073	2.95299	10.0667	10.0667	6.44342	6.44342	4.56384	9.12769	7.24811	11.812	9.12769	100		2	3	12	4	4	9	9	11	6	8	1	6		56.44	19.01
2	Bachelorstudium - Wirtschaftsingenieurwesen (Maschinenbau)	5	1	2020	926	private	66.91	47.27	45.09	62.55	72.36	64.73	73.45	69.09	65.82	64.73	80	62.55	774.55		8.63856	6.1029	5.82144	8.07566	9.3422	8.35711	9.48293	8.92002	8.49784	8.35711	10.3286	8.07566	100		5	11	12	9	3	7	2	4	6	7	1	9		64.5458	2.36417
2	Bachelorstudium - Wirtschaftsingenieurwesen (Maschinenbau)	5	1	2020	927	private	51	55.49	62.25	64.79	52.11	31.83	58.03	48.73	59.72	73.24	52.11	53.8	663.1		7.69115	8.36827	9.38772	9.77077	7.85854	4.80018	8.75132	7.34882	9.00618	11.0451	7.85854	8.11341	100		10	6	3	2	8	12	5	11	4	1	8	7		55.2583	-4.25833
2	Bachelorstudium - Wirtschaftsingenieurwesen (Maschinenbau)	5	1	2020	928	private	75.46	75.46	71.51	73	73	65.01	58.3	47.48	20	71.62	58.05	35.16	724.05		10.4219	10.4219	9.87639	10.0822	10.0822	8.97866	8.05193	6.55756	2.76224	9.89158	8.0174	4.85602	100		1	1	6	3	3	7	8	10	12	5	9	11		60.3375	15.1225
2	Bachelorstudium - Wirtschaftsingenieurwesen (Maschinenbau)	5	1	2020	929	private	75.71	72.86	55.71	52.14	48.57	66.43	72	34.29	61	27.86	48.57	34.29	649.43		11.6579	11.2191	8.57829	8.02858	7.47887	10.229	11.0866	5.28001	9.39285	4.28992	7.47887	5.28001	100		1	2	6	7	8	4	3	10	5	12	8	10		54.1192	21.5908
2	Bachelorstudium - Wirtschaftsingenieurwesen (Maschinenbau)	5	1	2020	930	private	74	63.93	26.76	80	72.94	53.79	34.64	26.2	24.51	25.63	74	21.13	577.53		12.8132	11.0696	4.63353	13.8521	12.6296	9.3138	5.99796	4.53656	4.24394	4.43786	12.8132	3.65868	100		2	5	8	1	4	6	7	9	11	10	2	12		48.1275	25.8725
2	Bachelorstudium - Wirtschaftsingenieurwesen (Maschinenbau)	5	1	2020	931	private	80	76	68	35.43	22.57	79.14	32	45.71	39.71	68.86	77	51.71	676.13		11.832	11.2404	10.0572	5.24012	3.33812	11.7048	4.73282	6.76053	5.87313	10.1844	11.3883	7.64794	100		1	4	6	10	12	2	11	8	9	5	3	7		56.3442	23.6558
2	Bachelorstudium - Wirtschaftsingenieurwesen (Maschinenbau)	5	1	2020	932	private	63	65.45	65.45	64.55	38.18	38.18	36.36	20	26.36	20.91	80	64.55	582.99		10.8064	11.2266	11.2266	11.0722	6.549	6.549	6.23681	3.43059	4.52152	3.58668	13.7224	11.0722	100		6	2	2	4	7	7	9	12	10	11	1	4		48.5825	14.4175
2	Bachelorstudium - Wirtschaftsingenieurwesen (Maschinenbau)	5	1	2020	933	private	76.71	70.96	41.37	52.05	42.19	59.45	54.52	65.21	56.99	47.95	66.03	22.47	655.9		11.6954	10.8187	6.30736	7.93566	6.43238	9.06388	8.31224	9.94206	8.68882	7.31057	10.0671	3.42583	100		1	2	11	8	10	5	7	4	6	9	3	12		54.6583	22.0517
2	Bachelorstudium - Wirtschaftsingenieurwesen (Maschinenbau)	5	1	2020	934	private	80	80	66	75.66	60	68	38.07	30.12	53	40.24	80	56	727.09		11.0028	11.0028	9.07728	10.4059	8.25207	9.35235	5.23594	4.14254	7.28933	5.53439	11.0028	7.70194	100		1	1	6	4	7	5	11	12	9	10	1	8		60.5908	19.4092
2	Bachelorstudium - Wirtschaftsingenieurwesen (Maschinenbau)	5	0	2020	935	private	78.4	46.4	36.2	32.6	48.2	56	51.2	20	37.4	35	68	66.8	576.2		13.6064	8.05276	6.28254	5.65776	8.36515	9.71885	8.8858	3.47102	6.4908	6.07428	11.8015	11.5932	100		1	7	9	11	6	4	5	12	8	10	2	3		48.0167	30.3833
2	Bachelorstudium - Wirtschaftsingenieurwesen (Maschinenbau)	5	1	2020	936	private	76.42	75.64	74.63	53.13	47.33	55.31	26	25.37	31.64	63.3	80	59.4	668.17		11.4372	11.3205	11.1693	7.95157	7.08353	8.27783	3.89123	3.79694	4.73532	9.47364	11.973	8.88995	100		2	3	4	8	9	7	11	12	10	5	1	6		55.6808	20.7392
2	Bachelorstudium - Wirtschaftsingenieurwesen (Maschinenbau)	5	1	2020	937	private	61.25	59.75	53	63	63	53	52.25	40.25	50.75	47.75	72.5	47	663.5		9.23135	9.00528	7.98794	9.4951	9.4951	7.98794	7.87491	6.06631	7.64883	7.19668	10.9269	7.08365	100		4	5	6	2	2	6	8	12	9	10	1	11		55.2917	5.95833
2	Bachelorstudium - Wirtschaftsingenieurwesen (Maschinenbau)	5	1	2020	938	private	62.09	37.91	37.91	80	68.36	80	59.4	34.33	20	50.45	68.36	37.91	636.72		9.75154	5.95395	5.95395	12.5644	10.7363	12.5644	9.32906	5.39169	3.1411	7.92342	10.7363	5.95395	100		5	8	8	1	3	1	6	11	12	7	3	8		53.06	9.03
2	Bachelorstudium - Wirtschaftsingenieurwesen (Maschinenbau)	5	1	2020	939	private	23.22	76	53.31	75.83	63.92	24.66	25.01	20	52.59	80	38	53.67	586.21		3.96104	12.9646	9.09401	12.9356	10.9039	4.20668	4.26639	3.41175	8.97119	13.647	6.48232	9.15542	100		11	2	6	3	4	10	9	12	7	1	8	5		48.8508	-25.6308
2	Bachelorstudium - Wirtschaftsingenieurwesen (Maschinenbau)	5	1	2020	940	private	80	78.09	78.09	62.77	70.43	80	80	51.91	20	69.79	80	20	771.08		10.3751	10.1274	10.1274	8.14053	9.13394	10.3751	10.3751	6.73212	2.59376	9.05094	10.3751	2.59376	100		1	5	5	9	7	1	1	10	11	8	1	11		64.2567	15.7433
2	Bachelorstudium - Wirtschaftsingenieurwesen (Maschinenbau)	5	1	2020	941	private	39.67	50.49	80	62.3	48.52	37.7	41.64	33.77	60.33	50.49	63.28	34.75	602.94		6.57943	8.37397	13.2683	10.3327	8.04724	6.2527	6.90616	5.60089	10.006	8.37397	10.4952	5.76343	100		9	5	1	3	7	10	8	12	4	5	2	11		50.245	-10.575
2	Bachelorstudium - Wirtschaftsingenieurwesen (Maschinenbau)	5	0	2020	942	private	57.5	57.5	44	66.5	66.5	60.5	44	58.25	41	60.5	73.25	73.25	702.75		8.18214	8.18214	6.26112	9.46282	9.46282	8.60904	6.26112	8.28887	5.83422	8.60904	10.4233	10.4233	100		8	8	10	3	3	5	10	7	12	5	1	1		58.5625	-1.0625
2	Bachelorstudium - Wirtschaftsingenieurwesen (Maschinenbau)	5	1	2020	943	private	78.06	75.43	71.29	60.47	60.47	55.19	48.15	48.15	69.27	67.51	75.16	34.96	744.11		10.4904	10.1369	9.58057	8.12649	8.12649	7.41691	6.47082	6.47082	9.30911	9.07258	10.1007	4.69823	100		1	2	4	7	7	9	10	10	5	6	3	12		62.0092	16.0508
2	Bachelorstudium - Wirtschaftsingenieurwesen (Maschinenbau)	5	1	2020	944	private	71.14	71.14	54.77	80	66.36	54.09	62.27	64.32	26.82	80	68.41	20	719.32		9.8899	9.8899	7.61414	11.1216	9.22538	7.5196	8.65679	8.94178	3.72852	11.1216	9.51037	2.7804	100		3	3	9	1	6	10	8	7	11	1	5	12		59.9433	11.1967
2	Bachelorstudium - Wirtschaftsingenieurwesen (Maschinenbau)	5	1	2020	945	private	74.67	76	45.33	53.33	70.67	32	36	57.33	58.67	80	74.67	46.67	705.34		10.5864	10.7749	6.42669	7.56089	10.0193	4.53682	5.10392	8.128	8.31797	11.342	10.5864	6.61667	100		3	2	10	8	5	12	11	7	6	1	3	9		58.7783	15.8917
2	Bachelorstudium - Wirtschaftsingenieurwesen (Maschinenbau)	5	1	2020	946	private	74.46	54.14	60.97	65.23	50.35	63.25	51.87	33.66	38.21	58.69	69.85	41.24	661.92		11.2491	8.17924	9.21108	9.85467	7.60666	9.55554	7.83629	5.08521	5.7726	8.86663	10.5526	6.23036	100		1	7	5	3	9	4	8	12	11	6	2	10		55.16	19.3
2	#N/A	15	1	2020	947	private	70.4	68.8	29.78	23.04	27.83	26.52	26.3	20.22	30.87	37.17	39.12	31.96	432.01		16.2959	15.9256	6.89336	5.33321	6.44198	6.13875	6.08782	4.68045	7.14567	8.60397	9.05535	7.39798	100		1	2	7	11	8	9	10	12	6	4	3	5		36.0008	34.3992
2	Bachelorstudium - Wirtschaftsingenieurwesen (Maschinenbau)	5	0	2020	948	private	80	63.2	67.2	52	44	67.2	61.6	46.4	41.6	60.8	63.2	40.8	688		11.6279	9.18605	9.76744	7.55814	6.39535	9.76744	8.95349	6.74419	6.04651	8.83721	9.18605	5.93023	100		1	4	2	8	10	2	6	9	11	7	4	12		57.3333	22.6667
2	Bachelorstudium - Wirtschaftsingenieurwesen (Maschinenbau)	5	1	2020	949	private	80	60	40	36	48	40	40	40	28	52	44	40	548		14.5985	10.9489	7.29927	6.56934	8.75912	7.29927	7.29927	7.29927	5.10949	9.48905	8.0292	7.29927	100		1	2	6	11	4	6	6	6	12	3	5	6		45.6667	34.3333
2	Bachelorstudium - Wirtschaftsingenieurwesen (Maschinenbau)	5	1	2020	950	private	46.87	60.3	65.67	58.51	58.51	37.91	54.03	21.79	36.12	47.76	62.09	20	569.56		8.22916	10.5871	11.53	10.2728	10.2728	6.65602	9.48627	3.82576	6.34174	8.38542	10.9014	3.51148	100		8	3	1	4	4	9	6	11	10	7	2	12		47.4633	-0.593333
2	Bachelorstudium - Wirtschaftsingenieurwesen (Maschinenbau)	5	0	2020	951	private	20	60.33	48.52	79.02	76.07	58.36	43.61	42.62	73.11	73.11	63.28	21.97	660		3.0303	9.14091	7.35152	11.9727	11.5258	8.84242	6.60758	6.45758	11.0773	11.0773	9.58788	3.32879	100		12	6	8	1	2	7	9	10	3	3	5	11		55	-35
2	Bachelorstudium - Wirtschaftsingenieurwesen (Maschinenbau)	5	1	2020	952	private	73.33	70.48	59.05	59.05	38.1	38.1	39.05	23.81	38.1	60.95	66.67	37.14	603.83		12.1441	11.6722	9.77924	9.77924	6.30972	6.30972	6.46705	3.94316	6.30972	10.0939	11.0412	6.15074	100		1	2	5	5	8	8	7	12	8	4	3	11		50.3192	23.0108
2	Bachelorstudium - Wirtschaftsingenieurwesen (Maschinenbau)	5	1	2020	953	private	70.48	62.86	39.05	76.19	63	42.02	40.83	42.02	63.45	31.31	80	61.67	672.88		10.4744	9.34193	5.80341	11.323	9.36274	6.2448	6.06795	6.2448	9.42962	4.65313	11.8892	9.16508	100		3	6	11	2	5	8	10	8	4	12	1	7		56.0733	14.4067
2	Bachelorstudium - Wirtschaftsingenieurwesen (Maschinenbau)	5	1	2020	954	private	29.59	77.5	80	46.92	26.59	47.57	47.57	68.33	74.17	51.77	26.59	26.59	603.19		4.90559	12.8484	13.2628	7.77864	4.40823	7.8864	7.8864	11.3281	12.2963	8.5827	4.40823	4.40823	100		9	2	1	8	10	6	6	4	3	5	10	10		50.2658	-20.6758
2	Bachelorstudium - Wirtschaftsingenieurwesen (Maschinenbau)	5	0	2020	955	private	80	56.14	75.23	54.77	37.05	73.86	73.86	26.14	26.14	58.18	80	43.86	685.23		11.6749	8.19287	10.9788	7.99294	5.40694	10.7789	10.7789	3.81478	3.81478	8.49058	11.6749	6.40077	100		1	7	3	8	10	4	4	11	11	6	1	9		57.1025	22.8975
2	Bachelorstudium - Wirtschaftsingenieurwesen (Maschinenbau)	5	1	2020	956	private	74.1	73.36	73.36	75.57	78	65	57.5	53	47	57.13	80	20	754.02		9.82733	9.72918	9.72918	10.0223	10.3446	8.62046	7.62579	7.02899	6.23326	7.57672	10.6098	2.65245	100		4	5	5	3	2	7	8	10	11	9	1	12		62.835	11.265
2	Bachelorstudium - Wirtschaftsingenieurwesen (Maschinenbau)	5	0	2020	957	private	29.84	29.84	45.93	79.02	23.58	49.51	49.51	20.89	20	28.94	80	61.13	518.19		5.75851	5.75851	8.86354	15.2492	4.55045	9.55441	9.55441	4.03134	3.85959	5.58482	15.4384	11.7968	100		7	7	6	2	10	4	4	11	12	9	1	3		43.1825	-13.3425
2	Bachelorstudium - Wirtschaftsingenieurwesen (Maschinenbau)	5	1	2020	958	private	76.47	70.59	70.59	77.65	71.76	77.65	70.59	62.35	70.59	60	76.47	62.35	847.06		9.0277	8.33353	8.33353	9.167	8.47165	9.167	8.33353	7.36075	8.33353	7.08332	9.0277	7.36075	100		3	6	6	1	5	1	6	10	6	12	3	10		70.5883	5.88167
2	Bachelorstudium - Wirtschaftsingenieurwesen (Maschinenbau)	5	0	2020	959	private	80	78	78.72	53.83	54	64	66.6	67.87	70.43	76.17	73.62	61	824.24		9.70591	9.46326	9.55062	6.53086	6.55149	7.76473	8.08017	8.23425	8.54484	9.24124	8.93186	7.40076	100		1	3	2	12	11	9	8	7	6	4	5	10		68.6867	11.3133
2	Bachelorstudium - Wirtschaftsingenieurwesen (Maschinenbau)	5	0	2020	960	private	80	80	69.57	53.26	51.3	53.26	80	36.3	50.65	70.87	20	20	665.21		12.0263	12.0263	10.4584	8.00649	7.71185	8.00649	12.0263	5.45692	7.61414	10.6538	3.00657	3.00657	100		1	1	5	6	8	6	1	10	9	4	11	11		55.4342	24.5658
2	Bachelorstudium - Wirtschaftsingenieurwesen (Maschinenbau)	5	1	2020	961	private	74	74	44.75	70.25	49.25	30.5	30.5	30.5	30.5	41.75	59.75	59.75	595.5		12.4265	12.4265	7.51469	11.7968	8.27036	5.12175	5.12175	5.12175	5.12175	7.01092	10.0336	10.0336	100		1	1	7	3	6	9	9	9	9	8	4	4		49.625	24.375
2	Bachelorstudium - Wirtschaftsingenieurwesen (Maschinenbau)	5	1	2020	962	private	80	50.75	77	50.75	32.75	78.5	77.75	36.88	48.5	52.25	53.75	36.13	675.01		11.8517	7.51841	11.4072	7.51841	4.85178	11.6295	11.5183	5.46362	7.18508	7.74063	7.96284	5.35251	100		1	7	4	7	12	2	3	10	9	6	5	11		56.2508	23.7492
2	Bachelorstudium - Wirtschaftsingenieurwesen (Maschinenbau)	5	0	2020	963	private	50.7	50.7	80	65.35	56.98	65.35	56.98	46.51	46.51	56.98	80	52.09	708.15		7.1595	7.1595	11.297	9.22827	8.04632	9.22827	8.04632	6.56782	6.56782	8.04632	11.297	7.35579	100		9	9	1	3	5	3	5	11	11	5	1	8		59.0125	-8.3125
2	Bachelorstudium - Wirtschaftsingenieurwesen (Maschinenbau)	5	0	2020	964	private	77.43	68	50	72.29	55.14	54.29	53.43	43.14	46.57	56.86	67.14	53.43	697.72		11.0976	9.74603	7.1662	10.3609	7.90288	7.78106	7.6578	6.183	6.6746	8.1494	9.62277	7.6578	100		1	3	10	2	6	7	8	12	11	5	4	8		58.1433	19.2867
2	Bachelorstudium - Wirtschaftsingenieurwesen (Maschinenbau)	5	1	2020	965	private	42.58	80	80	80	50.97	50.97	42.58	42.58	45.16	80	41.94	28.39	665.17		6.40137	12.027	12.027	12.027	7.6627	7.6627	6.40137	6.40137	6.78924	12.027	6.30516	4.26808	100		8	1	1	1	5	5	8	8	7	1	11	12		55.4308	-12.8508
2	Bachelorstudium - Wirtschaftsingenieurwesen (Maschinenbau)	5	0	2020	966	private	39.8	41.6	37.4	80	69.2	52.4	52.4	21.8	32	32	32	20	510.6		7.79475	8.14728	7.32472	15.6678	13.5527	10.2624	10.2624	4.26949	6.26714	6.26714	6.26714	3.91696	100		6	5	7	1	2	3	3	11	8	8	8	12		42.55	-2.75
2	Bachelorstudium - Wirtschaftsingenieurwesen (Maschinenbau)	5	1	2020	967	private	31.86	60	69	42.64	56.66	39.41	35.09	78.1	27.55	80	22.16	20	562.47		5.6643	10.6672	12.2673	7.58085	10.0734	7.0066	6.23855	13.8852	4.89804	14.223	3.93977	3.55575	100		9	4	3	6	5	7	8	2	10	1	11	12		46.8725	-15.0125
2	Bachelorstudium - Wirtschaftsingenieurwesen (Maschinenbau)	5	1	2020	968	private	80	69.89	35.51	46.29	65.84	45.62	30.11	20	71.24	75.96	40.22	50.34	631.02		12.6779	11.0757	5.6274	7.33574	10.4339	7.22956	4.77164	3.16947	11.2897	12.0377	6.37381	7.97756	100		1	4	10	7	5	8	11	12	3	2	9	6		52.585	27.415
2	Bachelorstudium - Wirtschaftsingenieurwesen (Maschinenbau)	5	0	2020	969	private	66.45	80	57.74	50	67.42	36.45	35.48	35.48	64.52	62.58	73.23	67.42	696.77		9.53686	11.4816	8.28681	7.17597	9.67608	5.23128	5.09207	5.09207	9.25987	8.98144	10.5099	9.67608	100		5	1	8	9	3	10	11	11	6	7	2	3		58.0642	8.38583
2	Bachelorstudium - Wirtschaftsingenieurwesen (Maschinenbau)	5	0	2020	970	private	41.38	62.07	65.52	80	69.66	56.55	77.93	35.17	26.9	77.24	30.34	20	642.76		6.43786	9.65679	10.1935	12.4463	10.8376	8.798	12.1243	5.47172	4.18508	12.0169	4.72027	3.11158	100		8	6	5	1	4	7	2	9	11	3	10	12		53.5633	-12.1833
2	Bachelorstudium - Wirtschaftsingenieurwesen (Maschinenbau)	5	1	2020	971	private	23.12	23.12	77.66	77.66	77.66	72.99	72.99	20	46.49	69.87	80	80	721.56		3.20417	3.20417	10.7628	10.7628	10.7628	10.1156	10.1156	2.77177	6.44298	9.68319	11.0871	11.0871	100		10	10	3	3	3	6	6	12	9	8	1	1		60.13	-37.01
2	Bachelorstudium - Wirtschaftsingenieurwesen (Maschinenbau)	5	1	2020	972	private	80	80	80	72.65	70.82	56.12	62.19	65.31	45.86	80	49.39	42.15	784.49		10.1977	10.1977	10.1977	9.26079	9.02752	7.15369	7.92744	8.32515	5.84584	10.1977	6.29581	5.37292	100		1	1	1	5	6	9	8	7	11	1	10	12		65.3742	14.6258
2	Bachelorstudium - Wirtschaftsingenieurwesen (Maschinenbau)	5	1	2020	973	private	78.71	78.71	41.94	78.06	74.84	60	62.58	40	38.06	36.13	58.06	45.16	692.25		11.3702	11.3702	6.0585	11.2763	10.8111	8.66739	9.04009	5.77826	5.49801	5.21921	8.38714	6.52365	100		1	1	9	3	4	6	5	10	11	12	7	8		57.6875	21.0225
2	Bachelorstudium - Wirtschaftsingenieurwesen (Maschinenbau)	5	1	2020	974	private	80	68.98	48.49	51.49	54.79	48.49	48.49	34.99	52.99	30.5	64.76	48.49	632.46		12.649	10.9066	7.66689	8.14123	8.663	7.66689	7.66689	5.53237	8.3784	4.82244	10.2394	7.66689	100		1	2	7	6	4	7	7	11	5	12	3	7		52.705	27.295
2	Bachelorstudium - Wirtschaftsingenieurwesen (Maschinenbau)	5	1	2020	975	private	80	80	80	52.5	57.5	56.25	53.75	40	36.25	62.5	80	61.25	740		10.8108	10.8108	10.8108	7.09459	7.77027	7.60135	7.26351	5.40541	4.89865	8.44595	10.8108	8.27703	100		1	1	1	10	7	8	9	11	12	5	1	6		61.6667	18.3333
2	Bachelorstudium - Wirtschaftsingenieurwesen (Maschinenbau)	5	1	2020	976	private	76	80	80	68.57	68.57	62.86	62.86	54.29	62.86	72	73	54	815.01		9.32504	9.81583	9.81583	8.41339	8.41339	7.71279	7.71279	6.66127	7.71279	8.83425	8.95695	6.62569	100		3	1	1	6	6	8	8	11	8	5	4	12		67.9175	8.0825
2	Bachelorstudium - Wirtschaftsingenieurwesen (Maschinenbau)	5	1	2020	977	private	72.42	72.42	55.37	27.58	39.58	45.26	36.42	54.74	37.05	56	58.53	20	575.37		12.5867	12.5867	9.62337	4.79344	6.87905	7.86624	6.32984	9.51388	6.43933	9.73287	10.1726	3.47602	100		1	1	5	11	8	7	10	6	9	4	3	12		47.9475	24.4725
2	Bachelorstudium - Wirtschaftsingenieurwesen (Maschinenbau)	5	1	2020	978	private	56.99	52.88	62.74	66.85	63.56	60.27	61.92	56.16	35.62	68.49	55.34	35.62	676.44		8.42499	7.8174	9.27503	9.88262	9.39625	8.90988	9.15381	8.30229	5.2658	10.1251	8.18107	5.2658	100		7	10	4	2	3	6	5	8	11	1	9	11		56.37	0.62
2	Bachelorstudium - Wirtschaftsingenieurwesen (Maschinenbau)	5	1	2020	979	private	75.26	68.95	52.02	42.89	38.95	42.68	48.02	22	30.01	68.16	61.05	35	584.99		12.8652	11.7865	8.89246	7.33175	6.65823	7.29585	8.20869	3.76075	5.13	11.6515	10.4361	5.98301	100		1	2	5	7	9	8	6	12	11	3	4	10		48.7492	26.5108
2	Bachelorstudium - Wirtschaftsingenieurwesen (Maschinenbau)	5	1	2020	980	private	80	52.02	71.75	52.02	52.02	52.02	45.1	65	39.9	67.25	68	27.79	672.87		11.8894	7.73106	10.6633	7.73106	7.73106	7.73106	6.70263	9.66011	5.92982	9.9945	10.106	4.13007	100		1	6	2	6	6	6	10	5	11	4	3	12		56.0725	23.9275
2	Bachelorstudium - Wirtschaftsingenieurwesen (Maschinenbau)	5	0	2020	981	private	71.24	64.49	77.98	80	73.26	69.21	69.21	59.78	65.17	49.66	80	40.9	800.9		8.89499	8.05219	9.73655	9.98876	9.14721	8.64153	8.64153	7.4641	8.1371	6.20052	9.98876	5.10675	100		5	9	3	1	4	6	6	10	8	11	1	12		66.7417	4.49833
2	Bachelorstudium - Wirtschaftsingenieurwesen (Maschinenbau)	5	1	2020	982	private	62.19	54.15	76.25	60.85	58.17	59.51	63.53	25.36	46.79	63.53	76.25	79.06	725.64		8.57037	7.46238	10.508	8.3857	8.01637	8.20104	8.75503	3.49485	6.4481	8.75503	10.508	10.8952	100		6	10	2	7	9	8	4	12	11	4	2	1		60.47	1.72
2	Bachelorstudium - Wirtschaftsingenieurwesen (Maschinenbau)	5	1	2020	983	private	50.91	50.91	67.88	67.88	41.21	80	80	47.27	30.91	48.48	67.27	39.39	672.11		7.57465	7.57465	10.0995	10.0995	6.13144	11.9028	11.9028	7.03307	4.59895	7.2131	10.0088	5.86065	100		6	6	3	3	10	1	1	9	12	8	5	11		56.0092	-5.09917
2	Bachelorstudium - Wirtschaftsingenieurwesen (Maschinenbau)	5	0	2020	984	private	69.29	50	58.57	61.79	57.5	56.43	58.57	32.86	20	54.29	57.5	21.07	597.87		11.5895	8.36302	9.79644	10.335	9.61748	9.43851	9.79644	5.49618	3.34521	9.08057	9.61748	3.52418	100		1	9	3	2	5	7	3	10	12	8	5	11		49.8225	19.4675
2	Bachelorstudium - Wirtschaftsingenieurwesen (Maschinenbau)	5	1	2020	985	private	54.74	70.53	72.11	75.26	67.37	59.47	64.21	37.37	51.58	68.95	75.26	53.16	750.01		7.29857	9.40387	9.61454	10.0345	8.98255	7.92923	8.56122	4.9826	6.87724	9.19321	10.0345	7.08791	100		9	4	3	1	6	8	7	12	11	5	1	10		62.5008	-7.76083
2	Bachelorstudium - Wirtschaftsingenieurwesen (Maschinenbau)	5	1	2020	986	private	20	23	78.8	66.2	79.4	20	20	20	20	65.6	80	29	522		3.83142	4.40613	15.0958	12.682	15.2107	3.83142	3.83142	3.83142	3.83142	12.567	15.3257	5.55556	100		8	7	3	4	2	8	8	8	8	5	1	6		43.5	-23.5
2	Bachelorstudium - Wirtschaftsingenieurwesen (Maschinenbau)	5	1	2020	987	private	63.33	57.5	58.33	34.17	40	44.17	45	59.17	24.17	60	67.5	40	593.34		10.6735	9.6909	9.83079	5.75892	6.7415	7.4443	7.58418	9.97236	4.07355	10.1122	11.3763	6.7415	100		2	6	5	11	9	8	7	4	12	3	1	9		49.445	13.885
2	Bachelorstudium - Wirtschaftsingenieurwesen (Maschinenbau)	5	1	2020	988	private	32.5	78.33	80	42.5	33.33	28.33	53.33	39.17	28.33	76.67	30	50.83	573.32		5.66874	13.6625	13.9538	7.41296	5.81351	4.94139	9.30196	6.83214	4.94139	13.373	5.23268	8.8659	100		9	2	1	6	8	11	4	7	11	3	10	5		47.7767	-15.2767
2	Bachelorstudium - Wirtschaftsingenieurwesen (Maschinenbau)	5	1	2020	989	private	64.68	64.68	55.74	54.47	44.26	45.53	35.32	34.04	37.87	23.83	60.85	45.53	566.8		11.4114	11.4114	9.83416	9.61009	7.80875	8.03282	6.23147	6.00565	6.68137	4.2043	10.7357	8.03282	100		1	1	4	5	8	6	10	11	9	12	3	6		47.2333	17.4467
2	Bachelorstudium - Wirtschaftsingenieurwesen (Maschinenbau)	5	1	2020	990	private	69.26	70.53	37.68	61.68	65.47	39.58	53.47	29.47	40.84	68	59.16	50.32	645.46		10.7303	10.9271	5.8377	9.55598	10.1432	6.13206	8.28401	4.56574	6.32727	10.5351	9.16556	7.79599	100		2	1	11	5	4	10	7	12	9	3	6	8		53.7883	15.4717
2	Bachelorstudium - Wirtschaftsingenieurwesen (Maschinenbau)	5	1	2020	991	private	61	80	56.52	52.17	62	42.61	42.61	51	20	77.39	77.39	54.78	677.47		9.00409	11.8086	8.3428	7.70071	9.1517	6.28958	6.28958	7.52801	2.95216	11.4234	11.4234	8.08597	100		5	1	6	8	4	10	10	9	12	2	2	7		56.4558	4.54417
2	Bachelorstudium - Wirtschaftsingenieurwesen (Maschinenbau)	5	1	2020	992	private	80	77	67	72.08	68.68	59.62	52.83	35.85	67	61.89	67	20	728.95		10.9747	10.5631	9.1913	9.8882	9.42177	8.17889	7.24741	4.91803	9.1913	8.49029	9.1913	2.74367	100		1	2	5	3	4	9	10	11	5	8	5	12		60.7458	19.2542
2	Bachelorstudium - Wirtschaftsingenieurwesen (Maschinenbau)	5	1	2020	993	private	26.51	32.29	65.54	29.4	25.78	22.17	22.89	53.25	20	22.17	52.53	21.45	393.98		6.72877	8.19585	16.6354	7.46231	6.54348	5.62719	5.80994	13.5159	5.0764	5.62719	13.3332	5.44444	100		6	4	1	5	7	9	8	2	12	9	3	11		32.8317	-6.32167
2	Bachelorstudium - Wirtschaftsingenieurwesen (Maschinenbau)	5	1	2020	994	private	60.9	60.9	74	76	60.31	54	54	52.57	61.55	78	25.33	56.5	714.06		8.5287	8.5287	10.3633	10.6434	8.44607	7.56239	7.56239	7.36213	8.61972	10.9235	3.54732	7.9125	100		5	5	3	2	7	9	9	11	4	1	12	8		59.505	1.395
2	Bachelorstudium - Wirtschaftsingenieurwesen (Maschinenbau)	5	1	2020	995	private	80	80	80	53.53	51.76	80	80	72.94	69.41	28.82	78.24	57.06	811.76		9.85513	9.85513	9.85513	6.59431	6.37627	9.85513	9.85513	8.98541	8.55056	3.55031	9.63832	7.02917	100		1	1	1	10	11	1	1	7	8	12	6	9		67.6467	12.3533
2	Bachelorstudium - Wirtschaftsingenieurwesen (Maschinenbau)	5	1	2020	996	private	69.86	74.08	40.28	69.86	64.79	50.42	30.14	56.34	31.83	48.73	47.89	25.07	609.29		11.4658	12.1584	6.61097	11.4658	10.6337	8.27521	4.94674	9.24683	5.22411	7.99783	7.85997	4.11463	100		2	1	9	2	4	6	11	5	10	7	8	12		50.7742	19.0858
2	Bachelorstudium - Wirtschaftsingenieurwesen (Maschinenbau)	5	1	2020	997	private	57.14	57.14	60	59.05	35.24	80	53.33	49.52	53.33	66.67	55.24	27.62	654.28		8.73326	8.73326	9.17039	9.02519	5.38607	12.2272	8.15094	7.56863	8.15094	10.1898	8.44287	4.22143	100		5	5	3	4	11	1	8	10	8	2	7	12		54.5233	2.61667
2	Bachelorstudium - Wirtschaftsingenieurwesen (Maschinenbau)	5	1	2020	998	private	80	73.77	80	52.73	72.21	69.87	58.18	80	73.77	80	59.74	54.29	834.56		9.58589	8.83939	9.58589	6.3183	8.65246	8.37208	6.97134	9.58589	8.83939	9.58589	7.15826	6.50522	100		1	5	1	12	7	8	10	1	5	1	9	11		69.5467	10.4533
2	Bachelorstudium - Wirtschaftsingenieurwesen (Maschinenbau)	5	1	2020	999	private	80	74.19	44.52	52.26	47.1	40.65	38.71	30.97	51.61	34.84	74.19	73.55	642.59		12.4496	11.5455	6.92821	8.13271	7.32971	6.32596	6.02406	4.81956	8.03156	5.42181	11.5455	11.4459	100		1	2	8	5	7	9	10	12	6	11	2	4		53.5492	26.4508
2	Bachelorstudium - Wirtschaftsingenieurwesen (Maschinenbau)	5	1	2020	1000	private	80	80	45.91	41.82	41.82	70.45	78	65	50	70.45	67.73	55.45	746.63		10.7148	10.7148	6.14896	5.60117	5.60117	9.43573	10.4469	8.70578	6.69676	9.43573	9.07143	7.4267	100		1	1	10	11	11	4	3	7	9	4	6	8		62.2192	17.7808
2	Bachelorstudium - Wirtschaftsingenieurwesen (Maschinenbau)	5	1	2020	1001	private	49.25	37.25	51.5	34.25	33.5	31.25	32	55.25	29	53.75	47.75	21.5	476.25		10.3412	7.82152	10.8136	7.1916	7.03412	6.56168	6.71916	11.601	6.08924	11.2861	10.0262	4.51444	100		4	6	3	7	8	10	9	1	11	2	5	12		39.6875	9.5625
2	Bachelorstudium - Wirtschaftsingenieurwesen (Maschinenbau)	5	1	2020	1002	private	77.43	53.66	80	20	20	36.21	71.43	27.9	68.69	27.06	61.14	49.09	592.61		13.0659	9.05486	13.4996	3.3749	3.3749	6.11026	12.0535	4.70799	11.5911	4.56624	10.3171	8.28369	100		2	6	1	11	11	8	3	9	4	10	5	7		49.3842	28.0458
[truncated: 11 more columns]

## Sheet: Data 21-22
							absolute														relative														rank order														relative according to schwartz
Gender ID	Field of Study	Field of Study ID	Bonus	Year	ID	decision situation	Family and Partner	Friends and social relations	Freedom and Independence	Intellectual fulfillment	Competence	Honesty and Ethics	Justice and Fairness	Environment and Nature	Power and leadership	Excitement and new Experience	Financial Security	Wealth	sum		Family and Partner	Friends and social relations	Freedom and Independence	Intellectual fulfillment	Competence	Honesty and Ethics	Justice and Fairness	Environment and Nature	Power and leadership	Excitement and new Experience	Financial Security	Wealth	Summe		Family and Partner	Friends and social relations	Freedom and Independence	Intellectual fulfillment	Competence	Honesty and Ethics	Justice and Fairness	Environment and Nature	Power and leadership	Excitement and new Experience	Financial Security	Wealth		mean value	Family and Partner
1	Masterstudium - Wirtschaftswissenschaft	8	1	2021	1003	private	80	46.76	54.86	45.14	55	48	46.76	20	53	68	80	40.27	637.79		12.5433	7.33157	8.60158	7.07756	8.62353	7.52599	7.33157	3.13583	8.30995	10.6618	12.5433	6.31399	100		1	8	5	10	4	7	8	12	6	3	1	11		53.1492	26.8508
1	Bachelorstudium - Wirtschaftsingenieurwesen (Maschinenbau)	5	0	2021	1004	private	79.38	79.38	50	50	80	61.25	36.25	20	51.88	68.75	58.13	27.5	662.52		11.9815	11.9815	7.54694	7.54694	12.0751	9.245	5.47153	3.01878	7.83071	10.377	8.77407	4.15082	100		2	2	8	8	1	5	10	12	7	4	6	11		55.21	24.17
1	#N/A	15	0	2021	1005	private	79.36	78.72	78.09	77.45	78.09	79.36	79.36	46.17	66.6	28.94	80	28.3	800.44		9.91455	9.83459	9.75588	9.67593	9.75588	9.91455	9.91455	5.76808	8.32042	3.61551	9.9945	3.53556	100		2	5	6	8	6	2	2	10	9	11	1	12		66.7033	12.6567
1	Bachelorstudium - Wirtschaftsingenieurwesen (Maschinenbau)	5	0	2021	1006	private	71	50.75	72.5	50.75	50.75	61.25	47	26	20	26	40.25	38	554.25		12.8101	9.15652	13.0807	9.15652	9.15652	11.051	8.47993	4.69102	3.60848	4.69102	7.26207	6.85611	100		2	4	1	4	4	3	7	10	12	10	8	9		46.1875	24.8125
1	Bachelorstudium - Betriebswirtschaftslehre	1	1	2021	1007	private	75.71	80	80	80	62.86	71.43	67.14	80	24.29	80	80	50	831.43		9.106	9.62198	9.62198	9.62198	7.56047	8.59122	8.07524	9.62198	2.92147	9.62198	9.62198	6.01374	100		7	1	1	1	10	8	9	1	12	1	1	11		69.2858	6.42417
1	#N/A	15	0	2021	1008	private	73	36.58	56.32	77.63	74	78.42	60.26	65.79	48.42	63.42	68.95	58.68	761.47		9.58672	4.80387	7.39622	10.1948	9.71805	10.2985	7.91364	8.63987	6.35875	8.32863	9.05485	7.70615	100		4	12	10	2	3	1	8	6	11	7	5	9		63.4558	9.54417
1	Bachelorstudium - Wirtschaftsingenieurwesen (WPT)	6	0	2021	1009	private	43.48	40.87	78.7	61.74	77.39	60.43	73.48	42.17	61.74	55.22	73.48	20	688.7		6.31334	5.93437	11.4273	8.96472	11.2371	8.7745	10.6694	6.12313	8.96472	8.018	10.6694	2.90402	100		9	11	1	5	2	7	3	10	5	8	3	12		57.3917	-13.9117
1	Bachelorstudium - Wirtschaftsingenieurwesen (Elektr.Energ)	4	0	2021	1010	private	65	63.42	80	77.94	69.74	56.32	50.79	53.95	58.68	68.16	59.47	23.16	726.63		8.94541	8.72796	11.0097	10.7262	9.59773	7.75085	6.9898	7.42469	8.07564	9.38029	8.18436	3.18732	100		5	6	1	2	3	9	11	10	8	4	7	12		60.5525	4.4475
1	Bachelorstudium - Betriebswirtschaftslehre	1	1	2021	1011	private	68.51	60.21	69.79	55.11	64.04	60.85	60.85	63.4	20.64	30.85	80	67.87	702.12		9.75759	8.57546	9.9399	7.84909	9.12095	8.66661	8.66661	9.0298	2.93967	4.39384	11.3941	9.66644	100		3	9	2	10	5	7	7	6	12	11	1	4		58.51	10
1	Bachelorstudium - Wirtschaftswissenschaft	7	0	2021	1012	private	77.42	41.29	49.68	47.1	59.35	80	68.52	54.19	21.29	20.65	71.61	20.65	611.75		12.6555	6.74949	8.12096	7.69922	9.70168	13.0772	11.2007	8.85819	3.48018	3.37556	11.7058	3.37556	100		2	9	7	8	5	1	4	6	10	11	3	11		50.9792	26.4408
1	Bachelorstudium - Mathematik	14	1	2021	1013	private	73.08	73.08	63.08	52.31	48.46	45.5	41.74	36.3	24.6	57.69	41.32	30.03	587.19		12.4457	12.4457	10.7427	8.90853	8.25287	7.74877	7.10843	6.18199	4.18944	9.82476	7.0369	5.11419	100		1	1	3	5	6	7	8	10	12	4	9	11		48.9325	24.1475
1	Bachelorstudium - Betriebswirtschaftslehre	1	1	2021	1014	private	80	36.88	20	45.31	55.63	80	70.63	60.31	54.69	36.88	80	53.75	674.08		11.868	5.47116	2.96701	6.72175	8.25273	11.868	10.478	8.94701	8.11328	5.47116	11.868	7.97383	100		1	10	12	9	6	1	4	5	7	10	1	8		56.1733	23.8267
1	#N/A	15	1	2021	1015	private	80	56	56.56	62.42	57.15	78.83	80	53.05	31.37	58.32	58.91	33.13	705.74		11.3356	7.93493	8.01428	8.84462	8.09788	11.1698	11.3356	7.51693	4.44498	8.26367	8.34727	4.69436	100		1	9	8	4	7	3	1	10	12	6	5	11		58.8117	21.1883
1	Bachelorstudium - Wirtschaftsingenieurwesen (Bauwesen)	3	0	2021	1016	private	80	75.76	57.41	39.76	39.06	32.71	25.65	22.82	36.24	44	58.12	34.82	546.35		14.6426	13.8666	10.5079	7.27739	7.14926	5.987	4.69479	4.17681	6.63311	8.05345	10.6379	6.3732	100		1	2	4	6	7	10	11	12	8	5	3	9		45.5292	34.4708
1	Bachelorstudium - Wirtschaftsingenieurwesen (Elektr.Energ)	4	1	2021	1017	private	64.44	54.07	51.85	80	61.48	54.07	48.89	20	45.19	22.22	80	27.41	609.62		10.5705	8.86946	8.5053	13.1229	10.085	8.86946	8.01975	3.28073	7.41281	3.64489	13.1229	4.49624	100		3	5	7	1	4	5	8	12	9	11	1	10		50.8017	13.6383
1	Bachelorstudium - Betriebswirtschaftslehre	1	0	2021	1018	private	56.39	56.39	80	80	77.05	77.05	79.02	77.05	59.34	78.03	80	37.7	838.02		6.72896	6.72896	9.54631	9.54631	9.19429	9.19429	9.42937	9.19429	7.08098	9.31123	9.54631	4.4987	100		10	10	1	1	6	6	4	6	9	5	1	12		69.835	-13.445
1	Bachelorstudium - Informatik	2	1	2021	1019	private	70	60.67	64.67	76.67	76.67	51.33	40.67	72	20	68	78.67	26	705.35		9.92415	8.6014	9.1685	10.8698	10.8698	7.27724	5.76593	10.2077	2.83547	9.6406	11.1533	3.68611	100		5	8	7	2	2	9	10	4	12	6	1	11		58.7792	11.2208
1	Bachelorstudium - Mathematik	14	1	2021	1020	private	79.33	79.33	50	45.33	48	59.33	62.67	35.33	20	54	74	50.67	657.99		12.0564	12.0564	7.5989	6.88916	7.29494	9.01685	9.52446	5.36938	3.03956	8.20681	11.2464	7.70072	100		1	1	8	10	9	5	4	11	12	6	3	7		54.8325	24.4975
1	Bachelorstudium - Wirtschaftsingenieurwesen (Maschinenbau)	5	1	2021	1021	private	74	59	56	36.15	44.83	54.62	50.42	39.62	33.64	64.25	48.67	22.31	583.51		12.6819	10.1112	9.59709	6.19527	7.68282	9.36059	8.64081	6.78994	5.76511	11.011	8.3409	3.82341	100		1	3	4	10	8	5	6	9	11	2	7	12		48.6258	25.3742
1	Bachelorstudium - Wirtschaftsingenieurwesen (Maschinenbau)	5	0	2021	1022	private	80	80	44.44	34.83	22.82	20	20.56	34.83	38.68	55	67.51	50.21	548.88		14.5751	14.5751	8.09649	6.34565	4.15756	3.64378	3.74581	6.34565	7.04708	10.0204	12.2996	9.14772	100		1	1	6	8	10	12	11	8	7	4	3	5		45.74	34.26
1	Bachelorstudium - Wirtschaftsingenieurwesen (Elektr.Energ)	4	0	2021	1023	private	77.93	77.93	47	73	35	40.69	33	44.14	28.28	39	76.55	57	629.52		12.3793	12.3793	7.46601	11.5961	5.55979	6.46365	5.24209	7.01169	4.49231	6.1952	12.1601	9.05452	100		1	1	6	4	10	8	11	7	12	9	3	5		52.46	25.47
1	Bachelorstudium - Betriebswirtschaftslehre	1	0	2021	1024	private	70.16	68	69	71	66.39	72.04	71	21.88	66	66.39	76	41.94	759.8		9.23401	8.94972	9.08134	9.34456	8.73783	9.48144	9.34456	2.87971	8.6865	8.73783	10.0026	5.51987	100		5	7	6	3	8	2	3	12	10	8	1	11		63.3167	6.84333
1	Bachelorstudium - Betriebswirtschaftslehre	1	1	2021	1025	private	41.63	59.77	75.81	77.91	77.91	26.28	36.05	22.09	75.81	76.51	78.6	63.26	711.63		5.84995	8.39903	10.653	10.9481	10.9481	3.69293	5.06583	3.10414	10.653	10.7514	11.0451	8.88945	100		9	8	5	2	2	11	10	12	5	4	1	7		59.3025	-17.6725
1	Bachelorstudium - Wirtschaftsingenieurwesen (Bauwesen)	3	1	2021	1026	private	62	53.75	48.13	65	46.25	80	78	35.94	51	46.25	50	22.81	639.13		9.70069	8.40987	7.53055	10.1701	7.2364	12.517	12.2041	5.62327	7.9796	7.2364	7.82313	3.56891	100		4	5	8	3	9	1	2	11	6	9	7	12		53.2608	8.73917
1	Bachelorstudium - Wirtschaftsingenieurwesen (Maschinenbau)	5	1	2021	1027	private	80	48.54	80	55.12	62.44	65.37	55.12	21.46	75.61	75.61	80	73.41	772.68		10.3536	6.28203	10.3536	7.13361	8.08096	8.46016	7.13361	2.77735	9.78542	9.78542	10.3536	9.5007	100		1	11	1	9	8	7	9	12	4	4	1	6		64.39	15.61
1	Bachelorstudium - Betriebswirtschaftslehre	1	1	2021	1028	private	76.96	74.68	53.42	37.47	43.54	32.91	29.24	20.89	26.56	61.77	66.33	45.06	568.83		13.5295	13.1287	9.39121	6.58721	7.65431	5.78556	5.14038	3.67245	4.66923	10.8591	11.6608	7.92152	100		1	2	5	8	7	9	10	12	11	4	3	6		47.4025	29.5575
1	Bachelorstudium - Betriebswirtschaftslehre	1	1	2021	1029	private	50.48	50.48	73.33	71.43	57.14	71.43	39.05	20	27.68	55.24	50.48	20	586.74		8.60347	8.60347	12.4979	12.174	9.73856	12.174	6.65542	3.40866	4.71759	9.41473	8.60347	3.40866	100		6	6	1	2	4	2	9	11	10	5	6	11		48.895	1.585
1	Bachelorstudium - Betriebswirtschaftslehre	1	1	2021	1030	private	80	76.71	69.32	56.99	57.81	41.37	38.08	33.97	58.63	48.77	72.6	62.74	696.99		11.4779	11.0059	9.94562	8.17659	8.29424	5.93552	5.46349	4.87381	8.41189	6.99723	10.4162	9.00156	100		1	2	4	8	7	10	11	12	6	9	3	5		58.0825	21.9175
1	Bachelorstudium - Betriebswirtschaftslehre	1	1	2021	1031	private	66.06	44	32.12	31.52	31.52	31.52	31.52	32.12	30.91	31.52	22.42	20	405.23		16.3019	10.858	7.92636	7.7783	7.7783	7.7783	7.7783	7.92636	7.62777	7.7783	5.53266	4.93547	100		1	2	3	5	5	5	5	3	10	5	11	12		33.7692	32.2908
1	Bachelorstudium - Wirtschaftsingenieurwesen (Maschinenbau)	5	1	2021	1032	private	71.94	66	55.82	68	54.93	63	63	20	31.64	31.64	67	43.28	636.25		11.3069	10.3733	8.77328	10.6876	8.6334	9.90177	9.90177	3.14342	4.97289	4.97289	10.5305	6.80236	100		1	4	7	2	8	5	5	12	10	10	3	9		53.0208	18.9192
1	Bachelorstudium - Wirtschaftsingenieurwesen (Bauwesen)	3	1	2021	1033	private	78	47.82	61	46.79	43.39	66.15	55.48	50.98	35.33	58.25	38.97	20.63	602.79		12.9398	7.93311	10.1196	7.76224	7.1982	10.974	9.20387	8.45734	5.86108	9.6634	6.46494	3.42242	100		1	7	3	8	9	2	5	6	11	4	10	12		50.2325	27.7675
1	Bachelorstudium - Betriebswirtschaftslehre	1	1	2021	1034	private	54.84	44.19	51.94	46.13	56.77	76.13	72.26	20	63.55	68.39	78.06	51.94	684.2		8.0152	6.45864	7.59135	6.74218	8.29728	11.1269	10.5612	2.92312	9.28822	9.99562	11.4089	7.59135	100		7	11	8	10	6	2	3	12	5	4	1	8		57.0167	-2.17667
1	Bachelorstudium - Wirtschaftsingenieurwesen (Bauwesen)	3	1	2021	1035	private	80	80	80	80	80	80	80	45.71	70.57	80	80	48.29	884.57		9.04394	9.04394	9.04394	9.04394	9.04394	9.04394	9.04394	5.16748	7.97789	9.04394	9.04394	5.45915	100		1	1	1	1	1	1	1	12	10	1	1	11		73.7142	6.28583
1	Bachelorstudium - Wirtschaftsingenieurwesen (Bauwesen)	3	1	2021	1036	private	67.27	67.27	64.36	64.36	40.36	60.73	60.73	20	30.18	33.09	50.55	28.73	587.63		11.4477	11.4477	10.9525	10.9525	6.86827	10.3347	10.3347	3.4035	5.13588	5.63109	8.60235	4.88913	100		1	1	3	3	8	5	5	12	10	9	7	11		48.9692	18.3008
1	Bachelorstudium - Wirtschaftsingenieurwesen (Maschinenbau)	5	1	2021	1037	private	59.33	68.67	80	61.33	78.67	71.33	67.33	26	32.67	70	80	24	719.33		8.24795	9.54638	11.1215	8.52599	10.9366	9.91617	9.3601	3.61447	4.54173	9.73128	11.1215	3.33644	100		9	6	1	8	3	4	7	11	10	5	1	12		59.9442	-0.614167
1	Bachelorstudium - Wirtschaftsingenieurwesen (Bauwesen)	3	1	2021	1038	private	80	72.86	64.29	80	80	78.57	71.43	60	74.29	77.14	80	45.71	864.29		9.25615	8.43004	7.43848	9.25615	9.25615	9.0907	8.26459	6.94211	8.59549	8.92524	9.25615	5.28873	100		1	8	10	1	1	5	9	11	7	6	1	12		72.0242	7.97583
1	Bachelorstudium - Wirtschaftsingenieurwesen (Bauwesen)	3	0	2021	1039	private	74.55	74.55	51.26	61.06	52.48	70.87	70.87	50.03	20	35.93	68.42	24.29	654.31		11.3937	11.3937	7.83421	9.33197	8.02066	10.8313	10.8313	7.64622	3.05666	5.49128	10.4568	3.71231	100		1	1	8	6	7	3	3	9	12	10	5	11		54.5258	20.0242
1	Bachelorstudium - Wirtschaftsingenieurwesen (Maschinenbau)	5	0	2021	1040	private	42.7	70	73.51	74.32	75.14	71.89	74.32	67.84	66.22	45.14	77.57	63	801.65		5.32651	8.73199	9.16984	9.27088	9.37317	8.96775	9.27088	8.46255	8.26046	5.63089	9.67629	7.85879	100		12	7	5	3	2	6	3	8	9	11	1	10		66.8042	-24.1042
1	Bachelorstudium - Wirtschaftsingenieurwesen (Bauwesen)	3	1	2021	1041	private	80	66	59.2	44	44	63.2	64	53.6	20.8	37.6	71.2	38.4	642		12.4611	10.2804	9.22118	6.85358	6.85358	9.84424	9.96885	8.34891	3.23988	5.8567	11.0903	5.98131	100		1	3	6	8	8	5	4	7	12	11	2	10		53.5	26.5
1	Bachelorstudium - Wirtschaftsingenieurwesen (Elektr.Energ)	4	1	2021	1042	private	80	80	76.96	80	76.2	70.13	71.65	59.49	70.89	71.65	80	51.9	868.87		9.20736	9.20736	8.85748	9.20736	8.77001	8.0714	8.24634	6.84682	8.15887	8.24634	9.20736	5.97328	100		1	1	5	1	6	10	7	11	9	7	1	12		72.4058	7.59417
1	Bachelorstudium - Wirtschaftsingenieurwesen (Maschinenbau)	5	1	2021	1043	private	65	80	35.79	76.84	66.32	66.32	69.47	30.53	54.74	78	74	36.84	733.85		8.8574	10.9014	4.87702	10.4708	9.03727	9.03727	9.46651	4.16025	7.45929	10.6289	10.0838	5.0201	100		8	1	11	3	6	6	5	12	9	2	4	10		61.1542	3.84583
1	Bachelorstudium - Wirtschaftsingenieurwesen (Bauwesen)	3	1	2021	1044	private	80	80	80	80	74.44	80	72.22	45.56	34.44	66.67	73.33	46.67	813.33		9.83611	9.83611	9.83611	9.83611	9.1525	9.83611	8.87954	5.60166	4.23444	8.19716	9.01602	5.73814	100		1	1	1	1	6	1	8	11	12	9	7	10		67.7775	12.2225
1	Bachelorstudium - Wirtschaftsingenieurwesen (Bauwesen)	3	1	2021	1045	private	56.32	56.32	64.21	80	74.47	31.84	30.26	65.79	53.95	57.89	74.47	22.37	667.89		8.43253	8.43253	9.61386	11.978	11.15	4.76725	4.53069	9.85042	8.07768	8.66759	11.15	3.34935	100		7	7	5	1	2	10	11	4	9	6	2	12		55.6575	0.6625
1	Bachelorstudium - Wirtschaftsingenieurwesen (Bauwesen)	3	1	2021	1046	private	78.6	67.44	67.44	63.26	57.67	78.6	78.6	56.28	45.12	56.28	67.44	20	736.73		10.6688	9.15396	9.15396	8.58659	7.82783	10.6688	10.6688	7.63916	6.12436	7.63916	9.15396	2.7147	100		1	4	4	7	8	1	1	9	11	9	4	12		61.3942	17.2058
1	Bachelorstudium - Wirtschaftsingenieurwesen (Bauwesen)	3	1	2021	1047	private	64.35	71.52	49.35	50	36.3	22.61	27.83	20	42.83	20	76.09	46.74	527.62		12.1963	13.5552	9.35332	9.47652	6.87995	4.28528	5.27463	3.79061	8.11758	3.79061	14.4214	8.85865	100		3	2	5	4	8	10	9	11	7	11	1	6		43.9683	20.3817
1	Bachelorstudium - Wirtschaftsingenieurwesen (Elektr.Energ)	4	0	2021	1048	private	46.69	75.89	80	45	30.59	35.68	39.91	36.1	42.45	47.54	67.67	51.35	598.87		7.79635	12.6722	13.3585	7.51415	5.10795	5.95789	6.66422	6.02802	7.08835	7.93828	11.2996	8.57448	100		6	2	1	7	12	11	9	10	8	5	3	4		49.9058	-3.21583
1	Bachelorstudium - Wirtschaftsingenieurwesen (Elektr.Energ)	4	1	2021	1049	private	48.69	48.69	65	59.75	50.38	43.96	46.66	41.94	51.05	68.75	45.99	25.06	595.92		8.17056	8.17056	10.9075	10.0265	8.45415	7.37683	7.82991	7.03786	8.56659	11.5368	7.71748	4.20526	100		6	6	2	3	5	10	8	11	4	1	9	12		49.66	-0.97
1	Masterstudium - Werkstoffingenieurwesen	13	1	2021	1050	private	52	43.48	65.22	68.7	68.7	38.26	41.74	36.52	48.7	46.96	80	51.3	641.58		8.10499	6.77702	10.1655	10.7079	10.7079	5.9634	6.50581	5.6922	7.59064	7.31943	12.4692	7.99589	100		5	9	4	2	2	11	10	12	7	8	1	6		53.465	-1.465
1	Bachelorstudium - Wirtschaftsingenieurwesen (Bauwesen)	3	1	2021	1051	private	74.35	73.3	75.9	80	58	60.39	59.02	35	20	71	71	21.5	699.46		10.6296	10.4795	10.8512	11.4374	8.29211	8.6338	8.43794	5.00386	2.85935	10.1507	10.1507	3.0738	100		3	4	2	1	9	7	8	10	12	5	5	11		58.2883	16.0617
1	Bachelorstudium - Wirtschaftsingenieurwesen (Bauwesen)	3	1	2021	1052	private	79.26	79.26	69.63	51.11	57	68.15	68.15	47.41	42.22	61.48	72.59	31.85	728.11		10.8857	10.8857	9.56312	7.01954	7.82849	9.35985	9.35985	6.51138	5.79857	8.44378	9.96965	4.37434	100		1	1	4	9	8	5	5	10	11	7	3	12		60.6758	18.5842
1	Bachelorstudium - Wirtschaftsingenieurwesen (Bauwesen)	3	1	2021	1053	private	66	73	70	44.55	58.86	48.64	63.64	54	20	79	59.55	25.45	662.69		9.95941	11.0157	10.563	6.7226	8.88198	7.33978	9.60328	8.14861	3.018	11.9211	8.9861	3.84041	100		4	2	3	10	7	9	5	8	12	1	6	11		55.2242	10.7758
1	Bachelorstudium - Wirtschaftsingenieurwesen (Bauwesen)	3	1	2021	1054	private	80	77	30.93	34.21	33.66	55.25	52.25	38.21	24.1	34.65	41	28.44	529.7		15.1029	14.5365	5.83915	6.45837	6.35454	10.4304	9.86407	7.21352	4.54975	6.54144	7.74023	5.36908	100		1	2	10	8	9	3	4	6	12	7	5	11		44.1417	35.8583
1	Bachelorstudium - Informatik	2	1	2021	1055	private	80	38.4	55.2	45.6	59.2	59.2	71.2	45.6	60	20	78.4	60	672.8		11.8906	5.70749	8.20452	6.77765	8.79905	8.79905	10.5826	6.77765	8.91795	2.97265	11.6528	8.91795	100		1	11	8	9	6	6	3	9	4	12	2	4		56.0667	23.9333
1	Bachelorstudium - Betriebswirtschaftslehre	1	1	2021	1056	private	80	64.57	73.14	64.57	42.29	69.71	38.86	23.43	49.14	76.57	80	40.57	702.85		11.3822	9.18688	10.4062	9.18688	6.01693	9.91819	5.52892	3.33357	6.99153	10.8942	11.3822	5.77221	100		1	6	4	6	9	5	11	12	8	3	1	10		58.5708	21.4292
1	Bachelorstudium - Betriebswirtschaftslehre	1	0	2021	1057	private	80	72.63	68.42	41.05	41.05	57.89	57.89	30.53	33.68	48.42	67.37	44.21	643.14		12.439	11.293	10.6384	6.38275	6.38275	9.00115	9.00115	4.74702	5.23681	7.52869	10.4752	6.87409	100		1	2	3	9	9	5	5	12	11	7	4	8		53.595	26.405
1	Bachelorstudium - Betriebswirtschaftslehre	1	1	2021	1058	private	78.11	78.11	80	62.32	61.05	57.89	57.89	66.74	71.16	76.84	76.84	22.53	789.48		9.89385	9.89385	10.1333	7.8938	7.73294	7.33267	7.33267	8.45367	9.01353	9.73299	9.73299	2.85378	100		2	2	1	8	9	10	10	7	6	4	4	12		65.79	12.32
1	Bachelorstudium - Betriebswirtschaftslehre	1	1	2021	1059	private	80	80	80	79	56.62	78.44	78.44	44.16	22.34	79.22	80	27.01	785.23		10.1881	10.1881	10.1881	10.0607	7.21063	9.98943	9.98943	5.62383	2.84503	10.0888	10.1881	3.43976	100		1	1	1	6	9	7	7	10	12	5	1	11		65.4358	14.5642
1	Bachelorstudium - Betriebswirtschaftslehre	1	1	2021	1060	private	44	63	55	41	39	44.5	44.5	29	26.5	43.5	57.5	29	516.5		8.51888	12.1975	10.6486	7.93804	7.55082	8.61568	8.61568	5.61471	5.13069	8.42207	11.1326	5.61471	100		6	1	3	8	9	4	4	10	12	7	2	10		43.0417	0.958333
1	Bachelorstudium - Betriebswirtschaftslehre	1	1	2021	1061	private	38.1	32.93	72.94	39.83	54.48	61.47	23.45	22.59	57.94	31.21	74.71	21.72	531.37		7.17015	6.19719	13.7268	7.49572	10.2527	11.5682	4.41312	4.25128	10.9039	5.8735	14.0599	4.08755	100		7	8	2	6	5	3	10	11	4	9	1	12		44.2808	-6.18083
1	Bachelorstudium - Betriebswirtschaftslehre	1	1	2021	1062	private	57.5	66.07	60.71	63.93	42.5	30.71	45.71	43.57	38.21	55.36	67.14	44.64	616.05		9.33366	10.7248	9.85472	10.3774	6.89879	4.98498	7.41985	7.07248	6.20242	8.98628	10.8985	7.24617	100		5	2	4	3	10	12	7	9	11	6	1	8		51.3375	6.1625
1	Bachelorstudium - Betriebswirtschaftslehre	1	1	2021	1063	private	80	80	80	68.26	80	68.26	68.26	31.09	80	71.52	71.52	49.35	828.26		9.6588	9.6588	9.6588	8.24137	9.6588	8.24137	8.24137	3.75365	9.6588	8.63497	8.63497	5.95827	100		1	1	1	8	1	8	8	12	1	6	6	11		69.0217	10.9783
1	Bachelorstudium - Betriebswirtschaftslehre	1	0	2021	1064	private	23.49	23.49	22.09	33.26	22.09	31.86	22.79	24.19	26.98	20.7	26.98	24.19	302.11		7.77531	7.77531	7.31191	11.0092	7.31191	10.5458	7.54361	8.00702	8.93052	6.85181	8.93052	8.00702	100		7	7	10	1	10	2	9	5	3	12	3	5		25.1758	-1.68583
1	Bachelorstudium - Betriebswirtschaftslehre	1	1	2021	1065	private	65.22	66.96	36.06	41.21	53.08	60	50.46	21.67	36.54	43.26	75.65	37.61	587.72		11.0971	11.3932	6.13557	7.01184	9.03151	10.2089	8.58572	3.68713	6.21725	7.36065	12.8718	6.39931	100		3	2	11	8	5	4	6	12	10	7	1	9		48.9767	16.2433
1	Bachelorstudium - Betriebswirtschaftslehre	1	0	2021	1066	private	74.29	59.29	80	58.57	58.57	76.43	57.14	20	62.14	62.14	80	72.14	760.71		9.76588	7.79403	10.5165	7.69939	7.69939	10.0472	7.5114	2.62912	8.16868	8.16868	10.5165	9.48325	100		4	8	1	9	9	3	11	12	6	6	1	5		63.3925	10.8975
1	Bachelorstudium - Betriebswirtschaftslehre	1	1	2021	1067	private	80	80	80	54.41	57.06	69.41	70.29	46.47	57.94	77.35	78.24	75.59	826.76		9.67633	9.67633	9.67633	6.58111	6.90164	8.39542	8.50186	5.62074	7.00808	9.3558	9.46345	9.14292	100		1	1	1	11	10	8	7	12	9	5	4	6		68.8967	11.1033
1	Bachelorstudium - Wirtschaftsingenieurwesen (Bauwesen)	3	1	2021	1068	private	80	78.67	25	61.33	22.67	30.67	30.67	52	24	57	35	29.33	526.34		15.1993	14.9466	4.74978	11.6522	4.3071	5.82703	5.82703	9.87955	4.55979	10.8295	6.64969	5.57244	100		1	2	10	3	12	7	7	5	11	4	6	9		43.8617	36.1383
1	Bachelorstudium - Betriebswirtschaftslehre	1	1	2021	1069	private	80	37.39	79.13	53.91	70.43	42.61	46.96	40	77.39	66.96	55.65	42.61	693.04		11.5433	5.39507	11.4178	7.77877	10.1625	6.14827	6.77594	5.77167	11.1667	9.66178	8.02984	6.14827	100		1	12	2	7	4	9	8	11	3	5	6	9		57.7533	22.2467
1	Bachelorstudium - Betriebswirtschaftslehre	1	1	2021	1070	private	46.93	80	54.02	57.49	34.18	51.19	55.48	50.72	20.95	66.86	54.5	24.73	597.05		7.86031	13.3992	9.04782	9.62901	5.72481	8.57382	9.29235	8.4951	3.50892	11.1984	9.12821	4.14203	100		9	1	6	3	10	7	4	8	12	2	5	11		49.7542	-2.82417
1	Bachelorstudium - Betriebswirtschaftslehre	1	1	2021	1071	private	75.24	74.29	61.07	69.11	52.14	80	57.5	42.32	34.29	39.64	59.29	27.14	672.03		11.1959	11.0546	9.08739	10.2838	7.75858	11.9042	8.55617	6.29734	5.10245	5.89855	8.82252	4.03851	100		2	3	5	4	8	1	7	9	11	10	6	12		56.0025	19.2375
1	Bachelorstudium - Wirtschaftsingenieurwesen (WPT)	6	1	2021	1072	private	69.26	61.68	56.81	57.89	57.89	48.15	42.2	53.02	45.98	40.03	71.43	20.54	624.88		11.0837	9.8707	9.09135	9.26418	9.26418	7.70548	6.7533	8.48483	7.35821	6.40603	11.431	3.28703	100		2	3	6	4	4	8	10	7	9	11	1	12		52.0733	17.1867
1	Bachelorstudium - Betriebswirtschaftslehre	1	1	2021	1073	private	80	58.15	42.15	51.38	37.85	33.54	47.08	64	31.49	27.68	44	27.25	544.57		14.6905	10.6781	7.74005	9.43497	6.95044	6.15899	8.64535	11.7524	5.78254	5.08291	8.07977	5.00395	100		1	3	7	4	8	9	5	2	10	11	6	12		45.3808	34.6192
1	Bachelorstudium - Betriebswirtschaftslehre	1	1	2021	1074	private	76.47	70.29	31.27	27.23	31.27	28.46	28.46	33.81	28.55	45.65	67.65	20	489.11		15.6345	14.371	6.39324	5.56725	6.39324	5.81873	5.81873	6.91256	5.83713	9.33328	13.8312	4.08906	100		1	2	6	11	6	9	9	5	8	4	3	12		40.7592	35.7108
1	#N/A	15	0	2021	1075	private	79	78.93	77.86	80	77.86	77.86	77.86	73.57	33.93	78.93	77.86	73.57	887.23		8.90412	8.89623	8.77563	9.01683	8.77563	8.77563	8.77563	8.2921	3.82426	8.89623	8.77563	8.2921	100		2	3	5	1	5	5	5	10	12	3	5	10		73.9358	5.06417
1	Bachelorstudium - Betriebswirtschaftslehre	1	0	2021	1076	private	80	76.88	79.38	79.38	78.75	78.75	78.13	76.25	76.25	71.25	78.75	58.13	911.9		8.77289	8.43075	8.7049	8.7049	8.63582	8.63582	8.56783	8.36166	8.36166	7.81336	8.63582	6.3746	100		1	8	2	2	4	4	7	9	9	11	4	12		75.9917	4.00833
1	Bachelorstudium - Wirtschaftsingenieurwesen (Maschinenbau)	5	1	2021	1077	private	80	78.06	78.06	64.59	64.03	62.9	64.59	39.32	43.25	70.76	64	48.86	758.42		10.5482	10.2925	10.2925	8.51639	8.44255	8.29356	8.51639	5.18446	5.70264	9.32992	8.4386	6.44234	100		1	2	2	5	7	9	5	12	11	4	8	10		63.2017	16.7983
1	Bachelorstudium - Wirtschaftsingenieurwesen (Maschinenbau)	5	1	2021	1078	private	38.75	68.75	80	76.25	60	63.75	55	20	53.75	62.5	36.25	30	645		6.00775	10.6589	12.4031	11.8217	9.30233	9.88372	8.52713	3.10078	8.33333	9.68992	5.62016	4.65116	100		9	3	1	2	6	4	7	12	8	5	10	11		53.75	-15
1	Bachelorstudium - Wirtschaftsingenieurwesen (Maschinenbau)	5	0	2021	1079	private	55.45	73.04	74.78	49.64	54.11	47.17	47.17	26.79	51.49	51.44	52.72	45	628.8		8.81838	11.6158	11.8925	7.8944	8.60528	7.50159	7.50159	4.2605	8.18861	8.18066	8.38422	7.15649	100		3	2	1	8	4	9	9	12	6	7	5	11		52.4	3.05
1	Bachelorstudium - Wirtschaftsingenieurwesen (Maschinenbau)	5	0	2021	1080	private	72.88	72.88	80	51.53	64.75	59.66	56.61	26.1	36.27	59.66	73.9	31.19	685.43		10.6327	10.6327	11.6715	7.51791	9.44662	8.70403	8.25905	3.80783	5.29157	8.70403	10.7816	4.55043	100		3	3	1	9	5	6	8	12	10	6	2	11		57.1192	15.7608
1	Bachelorstudium - Wirtschaftsingenieurwesen (Maschinenbau)	5	1	2021	1081	private	72.59	54.81	74.07	76.3	80	51.11	72.59	24.44	72.59	68.15	79.26	45.19	771.1		9.41382	7.10803	9.60576	9.89496	10.3748	6.62819	9.41382	3.1695	9.41382	8.83802	10.2788	5.86046	100		5	9	4	3	1	10	5	12	5	8	2	11		64.2583	8.33167
1	Bachelorstudium - Wirtschaftsingenieurwesen (Maschinenbau)	5	1	2021	1082	private	57.87	57.87	58.49	58.49	58.49	58.49	58.49	36.14	52.33	58.49	62.84	49.18	667.17		8.67395	8.67395	8.76688	8.76688	8.76688	8.76688	8.76688	5.41691	7.84358	8.76688	9.41889	7.37143	100		8	8	2	2	2	2	2	12	10	2	1	11		55.5975	2.2725
1	Bachelorstudium - Wirtschaftsingenieurwesen (Maschinenbau)	5	1	2021	1083	private	80	72.8	62.4	37.6	43.2	64.8	68	39.2	28.8	44.8	63.2	39.2	644		12.4224	11.3043	9.68944	5.83851	6.70807	10.0621	10.559	6.08696	4.47205	6.95652	9.81366	6.08696	100		1	2	6	11	8	4	3	9	12	7	5	9		53.6667	26.3333
1	Bachelorstudium - Wirtschaftsingenieurwesen (Maschinenbau)	5	1	2021	1084	private	80	80	62.99	69.87	49.91	48.1	48.1	68.23	50	52.82	56.45	37.46	703.93		11.3648	11.3648	8.94833	9.9257	7.09019	6.83307	6.83307	9.69273	7.10298	7.50359	8.01926	5.32155	100		1	1	5	3	9	10	10	4	8	7	6	12		58.6608	21.3392
1	Bachelorstudium - Wirtschaftsingenieurwesen (Maschinenbau)	5	1	2021	1085	private	76	59.96	50.61	74.83	72.76	69.32	72.72	20	57.41	57.41	80	51.46	742.48		10.236	8.07564	6.81635	10.0784	9.79959	9.33628	9.7942	2.69368	7.73219	7.73219	10.7747	6.93083	100		2	7	11	3	4	6	5	12	8	8	1	10		61.8733	14.1267
1	Bachelorstudium - Wirtschaftsingenieurwesen (Maschinenbau)	5	1	2021	1086	private	78.5	68	67	74	60.5	57	56	48.5	61	61.25	71.75	49.25	752.75		10.4284	9.03354	8.9007	9.83062	8.0372	7.57224	7.43939	6.44304	8.10362	8.13683	9.53172	6.54268	100		1	4	5	2	8	9	10	12	7	6	3	11		62.7292	15.7708
1	Bachelorstudium - Wirtschaftsingenieurwesen (Maschinenbau)	5	1	2021	1087	private	63.04	80	71.95	66	40.78	37.81	41	28.16	48.94	56.36	76.19	20.74	630.97		9.99097	12.6789	11.4031	10.4601	6.46306	5.99236	6.49793	4.46297	7.75631	8.93228	12.0751	3.287	100		5	1	3	4	9	10	8	11	7	6	2	12		52.5808	10.4592
1	Bachelorstudium - Wirtschaftsingenieurwesen (Elektr.Energ)	4	0	2021	1088	private	75.48	47.74	72.26	56.77	65.81	65.81	71.61	29.03	20	62.58	63.23	47.74	678.06		11.1318	7.04067	10.6569	8.37242	9.70563	9.70563	10.561	4.28133	2.94959	9.22927	9.32513	7.04067	100		1	9	2	8	4	4	3	11	12	7	6	9		56.505	18.975
1	#N/A	15	1	2021	1089	private	66.74	80	51.4	72.33	72.33	47.91	47.91	50	51.4	76.51	38.84	20	675.37		9.88199	11.8454	7.61064	10.7097	10.7097	7.09389	7.09389	7.40335	7.61064	11.3286	5.75092	2.96134	100		5	1	6	3	3	9	9	8	6	2	11	12		56.2808	10.4592
1	Bachelorstudium - Wirtschaftsingenieurwesen (Maschinenbau)	5	0	2021	1090	private	80	55	53	40	40	64	45	34	34	34	60	22	561		14.2602	9.80392	9.44742	7.13012	7.13012	11.4082	8.02139	6.06061	6.06061	6.06061	10.6952	3.92157	100		1	4	5	7	7	2	6	9	9	9	3	12		46.75	33.25
1	Bachelorstudium - Wirtschaftsingenieurwesen (Maschinenbau)	5	1	2021	1091	private	51.14	75.25	68	73	70	63	47.19	43.1	62.19	54.15	61.18	38.08	706.28		7.24075	10.6544	9.62791	10.3358	9.91108	8.91998	6.68149	6.1024	8.80529	7.66693	8.66229	5.39163	100		9	1	4	2	3	5	10	11	6	8	7	12		58.8567	-7.71667
1	Bachelorstudium - Betriebswirtschaftslehre	1	1	2021	1092	private	74.78	63.04	80	55.22	33.04	63.04	74.78	25.22	50	48.7	76.09	55.22	699.13		10.6962	9.01692	11.4428	7.89839	4.72587	9.01692	10.6962	3.60734	7.15175	6.9658	10.8835	7.89839	100		3	5	1	7	11	5	3	12	9	10	2	7		58.2608	16.5192
1	Bachelorstudium - Betriebswirtschaftslehre	1	1	2021	1093	private	65.08	62.13	64.19	72.31	55.7	67.56	63.48	54.82	55.17	62.13	64.19	26	712.76		9.1307	8.71682	9.00584	10.1451	7.81469	9.47865	8.90622	7.69123	7.74033	8.71682	9.00584	3.64779	100		3	7	4	1	9	2	6	11	10	7	4	12		59.3967	5.68333
1	Bachelorstudium - Betriebswirtschaftslehre	1	1	2021	1094	private	76.25	76.25	69.5	69.5	44.75	61.25	65.75	43.25	44	63.5	63.5	20	697.5		10.9319	10.9319	9.96416	9.96416	6.41577	8.78136	9.42652	6.20072	6.30824	9.10394	9.10394	2.86738	100		1	1	3	3	9	8	5	11	10	6	6	12		58.125	18.125
1	Bachelorstudium - Betriebswirtschaftslehre	1	1	2021	1095	private	20	80	63.88	79.38	54.06	78.76	69.35	27.42	64.31	49.15	67.14	25.32	678.77		2.94651	11.786	9.41114	11.6947	7.96441	11.6033	10.217	4.03966	9.47449	7.24104	9.89142	3.73028	100		12	1	7	2	8	3	4	10	6	9	5	11		56.5642	-36.5642
1	Bachelorstudium - Betriebswirtschaftslehre	1	1	2021	1096	private	65.72	65.72	80	53.59	51.28	59.3	41.89	23.21	52.13	63.32	62.51	55.29	673.96		9.75132	9.75132	11.8701	7.95151	7.60876	8.79874	6.2155	3.44382	7.73488	9.39522	9.27503	8.20375	100		2	2	1	8	10	6	11	12	9	4	5	7		56.1633	9.55667
1	Bachelorstudium - Betriebswirtschaftslehre	1	1	2021	1097	private	60.73	73	80	71	33.09	48.36	47.64	58.55	25.09	40.36	57.82	28	623.64		9.73799	11.7055	12.8279	11.3848	5.30595	7.75447	7.63902	9.38843	4.02315	6.47168	9.27137	4.48977	100		4	2	1	3	10	7	8	5	12	9	6	11		51.97	8.76
1	Bachelorstudium - Betriebswirtschaftslehre	1	1	2021	1098	private	80	80	71.96	72.96	66.43	72.46	72.46	53.86	33	62.4	55.37	52.85	773.75		10.3393	10.3393	9.30016	9.4294	8.58546	9.36478	9.36478	6.9609	4.26494	8.06462	7.15606	6.83037	100		1	1	6	3	7	4	4	10	12	8	9	11		64.4792	15.5208
1	Bachelorstudium - Betriebswirtschaftslehre	1	1	2021	1099	private	80	61	62	47.06	47.06	65	64	52.94	54.12	48.24	76.47	47.06	704.95		11.3483	8.6531	8.79495	6.67565	6.67565	9.22051	9.07866	7.50975	7.67714	6.84304	10.8476	6.67565	100		1	6	5	10	10	3	4	8	7	9	2	10		58.7458	21.2542
1	Bachelorstudium - Betriebswirtschaftslehre	1	1	2021	1100	private	36	76.62	63	65.63	52	58.05	55.85	32.19	29.99	47.05	64.7	38.8	619.88		5.80758	12.3605	10.1633	10.5875	8.38872	9.36472	9.00981	5.19294	4.83803	7.59018	10.4375	6.25928	100		10	1	4	2	7	5	6	11	12	8	3	9		51.6567	-15.6567
1	Bachelorstudium - Betriebswirtschaftslehre	1	1	2021	1101	private	76.25	63.75	57.5	55	58.75	47.5	47.5	37.5	42.5	45	76.25	45	652.5		11.6858	9.77011	8.81226	8.42912	9.00383	7.27969	7.27969	5.74713	6.51341	6.89655	11.6858	6.89655	100		1	3	5	6	4	7	7	12	11	9	1	9		54.375	21.875
1	Bachelorstudium - Betriebswirtschaftslehre	1	1	2021	1102	private	80	80	61	71.58	80	80	80	53	66.54	41.29	80	67.66	841.07		9.51169	9.51169	7.25267	8.51059	9.51169	9.51169	9.51169	6.3015	7.91135	4.90922	9.51169	8.04451	100		1	1	10	7	1	1	1	11	9	12	1	8		70.0892	9.91083
1	Bachelorstudium - Betriebswirtschaftslehre	1	1	2021	1103	private	76.76	74.32	69.59	61.27	66.47	71.08	71.08	46.76	39.42	61.27	57.11	20	715.13		10.7337	10.3925	9.7311	8.56767	9.29481	9.93945	9.93945	6.53867	5.51228	8.56767	7.98596	2.79669	100		1	2	5	7	6	3	3	10	11	7	9	12		59.5942	17.1658
1	Bachelorstudium - Betriebswirtschaftslehre	1	0	2021	1104	private	46.84	80	44.47	57.11	57.11	80	80	20	32.63	38.95	80	65.79	682.9		6.85898	11.7147	6.51193	8.36286	8.36286	11.7147	11.7147	2.92869	4.77815	5.70362	11.7147	9.63391	100		8	1	9	6	6	1	1	12	11	10	1	5		56.9083	-10.0683
1	Bachelorstudium - Betriebswirtschaftslehre	1	1	2021	1105	private	48.56	71.43	80	56.3	62.86	44.69	41.94	35.01	43.72	49.53	74	59.69	667.73		7.2724	10.6974	11.9809	8.43155	9.41398	6.69282	6.28098	5.24314	6.54756	7.41767	11.0823	8.93924	100		8	3	1	6	4	9	11	12	10	7	2	5		55.6442	-7.08417
1	Bachelorstudium - Betriebswirtschaftslehre	1	1	2021	1106	private	75.19	80	56.64	61.15	51.62	33.58	45.61	51.62	29.57	72.68	57.06	20	634.72		11.8462	12.604	8.92362	9.63417	8.13272	5.29052	7.18585	8.13272	4.65875	11.4507	8.98979	3.151	100		2	1	6	4	7	10	9	7	11	3	5	12		52.8933	22.2967
1	Bachelorstudium - Betriebswirtschaftslehre	1	1	2021	1107	private	80	73.88	67	56.73	72	62.86	62.86	20	59.18	50.61	77.55	65.31	747.98		10.6955	9.87727	8.95746	7.58443	9.62593	8.40397	8.40397	2.67387	7.91198	6.76622	10.3679	8.73152	100		1	3	5	10	4	7	7	12	9	11	2	6		62.3317	17.6683
1	Bachelorstudium - Wirtschaftsingenieurwesen (Elektr.Energ)	4	1	2021	1108	private	53.49	53.49	74.42	80	80	70.93	59.07	68.84	73.72	70.23	73.72	50.7	808.61		6.61506	6.61506	9.20345	9.89352	9.89352	8.77184	7.30513	8.51337	9.11688	8.68527	9.11688	6.27002	100		10	10	3	1	1	6	9	8	4	7	4	12		67.3842	-13.8942
1	Bachelorstudium - Wirtschaftsingenieurwesen (Maschinenbau)	5	1	2021	1109	private	80	49.62	70.13	80	79.24	63.29	79.24	52.66	45.06	80	79.24	76.96	835.44		9.57579	5.93939	8.39438	9.57579	9.48482	7.57565	9.48482	6.30327	5.39357	9.57579	9.48482	9.21191	100		1	11	8	1	4	9	4	10	12	1	4	7		69.62	10.38
2	Masterstudium - Wirtschaftswissenschaft	8	0	2021	1110	private	51.95	70	68.31	79.22	78.44	69.87	76.1	30.91	34.03	36.36	72.21	68.31	735.71		7.06121	9.51462	9.28491	10.7678	10.6618	9.49695	10.3437	4.20138	4.62546	4.94216	9.81501	9.28491	100		9	5	7	1	2	6	3	12	11	10	4	7		61.3092	-9.35917
2	Masterstudium - Wirtschaftswissenschaft	8	1	2021	1111	private	49.03	55.4	65.32	73.4	62.48	50.9	56.11	24.96	44.78	80	63.23	42.66	668.27		7.33685	8.29006	9.77449	10.9836	9.34951	7.61668	8.39631	3.73502	6.70088	11.9712	9.46174	6.38365	100		9	7	3	2	5	8	6	12	10	1	4	11		55.6892	-6.65917
2	Bachelorstudium - Wirtschaftswissenschaft	7	1	2021	1112	private	75.5	34.18	32.95	30.48	65.75	43.42	43.42	42.5	34.25	31.71	68.75	26.16	529.07		14.2703	6.46039	6.22791	5.76105	12.4275	8.20685	8.20685	8.03296	6.47362	5.99354	12.9945	4.94453	100		1	8	9	11	3	4	4	6	7	10	2	12		44.0892	31.4108
2	Bachelorstudium - Wirtschaftsingenieurwesen (Maschinenbau)	5	0	2021	1113	private	79	80	38.46	72.77	58.46	70.77	67.69	33.85	32.31	40	67.95	42	683.26		11.5622	11.7086	5.6289	10.6504	8.55604	10.3577	9.90692	4.95419	4.7288	5.85429	9.94497	6.147	100		2	1	10	3	7	4	6	11	12	9	5	8		56.9383	22.0617
2	Bachelorstudium - Wirtschaftsingenieurwesen (Maschinenbau)	5	1	2021	1114	private	80	75.02	70.58	55.08	38.46	70.58	38.46	20	33.48	73.35	71.14	45.11	671.26		11.9179	11.176	10.5146	8.20546	5.72952	10.5146	5.72952	2.97947	4.98764	10.9272	10.598	6.7202	100		1	2	5	7	9	5	9	12	11	3	4	8		55.9383	24.0617
2	Bachelorstudium - Wirtschaftsingenieurwesen (Maschinenbau)	5	1	2021	1115	private	23.64	23.64	80	22.73	22.73	21.82	20	51.82	22.73	69.09	70	21.82	450.02		5.2531	5.2531	17.777	5.05089	5.05089	4.84867	4.44425	11.515	5.05089	15.3527	15.5549	4.84867	100		5	5	1	7	7	10	12	4	7	3	2	10		37.5017	-13.8617
2	Bachelorstudium - Betriebswirtschaftslehre	1	0	2021	1116	private	80	80	80	80	73.25	42.36	45.31	20	68	39.83	80	80	768.75		10.4065	10.4065	10.4065	10.4065	9.52846	5.51024	5.89398	2.60163	8.84553	5.18114	10.4065	10.4065	100		1	1	1	1	7	10	9	12	8	11	1	1		64.0625	15.9375
2	Masterstudium - Wirtschaftswissenschaft	8	1	2021	1117	private	41.14	67	64.65	74	62.03	72	64.13	38.84	20	71.63	67.44	39.53	682.39		6.02881	9.81843	9.47405	10.8442	9.09011	10.5512	9.39785	5.69176	2.93088	10.4969	9.88291	5.79288	100		9	5	6	1	8	2	7	11	12	3	4	10		56.8658	-15.7258
2	Bachelorstudium - Betriebswirtschaftslehre	1	0	2021	1118	private	32.61	38.56	56.13	67.65	59.71	32.9	34.69	29.93	63.68	39.75	59.41	56.43	571.45		5.70654	6.74775	9.82238	11.8383	10.4489	5.75728	6.07052	5.23755	11.1436	6.95599	10.3964	9.87488	100		11	8	6	1	3	10	9	12	2	7	4	5		47.6208	-15.0108
2	Masterstudium - Werkstoffingenieurwesen	13	1	2021	1119	private	77.43	67.14	42.14	38.57	45.71	45.71	56	24.29	37.86	32.14	75.71	42.86	585.56		13.2232	11.4659	7.19653	6.58686	7.8062	7.8062	9.56349	4.14817	6.46561	5.48876	12.9295	7.31949	100		1	3	8	9	5	5	4	12	10	11	2	7		48.7967	28.6333
2	Bachelorstudium - Wirtschaftsingenieurwesen (Maschinenbau)	5	1	2021	1120	private	80	70	70.71	70	74.29	69.29	65.71	42.86	74.29	57.86	47.14	71.43	793.58		10.0809	8.82079	8.91025	8.82079	9.36138	8.73132	8.2802	5.40084	9.36138	7.29101	5.94017	9.00098	100		1	6	5	6	2	8	9	12	2	10	11	4		66.1317	13.8683
2	Bachelorstudium - Wirtschaftsingenieurwesen (Bauwesen)	3	1	2021	1121	private	45.42	53.56	73.9	77.97	62.71	72.88	55.59	37.29	76.95	80	52.54	25.08	713.89		6.36232	7.50256	10.3517	10.9219	8.78427	10.2089	7.78691	5.22349	10.779	11.2062	7.35968	3.51315	100		10	8	4	2	6	5	7	11	3	1	9	12		59.4908	-14.0708
2	Bachelorstudium - Wirtschaftsingenieurwesen (Maschinenbau)	5	0	2021	1122	private	41.13	41.13	78.31	66.48	71.55	47.89	70.7	20.85	41.97	41.13	75.77	72.39	669.3		6.14523	6.14523	11.7003	9.93277	10.6903	7.15524	10.5633	3.11519	6.27073	6.14523	11.3208	10.8158	100		9	9	1	6	4	7	5	12	8	9	2	3		55.775	-14.645
2	Bachelorstudium - Wirtschaftsingenieurwesen (Bauwesen)	3	0	2021	1123	private	80	48.8	42.8	64.4	78.8	53.6	35.6	27.2	80	64.4	80	80	735.6		10.8755	6.63404	5.81838	8.75476	10.7123	7.28657	4.83959	3.69766	10.8755	8.75476	10.8755	10.8755	100		1	9	10	6	5	8	11	12	1	6	1	1		61.3	18.7
2	Bachelorstudium - Wirtschaftsingenieurwesen (Maschinenbau)	5	0	2021	1124	private	73.47	73.47	76.73	70.2	70.2	80	76.73	40.15	27.73	74.77	76.73	41.45	781.63		9.39959	9.39959	9.81667	8.98123	8.98123	10.235	9.81667	5.1367	3.54771	9.56591	9.81667	5.30302	100		6	6	2	8	8	1	2	11	12	5	2	10		65.1358	8.33417
2	Bachelorstudium - Informatik	2	1	2021	1125	private	80	80	80	80	69.2	51.2	51.2	34.4	34.4	69.8	69.8	20	720		11.1111	11.1111	11.1111	11.1111	9.61111	7.11111	7.11111	4.77778	4.77778	9.69444	9.69444	2.77778	100		1	1	1	1	7	8	8	10	10	5	5	12		60	20
2	Bachelorstudium - Wirtschaftsingenieurwesen (Bauwesen)	3	0	2021	1126	private	78.31	77.46	73.24	58.03	58.03	51.11	51.11	54.57	21.15	58.03	69.86	29.8	680.7		11.5043	11.3795	10.7595	8.52505	8.52505	7.50845	7.50845	8.01675	3.1071	8.52505	10.263	4.37785	100		1	2	3	5	5	9	9	8	12	5	4	11		56.725	21.585
2	Bachelorstudium - Wirtschaftsingenieurwesen (Bauwesen)	3	1	2021	1127	private	68.33	54.68	54.68	71.67	57.5	63.33	80	55.48	38.55	38.55	32.9	20	635.67		10.7493	8.60195	8.60195	11.2747	9.04557	9.96272	12.5851	8.7278	6.06447	6.06447	5.17564	3.14629	100		3	7	7	2	5	4	1	6	9	9	11	12		52.9725	15.3575
2	Bachelorstudium - Informatik	2	1	2021	1128	private	43.88	53.24	58.92	75.95	65.41	54.05	54.86	44.83	67.03	44.23	64.59	32.64	659.63		6.65221	8.07119	8.93228	11.514	9.91617	8.19399	8.31678	6.79623	10.1618	6.70527	9.79185	4.94823	100		11	8	5	1	3	7	6	9	2	10	4	12		54.9692	-11.0892
2	Bachelorstudium - Informatik	2	1	2021	1129	private	79.12	65	64.12	62.35	59.71	55.29	47.35	20	56.18	48.24	75.59	55.29	688.24		11.496	9.44438	9.31652	9.05934	8.67575	8.03353	6.87987	2.90596	8.16285	7.00918	10.9831	8.03353	100		1	3	4	5	6	8	11	12	7	10	2	8		57.3533	21.7667
2	Bachelorstudium - Wirtschaftsingenieurwesen (Bauwesen)	3	1	2021	1130	private	68.71	77.18	60.24	49.65	53.88	54.59	58.12	40.47	20	65.88	63.06	34.82	646.6		10.6264	11.9363	9.31642	7.67863	8.33282	8.44262	8.98856	6.25889	3.0931	10.1887	9.75255	5.38509	100		2	1	5	9	8	7	6	10	12	3	4	11		53.8833	14.8267
2	Bachelorstudium - Informatik	2	1	2021	1131	private	73.08	73.08	80	80	65.86	42.72	39.06	52.46	37.57	37.42	67.34	20	668.59		10.9305	10.9305	11.9655	11.9655	9.85058	6.38957	5.84215	7.84636	5.61929	5.59685	10.0719	2.99137	100		3	3	1	1	6	8	9	7	10	11	5	12		55.7158	17.3642
2	Bachelorstudium - Informatik	2	1	2021	1132	private	77.31	75.52	75.52	71.94	65.67	65.67	62.09	44.18	21.79	35.22	71.04	20.9	686.85		11.2557	10.9951	10.9951	10.4739	9.56104	9.56104	9.03982	6.43226	3.17245	5.12776	10.3429	3.04288	100		1	2	2	4	6	6	8	9	11	10	5	12		57.2375	20.0725
2	Bachelorstudium - Wirtschaftsingenieurwesen (Elektr.Energ)	4	0	2021	1133	private	59.27	59.27	72.36	62.55	80	66.91	49.45	54.91	48.36	52.73	73.45	48.36	727.62		8.14574	8.14574	9.94475	8.59652	10.9948	9.19573	6.79613	7.54652	6.64633	7.24691	10.0946	6.64633	100		6	6	3	5	1	4	10	8	11	9	2	11		60.635	-1.365
2	Bachelorstudium - Wirtschaftsingenieurwesen (Elektr.Energ)	4	1	2021	1134	private	46.67	73	80	51.67	64.17	52.5	51.67	70	68.33	79.17	65	20	722.18		6.46238	10.1083	11.0776	7.15473	8.8856	7.26966	7.15473	9.69287	9.46163	10.9626	9.00053	2.76939	100		11	3	1	9	7	8	9	4	5	2	6	12		60.1817	-13.5117
2	Bachelorstudium - Wirtschaftsingenieurwesen (Maschinenbau)	5	1	2021	1135	private	20	60.5	27.5	20	20	20	20	20	20	80	20	20	348		5.74713	17.3851	7.9023	5.74713	5.74713	5.74713	5.74713	5.74713	5.74713	22.9885	5.74713	5.74713	100		4	2	3	4	4	4	4	4	4	1	4	4		29	-9
2	Bachelorstudium - Informatik	2	1	2021	1136	private	43.07	66	58.15	62.59	69.68	73	63.91	72	20	27.85	33.31	20.87	610.43		7.05568	10.8121	9.52607	10.2534	11.4149	11.9588	10.4697	11.795	3.27638	4.56236	5.45681	3.4189	100		8	4	7	6	3	1	5	2	12	10	9	11		50.8692	-7.79917
2	Bachelorstudium - Informatik	2	1	2021	1137	private	69	44.09	76.88	63.92	66.75	66.75	66.75	20	68	65.81	66.75	37.47	712.17		9.6887	6.19094	10.7952	8.97539	9.37276	9.37276	9.37276	2.80832	9.54828	9.24077	9.37276	5.26138	100		2	10	1	9	4	4	4	12	3	8	4	11		59.3475	9.6525
2	Bachelorstudium - Informatik	2	1	2021	1138	private	80	80	41.75	78.5	68	71.75	69.5	61.25	43.89	73.25	79.25	78.5	825.64		9.68945	9.68945	5.05668	9.50778	8.23604	8.69023	8.41771	7.41849	5.31588	8.87191	9.59861	9.50778	100		1	1	12	4	9	7	8	10	11	6	3	4		68.8033	11.1967
2	Bachelorstudium - Informatik	2	0	2021	1139	private	80	54.65	71.55	74.93	80	45.35	48.73	28.45	74.93	63.1	80	70.7	772.39		10.3575	7.07544	9.26345	9.70106	10.3575	5.87139	6.30899	3.68337	9.70106	8.16945	10.3575	9.15341	100		1	9	6	4	1	11	10	12	4	8	1	7		64.3658	15.6342
2	Bachelorstudium - Informatik	2	0	2021	1140	private	71.89	63.75	38.32	79.02	46.46	56.63	80	32.21	29.16	38.32	68.84	50.53	655.13		10.9734	9.73089	5.84922	12.0617	7.09172	8.64409	12.2113	4.91658	4.45102	5.84922	10.5078	7.71297	100		3	5	9	2	8	6	1	11	12	9	4	7		54.5942	17.2958
2	Bachelorstudium - Informatik	2	1	2021	1141	private	69.6	67.2	62.4	67.2	61.6	27.2	27.2	33.6	57.6	72.8	77.6	48.8	672.8		10.3448	9.98811	9.27467	9.98811	9.15577	4.04281	4.04281	4.99405	8.56124	10.8205	11.5339	7.25327	100		3	4	6	4	7	11	11	10	8	2	1	9		56.0667	13.5333
2	Bachelorstudium - Wirtschaftsingenieurwesen (Bauwesen)	3	0	2021	1142	private	64.05	80	58.73	52.66	64.81	44.3	62.53	20	28.35	47.34	70.89	49.62	643.28		9.95678	12.4363	9.12977	8.18617	10.0749	6.88658	9.72049	3.10907	4.4071	7.35916	11.0201	7.71359	100		4	1	6	7	3	10	5	12	11	9	2	8		53.6067	10.4433
2	Bachelorstudium - Informatik	2	0	2021	1143	private	74.78	78.26	73.04	78.26	66.09	56.52	70.43	28.7	27.83	37.39	42.61	32.17	666.08		11.2269	11.7493	10.9656	11.7493	9.92223	8.48547	10.5738	4.30879	4.17818	5.61344	6.39713	4.82975	100		3	1	4	1	6	7	5	11	12	9	8	10		55.5067	19.2733
2	Bachelorstudium - Mathematik	14	1	2021	1144	private	58.18	58.86	53.41	38.41	65.68	29.55	30.23	20.68	34.32	38.41	80	78.64	586.37		9.92206	10.038	9.10858	6.55047	11.2011	5.03948	5.15545	3.52678	5.85296	6.55047	13.6433	13.4113	100		5	4	6	7	3	11	10	12	9	7	1	2		48.8642	9.31583
2	Bachelorstudium - Wirtschaftsingenieurwesen (Bauwesen)	3	0	2021	1145	private	50.77	67.69	78.46	76.15	76.15	75.38	80	47.69	41.54	56.92	20	20.77	691.52		7.3418	9.78858	11.346	11.012	11.012	10.9006	11.5687	6.8964	6.00706	8.23114	2.89218	3.00353	100		8	6	2	3	3	5	1	9	10	7	12	11		57.6267	-6.85667
2	Bachelorstudium - Informatik	2	1	2021	1146	private	67	28.42	71.58	80	67	46.32	58	27.37	27.37	27.37	63	38.95	602.38		11.1225	4.71795	11.8829	13.2807	11.1225	7.6895	9.62847	4.54364	4.54364	4.54364	10.4585	6.46602	100		3	9	2	1	3	7	6	10	10	10	5	8		50.1983	16.8017
2	Bachelorstudium - Betriebswirtschaftslehre	1	1	2021	1147	private	59.38	65	53.75	53.75	65.63	80	68.75	53.75	30	53.75	66.88	30.63	681.27		8.71607	9.541	7.88968	7.88968	9.63348	11.7428	10.0914	7.88968	4.40354	7.88968	9.81696	4.49601	100		6	5	7	7	4	1	2	7	12	7	3	11		56.7725	2.6075
2	Bachelorstudium - Wirtschaftsingenieurwesen (WPT)	6	1	2021	1148	private	74.86	74.86	62.86	73.14	64.57	56	52.57	45.71	40.57	32	38.86	23.43	639.43		11.7073	11.7073	9.83063	11.4383	10.0981	8.7578	8.22138	7.14855	6.34471	5.00446	6.07729	3.6642	100		1	1	5	3	4	6	7	8	9	11	10	12		53.2858	21.5742
2	Bachelorstudium - Informatik	2	1	2021	1149	private	60.65	56.77	64.52	56.77	56.77	64.52	56.77	41.29	20	54.84	80	80	692.9		8.75307	8.1931	9.31159	8.1931	8.1931	9.31159	8.1931	5.95901	2.88642	7.91456	11.5457	11.5457	100		5	6	3	6	6	3	6	11	12	10	1	1		57.7417	2.90833
2	Bachelorstudium - Informatik	2	1	2021	1150	private	80	73.41	64.84	75.38	54.95	54.29	56.92	32.53	39.12	41.1	76.04	31.87	680.45		11.7569	10.7884	9.52899	11.078	8.07554	7.97854	8.36505	4.78066	5.74914	6.04012	11.175	4.68367	100		1	4	5	3	7	8	6	11	10	9	2	12		56.7042	23.2958
2	Bachelorstudium - Informatik	2	1	2021	1151	private	56	46	44	65	49	50	42.15	29.23	55	20	70	22.77	549.15		10.1976	8.37658	8.01238	11.8365	8.92288	9.10498	7.6755	5.32277	10.0155	3.64199	12.747	4.14641	100		3	7	8	2	6	5	9	10	4	12	1	11		45.7625	10.2375
2	Bachelorstudium - Informatik	2	1	2021	1152	private	38.98	80	75.71	40.2	59.8	54.29	54.29	24.9	31.02	70.82	67.76	44.49	642.26		6.06919	12.456	11.7881	6.25915	9.31087	8.45296	8.45296	3.87693	4.82982	11.0267	10.5502	6.9271	100		10	1	2	9	5	6	6	12	11	3	4	8		53.5217	-14.5417
2	Bachelorstudium - Informatik	2	1	2021	1153	private	65.23	65.23	61.54	45.85	55.08	72.62	55.08	20	34.77	34.77	65.23	44.92	620.32		10.5155	10.5155	9.92069	7.39135	8.87929	11.7069	8.87929	3.22414	5.60517	5.60517	10.5155	7.24142	100		2	2	5	8	6	1	6	12	10	10	2	9		51.6933	13.5367
2	Bachelorstudium - Informatik	2	1	2021	1154	private	80	78.79	42.64	63.02	43.77	48.3	33.58	20	24.53	53.96	66.66	38.11	593.36		13.4825	13.2786	7.18619	10.6209	7.37663	8.14008	5.6593	3.37064	4.13408	9.09397	11.2343	6.42275	100		1	2	8	4	7	6	10	12	11	5	3	9		49.4467	30.5533
2	Bachelorstudium - Wirtschaftsingenieurwesen (Bauwesen)	3	0	2021	1155	private	76.8	66.4	68.8	44.71	27.76	53.18	48.94	39.06	56	51.06	58.12	50.35	641.18		11.9779	10.3559	10.7302	6.97308	4.32952	8.29408	7.6328	6.09189	8.7339	7.96344	9.06454	7.85271	100		1	3	2	10	12	6	9	11	5	7	4	8		53.4317	23.3683
2	Bachelorstudium - Informatik	2	0	2021	1156	private	23.45	22.76	55.17	57.93	69.66	33.1	25.52	20	34.48	54.48	77.93	51.03	525.51		4.46233	4.33103	10.4984	11.0236	13.2557	6.29864	4.85623	3.80583	6.56125	10.3671	14.8294	9.71057	100		10	11	4	3	2	8	9	12	7	5	1	6		43.7925	-20.3425
2	Bachelorstudium - Informatik	2	1	2021	1157	private	80	80	46.33	62.24	39.59	73.27	62.24	53.67	48.78	31.02	73.27	44.49	694.9		11.5124	11.5124	6.66715	8.95668	5.69722	10.544	8.95668	7.72341	7.01972	4.46395	10.544	6.40236	100		1	1	9	5	11	3	5	7	8	12	3	10		57.9083	22.0917
2	Bachelorstudium - Informatik	2	0	2021	1158	private	78	70	79.11	78.21	52.28	63.9	61.22	20	66	54.43	80	72.13	775.28		10.0609	9.029	10.2041	10.088	6.74337	8.24218	7.8965	2.57971	8.51305	7.02069	10.3189	9.30374	100		4	6	2	3	11	8	9	12	7	10	1	5		64.6067	13.3933
2	Bachelorstudium - Informatik	2	1	2021	1159	private	79	60.29	71	58	57.71	62.86	62.86	41.43	35.43	50	58.57	31.14	668.29		11.8212	9.02153	10.6241	8.67887	8.63547	9.4061	9.4061	6.1994	5.30159	7.48178	8.76416	4.65965	100		1	5	2	7	8	3	3	10	11	9	6	12		55.6908	23.3092
2	Bachelorstudium - Informatik	2	0	2021	1160	private	66.7	66.7	48.22	60.38	63.78	66.22	80	62.32	30.22	33.14	58.92	20	656.6		10.1584	10.1584	7.34389	9.19586	9.71368	10.0853	12.184	9.49132	4.6025	5.04721	8.9735	3.04599	100		2	2	9	7	5	4	1	6	11	10	8	12		54.7167	11.9833
2	Bachelorstudium - Informatik	2	1	2021	1161	private	70.91	70.3	45.58	49.09	48.12	42.3	39.76	20	42.67	78.79	64.85	63.64	636.01		11.1492	11.0533	7.16655	7.71843	7.56592	6.65084	6.25147	3.1446	6.70901	12.3882	10.1964	10.0061	100		2	3	8	6	7	10	11	12	9	1	4	5		53.0008	17.9092
2	Bachelorstudium - Betriebswirtschaftslehre	1	0	2021	1162	private	74	72	78	48.38	75	68.65	35.2	20	57.5	57.3	73	67.84	726.87		10.1806	9.90549	10.7309	6.65594	10.3182	9.4446	4.84268	2.75152	7.91063	7.88312	10.0431	9.33317	100		3	5	1	10	2	6	11	12	8	9	4	7		60.5725	13.4275
2	Bachelorstudium - Wirtschaftsingenieurwesen (Maschinenbau)	5	0	2021	1163	private	73.72	73.02	48.6	66.05	69.67	35.35	36.74	20	80	74.42	52.37	68.56	698.5		10.554	10.4538	6.95777	9.45598	9.97423	5.06084	5.25984	2.86328	11.4531	10.6543	7.49749	9.81532	100		3	4	9	7	5	11	10	12	1	2	8	6		58.2083	15.5117
2	Bachelorstudium - Informatik	2	0	2021	1164	private	51.89	46.57	57.88	53.89	50.99	51.76	47.17	24.23	34.17	44.88	80	35.48	578.91		8.9634	8.04443	9.9981	9.30887	8.80793	8.94094	8.14807	4.18545	5.90247	7.7525	13.8191	6.12876	100		4	8	2	3	6	5	7	12	11	9	1	10		48.2425	3.6475
2	Bachelorstudium - Informatik	2	1	2021	1165	private	68.57	68.57	68.57	66	65.71	54.29	54.29	39.29	39.29	54.29	45	20	643.87		10.6497	10.6497	10.6497	10.2505	10.2055	8.43183	8.43183	6.10216	6.10216	8.43183	6.98899	3.10622	100		1	1	1	4	5	6	6	10	10	6	9	12		53.6558	14.9142
2	Bachelorstudium - Informatik	2	1	2021	1166	private	75.2	60.2	72.8	63.8	56	56	55.4	56	32.6	34.4	59	20	641.4		11.7244	9.38572	11.3502	9.94699	8.7309	8.7309	8.63736	8.7309	5.08263	5.36327	9.19863	3.11818	100		1	4	2	3	6	6	9	6	11	10	5	12		53.45	21.75
2	Bachelorstudium - Wirtschaftsingenieurwesen (Bauwesen)	3	1	2021	1167	private	46.25	46.25	52.5	65	68.75	35	46.25	48.75	32.5	21.25	80	23.75	566.25		8.16777	8.16777	9.27152	11.479	12.1413	6.18102	8.16777	8.60927	5.73951	3.75276	14.128	4.19426	100		6	6	4	3	2	9	6	5	10	12	1	11		47.1875	-0.9375
2	Bachelorstudium - Wirtschaftsingenieurwesen (Bauwesen)	3	0	2021	1168	private	41.88	72.94	80	28.47	55.29	28.47	32	22.82	70.82	70.82	75.06	62.2	640.77		6.53589	11.3832	12.485	4.44309	8.62868	4.44309	4.99399	3.56134	11.0523	11.0523	11.714	9.70707	100		8	3	1	10	7	10	9	12	4	4	2	6		53.3975	-11.5175
2	Bachelorstudium - Wirtschaftsingenieurwesen (Bauwesen)	3	1	2021	1169	private	78.15	63.38	77.23	77.23	80	64.31	64.31	50.46	49.54	22.77	65.23	20	712.61		10.9667	8.89407	10.8376	10.8376	11.2263	9.02457	9.02457	7.08101	6.95191	3.1953	9.15367	2.80658	100		2	8	3	3	1	6	6	9	10	11	5	12		59.3842	18.7658
2	Bachelorstudium - Betriebswirtschaftslehre	1	1	2021	1170	private	80	75.52	53.86	35.46	59.75	25.89	25.89	20	46.5	68.58	64.16	60.48	616.09		12.9851	12.2579	8.74223	5.75565	9.69826	4.20231	4.20231	3.24628	7.5476	11.1315	10.4141	9.81675	100		1	2	7	9	6	10	10	12	8	3	4	5		51.3408	28.6592
2	Bachelorstudium - Wirtschaftsingenieurwesen (Maschinenbau)	5	0	2021	1171	private	45.26	45.26	74.47	40.53	31.05	29.47	29.47	26.32	23.16	22.37	68.95	22.37	458.68		9.86745	9.86745	16.2357	8.83623	6.76943	6.42496	6.42496	5.73821	5.04927	4.87704	15.0323	4.87704	100		3	3	1	5	6	7	7	9	10	11	2	11		38.2233	7.03667
2	Bachelorstudium - Wirtschaftsingenieurwesen (Maschinenbau)	5	1	2021	1172	private	48.39	66.45	69.03	80	70.32	42.58	41.94	28.39	28.39	74.19	43.87	25.16	618.71		7.82111	10.7401	11.1571	12.9301	11.3656	6.88206	6.77862	4.58858	4.58858	11.9911	7.09056	4.06653	100		6	5	4	1	3	8	9	10	10	2	7	12		51.5592	-3.16917
2	Bachelorstudium - Wirtschaftsingenieurwesen (WPT)	6	1	2021	1173	private	69.24	73.14	56.11	77.43	76.57	56.11	48.45	39.7	22.19	80	70.33	57.2	726.47		9.53102	10.0679	7.72365	10.6584	10.54	7.72365	6.66924	5.46478	3.0545	11.0122	9.68106	7.87369	100		6	4	8	2	3	8	10	11	12	1	5	7		60.5392	8.70083
2	Bachelorstudium - Wirtschaftsingenieurwesen (Elektr.Energ)	4	1	2021	1174	private	79.02	74.26	80	47.6	47.6	47.6	60.93	33.33	38.09	54.27	57.12	61.88	681.7		11.5916	10.8934	11.7354	6.98254	6.98254	6.98254	8.93795	4.88925	5.5875	7.96098	8.37905	9.07731	100		2	3	1	8	8	8	5	12	11	7	6	4		56.8083	22.2117
2	Bachelorstudium - Wirtschaftsingenieurwesen (Maschinenbau)	5	0	2021	1175	private	34.61	65.57	80	75.44	34.02	70.13	56.81	62.65	58.56	65.57	65.57	24.67	693.6		4.98991	9.45358	11.534	10.8766	4.90484	10.111	8.1906	9.03258	8.44291	9.45358	9.45358	3.55681	100		10	4	1	2	11	3	9	7	8	4	4	12		57.8	-23.19
2	Bachelorstudium - Informatik	2	1	2021	1176	private	80	78.87	57.36	55	46.04	49.43	34.72	42.64	46.04	51.7	61.89	41.51	645.2		12.3993	12.2241	8.89027	8.52449	7.13577	7.66119	5.38128	6.6088	7.13577	8.01302	9.59237	6.43366	100		1	2	4	5	8	7	12	10	8	6	3	11		53.7667	26.2333
2	Bachelorstudium - Informatik	2	0	2021	1177	private	30.63	45.03	63.37	80	64	56	48.46	20	69.71	38.86	66	51.2	633.26		4.83688	7.11082	10.0069	12.633	10.1064	8.84313	7.65247	3.15826	11.0081	6.1365	10.4223	8.08515	100		11	9	5	1	4	6	8	12	2	10	3	7		52.7717	-22.1417
2	Bachelorstudium - Betriebswirtschaftslehre	1	1	2021	1178	private	77.6	53	64.4	71.6	43.4	75.8	30.2	56	24.2	53	75.2	27.8	652.2		11.8982	8.12634	9.87427	10.9782	6.6544	11.6222	4.63048	8.58632	3.71052	8.12634	11.5302	4.2625	100		1	7	5	4	9	2	10	6	12	7	3	11		54.35	23.25
2	Bachelorstudium - Wirtschaftsingenieurwesen (Maschinenbau)	5	1	2021	1179	private	80	68	74.32	32	23.79	28.21	28.21	21.26	68	61.05	76.21	73.05	634.1		12.6163	10.7239	11.7205	5.04652	3.75177	4.44883	4.44883	3.35278	10.7239	9.62782	12.0186	11.5203	100		1	5	3	8	11	9	9	12	5	7	2	4		52.8417	27.1583
2	Bachelorstudium - Informatik	2	1	2021	1180	private	63.45	59.31	80	69.66	56.55	62.07	57.24	58.62	66.21	67.59	77.24	58.62	776.56		8.17065	7.63753	10.3018	8.97033	7.28212	7.99294	7.37097	7.54868	8.52606	8.70377	9.94643	7.54868	100		6	8	1	3	12	7	11	9	5	4	2	9		64.7133	-1.26333
2	Bachelorstudium - Informatik	2	0	2021	1181	private	80	37.4	80	80	80	80	39.2	38	38.6	80	47.6	29.6	710.4		11.2613	5.26464	11.2613	11.2613	11.2613	11.2613	5.51802	5.3491	5.43356	11.2613	6.70045	4.16667	100		1	11	1	1	1	1	8	10	9	1	7	12		59.2	20.8
2	Bachelorstudium - Wirtschaftsingenieurwesen (Maschinenbau)	5	1	2021	1182	private	80	72.94	63	63	63.53	67.06	59	20	34.12	61.18	70.59	24.71	679.13		11.7798	10.7402	9.27657	9.27657	9.35462	9.8744	8.68759	2.94494	5.02407	9.00858	10.3942	3.63848	100		1	2	6	6	5	4	9	12	10	8	3	11		56.5942	23.4058
2	Bachelorstudium - Informatik	2	0	2021	1183	private	67.3	63.06	63.06	71.53	65.9	41.89	63.06	26.92	22.31	52.31	69.74	38.97	646.05		10.4172	9.76085	9.76085	11.0719	10.2004	6.48402	9.76085	4.16686	3.45329	8.0969	10.7948	6.03204	100		3	5	5	1	4	9	5	11	12	8	2	10		53.8375	13.4625
2	Bachelorstudium - Wirtschaftsingenieurwesen (Bauwesen)	3	1	2021	1184	private	41.82	70.45	75.91	75.91	74.55	54.09	58.18	54.09	55.45	80	58.18	73.18	771.81		5.41843	9.12789	9.83532	9.83532	9.65911	7.0082	7.53812	7.0082	7.18441	10.3652	7.53812	9.48161	100		12	6	2	2	4	10	7	10	9	1	7	5		64.3175	-22.4975
2	Bachelorstudium - Wirtschaftsingenieurwesen (Bauwesen)	3	0	2021	1185	private	76.88	64.42	66.75	69.87	73.77	59.74	63.64	48.05	39.48	50.39	72.21	44.94	730.14		10.5295	8.82297	9.14208	9.5694	10.1035	8.18199	8.71614	6.58093	5.40718	6.90142	9.88988	6.15498	100		1	6	5	4	2	8	7	10	12	9	3	11		60.845	16.035
2	Bachelorstudium - Wirtschaftsingenieurwesen (Elektr.Energ)	4	0	2021	1186	private	72.68	72.68	60.98	68.29	43.41	52.93	44.15	24.39	37.56	60.24	68.29	51.46	657.06		11.0614	11.0614	9.28074	10.3933	6.6067	8.05558	6.71933	3.71199	5.71637	9.16811	10.3933	7.83186	100		1	1	5	3	10	7	9	12	11	6	3	8		54.755	17.925
2	#N/A	15	1	2021	1187	private	68.8	68.8	47.2	56.8	56.8	61.6	57.6	57.6	43.2	56	72.8	55.2	702.4		9.79499	9.79499	6.71982	8.08656	8.08656	8.76993	8.20046	8.20046	6.15034	7.97267	10.3645	7.85877	100		2	2	11	7	7	4	5	5	12	9	1	10		58.5333	10.2667
2	Bachelorstudium - Wirtschaftsingenieurwesen (Bauwesen)	3	1	2021	1188	private	73.82	67.65	67.65	52.65	52.65	66.76	64.12	32.35	42.06	48.24	63.24	54.41	685.6		10.7672	9.86727	9.86727	7.6794	7.6794	9.73746	9.35239	4.71849	6.13477	7.03617	9.22404	7.93611	100		1	2	2	8	8	4	5	12	11	10	6	7		57.1333	16.6867
2	Bachelorstudium - Betriebswirtschaftslehre	1	1	2021	1189	private	50.7	47.91	54.19	48.6	48.6	62.56	64.65	39.53	63.95	26.28	54.19	29.77	590.93		8.5797	8.10756	9.17029	8.22432	8.22432	10.5867	10.9404	6.68946	10.8219	4.44723	9.17029	5.03782	100		6	9	4	7	7	3	1	10	2	12	4	11		49.2442	1.45583
2	Bachelorstudium - Wirtschaftsingenieurwesen (Maschinenbau)	5	1	2021	1190	private	68.2	80	77.05	76.1	76.83	76.1	76.1	63.72	76	45.5	79.02	69.54	864.16		7.89206	9.25754	8.91617	8.80624	8.89071	8.80624	8.80624	7.37363	8.79467	5.26523	9.14414	8.04712	100		10	1	3	5	4	5	5	11	8	12	2	9		72.0133	-3.81333
2	Bachelorstudium - Betriebswirtschaftslehre	1	1	2021	1191	private	55.34	56.09	80	62.86	68.12	50.08	37.29	68.12	65.11	71.13	78.1	70.38	762.62		7.25656	7.35491	10.4902	8.24264	8.93236	6.56684	4.88972	8.93236	8.53767	9.32706	10.241	9.22871	100		10	9	1	8	5	11	12	5	7	3	2	4		63.5517	-8.21167
2	Bachelorstudium - Wirtschaftsingenieurwesen (Maschinenbau)	5	1	2021	1192	private	72	68.8	80	53.6	52	71.2	37.6	32	45.6	68	73.6	68.8	723.2		9.95575	9.51327	11.0619	7.4115	7.19027	9.84513	5.19912	4.42478	6.30531	9.40265	10.177	9.51327	100		3	5	1	8	9	4	11	12	10	7	2	5		60.2667	11.7333
2	Bachelorstudium - Wirtschaftsingenieurwesen (Bauwesen)	3	1	2021	1193	private	80	80	80	56.92	56.92	76.92	59.23	46.92	23.08	80	80	73.85	793.84		10.0776	10.0776	10.0776	7.17021	7.17021	9.68961	7.4612	5.91051	2.90739	10.0776	10.0776	9.30288	100		1	1	1	9	9	6	8	11	12	1	1	7		66.1533	13.8467
2	Bachelorstudium - Wirtschaftsingenieurwesen (Bauwesen)	3	0	2021	1194	private	47.45	80	61.06	29.27	47.82	80	53	32.24	51.15	62.19	80	41.94	666.12		7.12334	12.0098	9.16652	4.3941	7.17889	12.0098	7.95652	4.83997	7.6788	9.33616	12.0098	6.29616	100		9	1	5	12	8	1	6	11	7	4	1	10		55.51	-8.06
2	Bachelorstudium - Wirtschaftsingenieurwesen (Maschinenbau)	5	0	2021	1195	private	77.53	74.44	70.32	66.41	62.7	60.23	52.82	20	71.35	59.68	41.7	63.32	720.5		10.7606	10.3317	9.75989	9.21721	8.70229	8.35947	7.33102	2.77585	9.90285	8.28314	5.78765	8.78834	100		1	2	4	5	7	8	10	12	3	9	11	6		60.0417	17.4883
2	Bachelorstudium - Wirtschaftsingenieurwesen (WPT)	6	1	2021	1196	private	41.79	55.53	80	80	65	60.26	60.26	51.26	65	45.5	80	21.5	706.1		5.91843	7.86433	11.3298	11.3298	9.20549	8.5342	8.5342	7.25959	9.20549	6.44385	11.3298	3.04489	100		11	8	1	1	4	6	6	9	4	10	1	12		58.8417	-17.0517
2	Bachelorstudium - Wirtschaftsingenieurwesen (Bauwesen)	3	1	2021	1197	private	76.02	80	39.22	50.21	56.98	61.19	61.19	22.75	62.93	69.43	80	41.97	701.89		10.8308	11.3978	5.58777	7.15354	8.11808	8.71789	8.71789	3.24125	8.96579	9.89186	11.3978	5.97957	100		3	1	11	9	8	6	6	12	5	4	1	10		58.4908	17.5292
2	Bachelorstudium - Wirtschaftsingenieurwesen (Bauwesen)	3	1	2021	1198	private	80	52.98	74.46	56.89	72.51	48.42	46.47	39.96	49.07	67.95	79.02	20	687.73		11.6325	7.7036	10.8269	8.27214	10.5434	7.04055	6.75701	5.81042	7.13507	9.88033	11.49	2.90812	100		1	7	3	6	4	9	10	11	8	5	2	12		57.3108	22.6892
2	Bachelorstudium - Wirtschaftsingenieurwesen (Maschinenbau)	5	1	2021	1199	private	79	73.04	80	80	68.7	60	60	60.87	35.65	80	59.13	33.91	770.3		10.2557	9.48202	10.3856	10.3856	8.9186	7.78917	7.78917	7.90212	4.62807	10.3856	7.67623	4.40218	100		4	5	1	1	6	8	8	7	11	1	10	12		64.1917	14.8083
2	Bachelorstudium - Wirtschaftsingenieurwesen (Maschinenbau)	5	0	2021	1200	private	78.14	50.93	49	71.96	71.34	54.64	20	20	20.62	50.93	80	20.62	588.18		13.285	8.65891	8.33078	12.2344	12.1289	9.28967	3.40032	3.40032	3.50573	8.65891	13.6013	3.50573	100		2	6	8	3	4	5	11	11	9	6	1	9		49.015	29.125
2	Bachelorstudium - Wirtschaftsingenieurwesen (Elektr.Energ)	4	1	2021	1201	private	50.35	64.44	75.07	61.73	75.89	57.93	50.89	36.26	43.3	56.99	66.06	48.72	687.63		7.32225	9.37132	10.9172	8.97721	11.0365	8.42459	7.40078	5.27318	6.29699	8.28789	9.60691	7.08521	100		9	4	2	5	1	6	8	12	11	7	3	10		57.3025	-6.9525
2	Bachelorstudium - Wirtschaftsingenieurwesen (Elektr.Energ)	4	1	2021	1202	private	67.57	51.41	49.62	49.62	49.62	27.18	55.9	32.52	20	57	70.26	46.03	576.73		11.7161	8.91405	8.60368	8.60368	8.60368	4.71278	9.69258	5.63869	3.46783	9.88331	12.1825	7.9812	100		2	5	6	6	6	11	4	10	12	3	1	9		48.0608	19.5092
2	Bachelorstudium - Wirtschaftsingenieurwesen (Maschinenbau)	5	1	2021	1203	private	57.67	65.35	30.47	63	67.44	42.33	46.51	28.37	28.37	80	70.23	77.21	656.95		8.77845	9.94748	4.6381	9.58977	10.2656	6.44341	7.07969	4.31844	4.31844	12.1775	10.6903	11.7528	100		7	5	10	6	4	9	8	11	11	1	3	2		54.7458	2.92417
2	Bachelorstudium - Wirtschaftsingenieurwesen (Maschinenbau)	5	1	2021	1204	private	76	80	80	68.57	68.57	62.86	62.86	54.29	62.86	72	73	54	815.01		9.32504	9.81583	9.81583	8.41339	8.41339	7.71279	7.71279	6.66127	7.71279	8.83425	8.95695	6.62569	100		3	1	1	6	6	8	8	11	8	5	4	12		67.9175	8.0825
2	Bachelorstudium - Wirtschaftsingenieurwesen (Maschinenbau)	5	1	2021	1205	private	44	58.25	62.75	44	54.5	59	38	50	20	58.25	50.75	41.75	581.25		7.56989	10.0215	10.7957	7.56989	9.37634	10.1505	6.53763	8.60215	3.44086	10.0215	8.73118	7.1828	100		8	3	1	8	5	2	11	7	12	3	6	10		48.4375	-4.4375
2	Bachelorstudium - Wirtschaftsingenieurwesen (Elektr.Energ)	4	1	2021	1206	private	64.21	40.63	47.5	47.5	58.68	80	61.26	37.57	63.42	48.27	47.5	20	616.54		10.4146	6.59	7.70429	7.70429	9.51763	12.9756	9.93609	6.09368	10.2864	7.82918	7.70429	3.24391	100		2	10	7	7	5	1	4	11	3	6	7	12		51.3783	12.8317
2	#N/A	15	1	2021	1207	private	32.93	62.86	43.87	50.84	46.86	80	80	35.92	47.85	73.77	44.87	20	619.77		5.31326	10.1425	7.07843	8.20304	7.56087	12.908	12.908	5.7957	7.72061	11.9028	7.23978	3.227	100		11	4	9	5	7	1	1	10	6	3	8	12		51.6475	-18.7175
2	Bachelorstudium - Wirtschaftsingenieurwesen (Maschinenbau)	5	1	2021	1208	private	80	80	80	68.63	64.84	72.42	72.42	66.74	26.32	80	59.16	21.89	772.42		10.3571	10.3571	10.3571	8.88506	8.3944	9.37573	9.37573	8.64038	3.40747	10.3571	7.65905	2.83395	100		1	1	1	7	9	5	5	8	11	1	10	12		64.3683	15.6317
2	Bachelorstudium - Wirtschaftsingenieurwesen (Maschinenbau)	5	0	2021	1209	private	32.5	78.33	80	42.5	33.33	28.33	53.33	39.17	28.33	76.67	30	50.83	573.32		5.66874	13.6625	13.9538	7.41296	5.81351	4.94139	9.30196	6.83214	4.94139	13.373	5.23268	8.8659	100		9	2	1	6	8	11	4	7	11	3	10	5		47.7767	-15.2767
2	Bachelorstudium - Informatik	2	1	2021	1210	private	80	38.29	62	72	39.16	51.54	39.16	51.35	22.61	73.85	27.84	20	577.8		13.8456	6.62686	10.7304	12.4611	6.77743	8.92004	6.77743	8.88716	3.91312	12.7812	4.81828	3.46141	100		1	9	4	3	7	5	7	6	11	2	10	12		48.15	31.85
2	Bachelorstudium - Betriebswirtschaftslehre	1	1	2021	1211	private	72	75.77	49.62	61.41	55.41	57.86	58.63	39.96	36.74	57.99	70.7	37.38	673.47		10.6909	11.2507	7.36781	9.11845	8.22754	8.59133	8.70566	5.93345	5.45533	8.61063	10.4979	5.55036	100		2	1	9	4	8	7	5	10	12	6	3	11		56.1225	15.8775
2	Bachelorstudium - Informatik	2	1	2021	1212	private	73	80	45.22	75.26	63.48	72	70	68.3	45.66	77.29	59	50.43	779.64		9.3633	10.2611	5.80011	9.65317	8.14222	9.23503	8.9785	8.76045	5.85655	9.91355	7.5676	6.46837	100		4	1	12	3	8	5	6	7	11	2	9	10		64.97	8.03
2	Bachelorstudium - Betriebswirtschaftslehre	1	0	2021	1213	private	50.97	50.97	20	50.97	20	79.03	50.97	20	20	20	79.03	20	481.94		10.576	10.576	4.14989	10.576	4.14989	16.3983	10.576	4.14989	4.14989	4.14989	16.3983	4.14989	100		3	3	7	3	7	1	3	7	7	7	1	7		40.1617	10.8083
2	Bachelorstudium - Betriebswirtschaftslehre	1	0	2021	1214	private	55	55	68.75	47.2	71.2	31.2	20	30.4	72	58.4	80	80	669.15		8.21938	8.21938	10.2742	7.05372	10.6404	4.66263	2.98887	4.54308	10.7599	8.72749	11.9555	11.9555	100		7	7	5	9	4	10	12	11	3	6	1	1		55.7625	-0.7625
2	Bachelorstudium - Betriebswirtschaftslehre	1	1	2021	1215	private	73.02	70.93	57.67	54.19	64.65	63.95	49.3	43.72	66.74	40.23	80	62.56	726.96		10.0446	9.75707	7.93304	7.45433	8.8932	8.79691	6.78167	6.01409	9.1807	5.534	11.0047	8.6057	100		2	3	8	9	5	6	10	11	4	12	1	7		60.58	12.44
2	#N/A	15	1	2021	1216	private	64.25	62	80	54.5	54.5	54.5	43.25	31.25	41	50.75	80	20.75	636.75		10.0903	9.73695	12.5638	8.55909	8.55909	8.55909	6.7923	4.90773	6.43895	7.97016	12.5638	3.25874	100		3	4	1	5	5	5	9	11	10	8	1	12		53.0625	11.1875
2	Bachelorstudium - Betriebswirtschaftslehre	1	0	2021	1217	private	52.67	56.67	60	66	65.33	70	56	43.33	54	54.67	57.33	22.67	658.67		7.99642	8.6037	9.10927	10.0202	9.91847	10.6275	8.50198	6.57841	8.19834	8.30006	8.7039	3.44178	100		10	6	4	2	3	1	7	11	9	8	5	12		54.8892	-2.21917
2	Bachelorstudium - Betriebswirtschaftslehre	1	1	2021	1218	private	80	80	80	68.97	62.07	80	48.97	27.59	20	80	75.86	54.48	757.94		10.5549	10.5549	10.5549	9.09966	8.1893	10.5549	6.46093	3.64013	2.63873	10.5549	10.0087	7.1879	100		1	1	1	7	8	1	10	11	12	1	6	9		63.1617	16.8383
2	#N/A	15	1	2021	1219	private	80	69.71	74.86	62	45.71	74.86	56.86	28.57	63.71	78.29	74	74	782.57		10.2227	8.90783	9.56592	7.92261	5.84101	9.56592	7.2658	3.65079	8.14112	10.0042	9.45602	9.45602	100		1	7	3	9	11	3	10	12	8	2	5	5		65.2142	14.7858
2	Bachelorstudium - Betriebswirtschaftslehre	1	1	2021	1220	private	79.17	79.17	48.33	55.83	73.33	74.17	74.17	29.17	44.17	45	75	47.5	725.01		10.9198	10.9198	6.66611	7.70058	10.1143	10.2302	10.2302	4.02339	6.09233	6.20681	10.3447	6.55163	100		1	1	8	7	6	4	4	12	11	10	3	9		60.4175	18.7525
2	Bachelorstudium - Betriebswirtschaftslehre	1	1	2021	1221	private	78.29	78.29	59.43	56	56	78.29	67.14	20	61.14	68	80	51.71	754.29		10.3793	10.3793	7.87893	7.4242	7.4242	10.3793	8.90109	2.6515	8.10564	9.0151	10.606	6.85545	100		2	2	8	9	9	2	6	12	7	5	1	11		62.8575	15.4325
2	Bachelorstudium - Betriebswirtschaftslehre	1	1	2021	1222	private	80	77.74	58.49	68.68	72.08	76.6	56.23	77.74	43.77	57.36	70.94	53.96	793.59		10.0808	9.79599	7.3703	8.65434	9.08278	9.65234	7.08552	9.79599	5.51544	7.22791	8.93912	6.79948	100		1	2	8	7	5	4	10	2	12	9	6	11		66.1325	13.8675
2	Bachelorstudium - Betriebswirtschaftslehre	1	1	2021	1223	private	65	47.81	59.94	29.1	29.61	56.91	58.43	38.2	52.87	63.99	65	45.28	612.14		10.6185	7.8103	9.79188	4.75381	4.83713	9.29689	9.5452	6.2404	8.63691	10.4535	10.6185	7.397	100		1	8	4	12	11	6	5	10	7	3	1	9		51.0117	13.9883
2	Bachelorstudium - Betriebswirtschaftslehre	1	1	2021	1224	private	44.13	55.37	62.73	80	73.64	65.45	60.91	32.89	57.36	49.09	57.36	58.68	697.61		6.32588	7.9371	8.99213	11.4677	10.556	9.38203	8.73124	4.71467	8.22236	7.03688	8.22236	8.41158	100		11	9	4	1	2	3	5	12	7	10	7	6		58.1342	-14.0042
2	Bachelorstudium - Wirtschaftsingenieurwesen (Bauwesen)	3	0	2021	1225	private	74	66	42.8	52.4	57.2	62	57.2	44	36.8	50	65	27.2	634.6		11.6609	10.4003	6.74441	8.25717	9.01355	9.76993	9.01355	6.9335	5.79893	7.87898	10.2427	4.28616	100		1	2	10	7	5	4	5	9	11	8	3	12		52.8833	21.1167
2	Bachelorstudium - Betriebswirtschaftslehre	1	1	2021	1226	private	41.73	60.24	80	77.14	55.41	57.83	48.17	36.9	59.44	57.83	53.8	37.71	666.2		6.26388	9.04233	12.0084	11.5791	8.31732	8.68058	7.23056	5.53888	8.92225	8.68058	8.07565	5.66046	100		10	3	1	2	7	5	9	12	4	5	8	11		55.5167	-13.7867
2	Bachelorstudium - Wirtschaftsingenieurwesen (Bauwesen)	3	0	2021	1227	private	80	69.38	56.88	40	37	68.13	46.25	26.88	24.38	42.5	53.13	37.5	582.03		13.745	11.9203	9.77269	6.8725	6.35706	11.7056	7.94633	4.61832	4.18879	7.30203	9.1284	6.44297	100		1	2	4	8	10	3	6	11	12	7	5	9		48.5025	31.4975
2	#N/A	15	0	2021	1228	private	78.98	63.73	35.25	54.58	53.56	71.86	68.81	20	24.07	44.41	50.51	39.32	605.08		13.0528	10.5325	5.82568	9.02029	8.85172	11.8761	11.372	3.30535	3.97799	7.33953	8.34766	6.49831	100		1	4	10	5	6	2	3	12	11	8	7	9		50.4233	28.5567
2	Bachelorstudium - Betriebswirtschaftslehre	1	1	2021	1229	private	46.6	52.16	71.34	60.21	71.34	53.4	53.4	25.57	76.29	67.01	80	23.09	680.41		6.84881	7.66597	10.4849	8.84908	10.4849	7.84821	7.84821	3.75803	11.2124	9.84847	11.7576	3.39354	100		10	9	3	6	3	7	7	11	2	5	1	12		56.7008	-10.1008
2	Bachelorstudium - Betriebswirtschaftslehre	1	0	2021	1230	private	57.18	54.82	80	20	41.25	56.59	56.59	49.51	33.57	80	80	39.48	648.99		8.81061	8.44697	12.3268	3.08171	6.35603	8.7197	8.7197	7.62878	5.17265	12.3268	12.3268	6.0833	100		4	7	1	12	9	5	5	8	11	1	1	10		54.0825	3.0975
2	Bachelorstudium - Wirtschaftsingenieurwesen (Elektr.Energ)	4	1	2021	1231	private	59.18	46.94	66.53	67.76	67.76	50	70.82	22.45	73.27	73.88	79.39	78.16	756.14		7.82659	6.20785	8.79864	8.9613	8.9613	6.61253	9.36599	2.96903	9.69	9.77068	10.4994	10.3367	100		9	11	8	6	6	10	5	12	4	3	1	2		63.0117	-3.83167
2	Bachelorstudium - Informatik	2	1	2021	1232	private	72.73	72.73	61.82	69.09	56.36	56.36	58.18	34.55	27.27	80	41.82	54.55	685.46		10.6104	10.6104	9.01876	10.0794	8.22222	8.22222	8.48773	5.04041	3.97835	11.671	6.10101	7.95816	100		2	2	5	4	7	7	6	11	12	1	10	9		57.1217	15.6083
2	Bachelorstudium - Wirtschaftsingenieurwesen (Maschinenbau)	5	1	2021	1233	private	62.86	62.86	41.9	60.95	44.76	53.33	38.1	46.67	37.14	53.33	40	22.86	564.76		11.1304	11.1304	7.41908	10.7922	7.92549	9.44295	6.74623	8.26369	6.57624	9.44295	7.08265	4.04774	100		1	1	8	3	7	4	10	6	11	4	9	12		47.0633	15.7967
2	Bachelorstudium - Wirtschaftsingenieurwesen (Maschinenbau)	5	1	2021	1234	private	73.73	74.55	56.64	57.45	55.82	66.4	57.45	51.75	38.72	80	80	66.4	758.91		9.71525	9.8233	7.46334	7.57007	7.35529	8.74939	7.57007	6.81899	5.10205	10.5414	10.5414	8.74939	100		4	3	9	7	10	5	7	11	12	1	1	5		63.2425	10.4875
2	Bachelorstudium - Wirtschaftsingenieurwesen (Maschinenbau)	5	1	2021	1235	private	68.28	64.14	68.94	64.83	30.34	71.03	64.83	58.62	24.83	55.86	68.94	29.66	670.3		10.1865	9.56885	10.2849	9.67179	4.52633	10.5967	9.67179	8.74534	3.70431	8.33358	10.2849	4.42488	100		4	7	2	5	10	1	5	8	12	9	2	11		55.8583	12.4217
2	Bachelorstudium - Wirtschaftsingenieurwesen (Maschinenbau)	5	1	2021	1236	private	33.48	79	70	77.98	37.53	37.53	37.53	63	20	78.65	67.19	20	621.89		5.38359	12.7032	11.256	12.5392	6.03483	6.03483	6.03483	10.1304	3.216	12.6469	10.8042	3.216	100		10	1	4	3	7	7	7	6	11	2	5	11		51.8242	-18.3442
2	Bachelorstudium - Wirtschaftsingenieurwesen (Maschinenbau)	5	1	2021	1237	private	24.05	65	41.6	41.6	65	29	29	20	20	20	65	29	449.25		5.35337	14.4686	9.25988	9.25988	14.4686	6.4552	6.4552	4.45186	4.45186	4.45186	14.4686	6.4552	100		9	1	4	4	1	6	6	10	10	10	1	6		37.4375	-13.3875
2	Bachelorstudium - Wirtschaftsingenieurwesen (Maschinenbau)	5	1	2021	1238	private	71.75	47.74	80	74.75	31.1	52.67	52.67	42.19	36.64	41.58	74.75	31.1	636.94		11.2648	7.49521	12.5601	11.7358	4.88272	8.26922	8.26922	6.62386	5.7525	6.52809	11.7358	4.88272	100		4	7	1	2	11	5	5	8	10	9	2	11		53.0783	18.6717
2	Bachelorstudium - Wirtschaftsingenieurwesen (Maschinenbau)	5	1	2021	1239	private	78.71	77.42	78.06	78.71	59.35	72.26	75.48	30.97	71.61	74.19	70.32	48.39	815.47		9.6521	9.49391	9.57239	9.6521	7.27801	8.86115	9.25601	3.79781	8.78144	9.09782	8.62325	5.934	100		1	4	3	1	10	7	5	12	8	6	9	11		67.9558	10.7542
2	Bachelorstudium - Wirtschaftsingenieurwesen (Maschinenbau)	5	1	2021	1240	private	80	80	75.8	59.45	55.85	57.2	62.6	66.8	61.52	59	71.6	45.2	775.02		10.3223	10.3223	9.78039	7.67077	7.20627	7.38045	8.07721	8.61913	7.93786	7.61271	9.23847	5.83211	100		1	1	3	8	11	10	6	5	7	9	4	12		64.585	15.415
2	Bachelorstudium - Wirtschaftsingenieurwesen (Maschinenbau)	5	1	2021	1241	private	80	74	67.25	69.5	68	61.25	65.75	59.75	58.25	69.5	77	62.75	813		9.8401	9.10209	8.27183	8.54859	8.36408	7.53383	8.08733	7.34932	7.16482	8.54859	9.47109	7.71833	100		1	3	7	4	6	10	8	11	12	4	2	9		67.75	12.25
2	Bachelorstudium - Wirtschaftsingenieurwesen (Maschinenbau)	5	1	2021	1242	private	64	73.33	80	36.67	49.33	57.33	62.67	24	22.67	64.67	46.67	60.67	642.01		9.96869	11.4219	12.4609	5.71175	7.68368	8.92977	9.76153	3.73826	3.5311	10.0731	7.26936	9.45001	100		4	2	1	10	8	7	5	11	12	3	9	6		53.5008	10.4992
2	Bachelorstudium - Wirtschaftsingenieurwesen (Maschinenbau)	5	1	2021	1243	private	66.96	56.52	42.61	39.13	46.96	42.61	33.91	35.65	27.83	40	61.74	56.52	550.44		12.1648	10.2681	7.74108	7.10886	8.53136	7.74108	6.16053	6.47664	5.05596	7.26691	11.2165	10.2681	100		1	3	6	9	5	6	11	10	12	8	2	3		45.87	21.09
2	Bachelorstudium - Wirtschaftsingenieurwesen (Maschinenbau)	5	1	2021	1244	private	67.5	80	44.38	42.5	53.75	53.13	50.63	24.38	31.88	64	78	56.25	646.4		10.4425	12.3762	6.86572	6.57488	8.31528	8.21937	7.83261	3.77166	4.93193	9.90099	12.0668	8.70204	100		3	1	9	10	6	7	8	12	11	4	2	5		53.8667	13.6333
2	Bachelorstudium - Wirtschaftsingenieurwesen (Maschinenbau)	5	1	2021	1245	private	24.42	35.37	21.26	65.47	20	80	76.84	47.16	20.63	20.63	20	21.26	453.04		5.39025	7.80726	4.69274	14.4513	4.41462	17.6585	16.961	10.4097	4.55368	4.55368	4.41462	4.69274	100		6	5	7	3	11	1	2	4	9	9	11	7		37.7533	-13.3333
2	#N/A	15	1	2021	1246	private	80	63	68	71.01	71.01	54.98	57.89	40.4	66.15	44.05	62.27	45.51	724.27		11.0456	8.69841	9.38876	9.80435	9.80435	7.59109	7.99288	5.57803	9.13333	6.08199	8.59762	6.28357	100		1	6	4	2	2	9	8	12	5	11	7	10		60.3558	19.6442
2	Bachelorstudium - Wirtschaftsingenieurwesen (Maschinenbau)	5	1	2021	1247	private	80	71.32	69.74	73.68	76.84	73.68	74.47	24.74	75	56.32	77.63	62.63	816.05		9.80332	8.73966	8.54604	9.02886	9.41609	9.02886	9.12567	3.03168	9.19061	6.90154	9.5129	7.67477	100		1	8	9	6	3	6	5	12	4	11	2	10		68.0042	11.9958
2	Bachelorstudium - Wirtschaftsingenieurwesen (Maschinenbau)	5	1	2021	1248	private	55.06	80	61.12	67.87	52.36	40.22	22.7	20	52.36	61.8	77.98	57.08	648.55		8.48971	12.3352	9.4241	10.4649	8.07339	6.20153	3.50012	3.0838	8.07339	9.52895	12.0237	8.80117	100		7	1	5	3	8	10	11	12	8	4	2	6		54.0458	1.01417
2	Bachelorstudium - Wirtschaftsingenieurwesen (Maschinenbau)	5	0	2021	1249	private	68.26	80	80	49.35	60.43	60.43	35	35	63.7	80	70.87	70.87	753.91		9.05413	10.6113	10.6113	6.54587	8.01555	8.01555	4.64246	4.64246	8.44928	10.6113	9.40033	9.40033	100		6	1	1	10	8	8	11	11	7	1	4	4		62.8258	5.43417
2	Bachelorstudium - Wirtschaftsingenieurwesen (Maschinenbau)	5	0	2021	1250	private	24.23	39.44	63.94	47.04	52.96	30.14	28.45	20	74.93	68.17	60.56	35.21	545.07		4.4453	7.23577	11.7306	8.63008	9.71618	5.52957	5.21951	3.66925	13.7469	12.5067	11.1105	6.45972	100		11	7	3	6	5	9	10	12	1	2	4	8		45.4225	-21.1925
2	Bachelorstudium - Wirtschaftsingenieurwesen (Maschinenbau)	5	1	2021	1251	private	80	68	71.89	73.51	67.03	70.27	57.3	42.7	71.89	49.19	45.95	39.46	737.19		10.852	9.22422	9.7519	9.97165	9.09264	9.53214	7.77276	5.79227	9.7519	6.67264	6.23313	5.35276	100		1	6	3	2	7	5	8	11	3	9	10	12		61.4325	18.5675
2	Bachelorstudium - Wirtschaftsingenieurwesen (Maschinenbau)	5	1	2021	1252	private	42.76	70.97	33.73	54.04	51.79	60.82	58.56	25.83	21.32	37.12	65.33	20.08	542.35		7.88421	13.0856	6.21923	9.96405	9.54918	11.2142	10.7975	4.76261	3.93104	6.84429	12.0457	3.70241	100		7	1	9	5	6	3	4	10	11	8	2	12		45.1958	-2.43583
2	Bachelorstudium - Wirtschaftsingenieurwesen (Maschinenbau)	5	1	2021	1253	private	80	78.1	79	69.81	51.02	66.99	56.65	24.01	48.07	27.52	79	38.8	698.97		11.4454	11.1736	11.3023	9.98755	7.29931	9.5841	8.10478	3.43505	6.87726	3.93722	11.3023	5.55103	100		1	4	2	5	8	6	7	12	9	11	2	10		58.2475	21.7525
2	Bachelorstudium - Wirtschaftsingenieurwesen (Maschinenbau)	5	1	2021	1254	private	80	77.89	43.44	53	66	36.93	36.93	20	55	74.74	67.53	64.28	675.74		11.8389	11.5266	6.42851	7.84325	9.76707	5.46512	5.46512	2.95972	8.13923	11.0605	9.99349	9.51253	100		1	2	9	8	5	10	10	12	7	3	4	6		56.3117	23.6883
2	Bachelorstudium - Wirtschaftsingenieurwesen (Maschinenbau)	5	1	2021	1255	private	74.93	74.93	55.49	58.03	58.03	63.94	63.94	52.96	52.11	76.62	63.94	48.73	743.65		10.076	10.076	7.46184	7.8034	7.8034	8.59813	8.59813	7.12163	7.00733	10.3032	8.59813	6.55281	100		2	2	9	7	7	4	4	10	11	1	4	12		61.9708	12.9592
2	Bachelorstudium - Wirtschaftsingenieurwesen (Maschinenbau)	5	1	2021	1256	private	40.34	74	69	62.71	61.69	28.14	24.07	20	63	73.9	67	53.56	637.41		6.32874	11.6095	10.8251	9.83825	9.67823	4.41474	3.77622	3.1377	9.88375	11.5938	10.5113	8.40275	100		9	1	3	6	7	10	11	12	5	2	4	8		53.1175	-12.7775
2	Bachelorstudium - Wirtschaftsingenieurwesen (Maschinenbau)	5	1	2021	1257	private	80	75.5	77.75	24.5	24.5	57.5	57.5	20	66	31.25	74.75	43.25	632.5		12.6482	11.9368	12.2925	3.87352	3.87352	9.09091	9.09091	3.16206	10.4348	4.94071	11.8182	6.83794	100		1	3	2	10	10	6	6	12	5	9	4	8		52.7083	27.2917
2	Bachelorstudium - Wirtschaftsingenieurwesen (Maschinenbau)	5	0	2021	1258	private	35.68	66.36	75.91	65.68	70.45	73.18	58.86	64.32	73.18	80	43.86	20.68	728.16		4.90002	9.11338	10.4249	9.02	9.67507	10.05	8.08339	8.83322	10.05	10.9866	6.0234	2.84004	100		11	6	2	7	5	3	9	8	3	1	10	12		60.68	-25
2	Bachelorstudium - Wirtschaftsingenieurwesen (Maschinenbau)	5	1	2021	1259	private	73.62	78.72	64.68	50.64	26.38	63.4	58.3	57.02	40.43	59.57	72.34	34.04	679.14		10.8402	11.5911	9.52381	7.45649	3.88432	9.33534	8.58439	8.39591	5.95312	8.77139	10.6517	5.01222	100		2	1	4	9	12	5	7	8	10	6	3	11		56.595	17.025
2	Bachelorstudium - Wirtschaftsingenieurwesen (Maschinenbau)	5	1	2021	1260	private	42.74	65.47	33.26	55.37	42.74	26.95	26.32	20.63	41.47	34.53	80	63.58	533.06		8.01786	12.2819	6.23945	10.3872	8.01786	5.05572	4.93753	3.87011	7.77961	6.47769	15.0077	11.9274	100		5	2	9	4	5	10	11	12	7	8	1	3		44.4217	-1.68167
2	Bachelorstudium - Wirtschaftsingenieurwesen (Maschinenbau)	5	0	2021	1261	private	61.82	43.32	43.04	48.87	49.33	47.95	47.02	39.72	51.64	54.88	47.95	44.71	580.25		10.654	7.46575	7.41749	8.42223	8.50151	8.26368	8.1034	6.84533	8.89961	9.45799	8.26368	7.7053	100		1	10	11	5	4	6	8	12	3	2	6	9		48.3542	13.4658
2	Bachelorstudium - Wirtschaftsingenieurwesen (Maschinenbau)	5	1	2021	1262	private	21.27	73.91	67.83	65.17	45.55	32.7	34.6	45.7	31.43	80	25.08	23.81	547.05		3.88813	13.5106	12.3992	11.913	8.32648	5.97752	6.32483	8.3539	5.74536	14.6239	4.58459	4.35244	100		12	2	3	4	6	8	7	5	9	1	10	11		45.5875	-24.3175
2	Bachelorstudium - Wirtschaftsingenieurwesen (Maschinenbau)	5	1	2021	1263	private	52	53	80	65.6	20	62	54.2	28.4	20	38.6	55.4	20	549.2		9.46832	9.6504	14.5666	11.9446	3.64166	11.2891	9.8689	5.17116	3.64166	7.0284	10.0874	3.64166	100		7	6	1	2	10	3	5	9	10	8	4	10		45.7667	6.23333
2	Bachelorstudium - Wirtschaftsingenieurwesen (Maschinenbau)	5	0	2021	1264	private	80	68.75	63.75	22.5	52.5	52.5	48.04	31.25	33.75	63.75	72.5	61	650.29		12.3022	10.5722	9.80332	3.45999	8.07332	8.07332	7.38747	4.80555	5.18999	9.80332	11.1489	9.38043	100		1	3	4	12	7	7	9	11	10	4	2	6		54.1908	25.8092
2	Bachelorstudium - Wirtschaftsingenieurwesen (Maschinenbau)	5	1	2021	1265	private	80	80	68	62	46.57	71.43	60	20	50	61.14	61.14	29.43	689.71		11.5991	11.5991	9.85922	8.98929	6.75211	10.3565	8.69931	2.89977	7.24942	8.8646	8.8646	4.26701	100		1	1	4	5	10	3	8	12	9	6	6	11		57.4758	22.5242
2	Bachelorstudium - Wirtschaftsingenieurwesen (Maschinenbau)	5	1	2021	1266	private	71.3	45.16	51.68	31.46	43	50.75	48.88	29.08	35.84	48.88	60	43.29	559.32		12.7476	8.07409	9.23979	5.62469	7.68791	9.07352	8.73918	5.19917	6.40778	8.73918	10.7273	7.73976	100		1	7	3	11	9	4	5	12	10	5	2	8		46.61	24.69
2	Bachelorstudium - Wirtschaftsingenieurwesen (Maschinenbau)	5	1	2021	1267	private	49.19	80	61.35	64.59	45.71	24.17	24.17	20	46.76	56.14	67.84	50.58	590.5		8.33023	13.5478	10.3895	10.9382	7.7409	4.09314	4.09314	3.38696	7.91871	9.5072	11.4886	8.56562	100		7	1	4	3	9	10	10	12	8	5	2	6		49.2083	-0.0183333
2	Bachelorstudium - Wirtschaftsingenieurwesen (Maschinenbau)	5	1	2021	1268	private	79.35	79.35	69.57	57.83	68.26	56.52	56.52	42.17	50.65	51.96	49.35	49.35	710.88		11.1622	11.1622	9.78646	8.13499	9.60218	7.95071	7.95071	5.93208	7.12497	7.30925	6.9421	6.9421	100		1	1	3	5	4	6	6	12	9	8	10	10		59.24	20.11
2	Bachelorstudium - Wirtschaftsingenieurwesen (Maschinenbau)	5	0	2021	1269	private	54.91	51.64	49.45	71.27	67	56	51.64	65.82	65.82	76	80	56	745.55		7.36503	6.92643	6.63269	9.55939	8.98665	7.51123	6.92643	8.82838	8.82838	10.1938	10.7303	7.51123	100		9	10	12	3	4	7	10	5	5	2	1	7		62.1292	-7.21917
2	Bachelorstudium - Wirtschaftsingenieurwesen (Maschinenbau)	5	1	2021	1270	private	80	72.21	39.49	49.01	30.43	37.68	35.41	24.99	26.8	29.07	69.87	40.4	535.36		14.9432	13.4881	7.37634	9.15459	5.68403	7.03825	6.61424	4.66789	5.00598	5.42999	13.051	7.54632	100		1	2	6	4	9	7	8	12	11	10	3	5		44.6133	35.3867
2	Bachelorstudium - Wirtschaftsingenieurwesen (Maschinenbau)	5	1	2021	1271	private	80	80	76.09	69.57	47.39	43.48	80	27.83	39.57	56.52	80	31.74	712.19		11.233	11.233	10.6839	9.76846	6.65412	6.10511	11.233	3.90767	5.5561	7.93608	11.233	4.45668	100		1	1	5	6	8	9	1	12	10	7	1	11		59.3492	20.6508
2	Bachelorstudium - Wirtschaftsingenieurwesen (Maschinenbau)	5	0	2021	1272	private	80	68	36.58	22.96	41.91	64.25	53.75	30.66	69	49.61	74.75	65.75	657.22		12.1725	10.3466	5.56587	3.4935	6.37686	9.77603	8.17839	4.6651	10.4988	7.54846	11.3737	10.0043	100		1	4	10	12	9	6	7	11	3	8	2	5		54.7683	25.2317
2	Bachelorstudium - Wirtschaftsingenieurwesen (Maschinenbau)	5	1	2021	1273	private	77.1	70.32	68.03	30.04	24.3	47.96	42.22	40.79	26.45	49.39	64.52	36.49	577.61		13.3481	12.1743	11.7778	5.20074	4.20699	8.30318	7.30943	7.06186	4.57921	8.55075	11.1702	6.31741	100		1	2	3	10	12	6	7	8	11	5	4	9		48.1342	28.9658
2	Bachelorstudium - Wirtschaftsingenieurwesen (Elektr.Energ)	4	0	2021	1274	private	27.14	48.57	20	20	20	20	20	20	20	20	35.71	20	291.42		9.31302	16.6667	6.86295	6.86295	6.86295	6.86295	6.86295	6.86295	6.86295	6.86295	12.2538	6.86295	100		3	1	4	4	4	4	4	4	4	4	2	4		24.285	2.855
2	Bachelorstudium - Wirtschaftsingenieurwesen (Maschinenbau)	5	0	2021	1275	private	74	56.12	76.25	49.01	46.05	50.79	50.79	31.84	48.42	47.24	74	55.53	660.04		11.2114	8.50251	11.5523	7.42531	6.97685	7.69499	7.69499	4.82395	7.33592	7.15714	11.2114	8.41313	100		2	4	1	8	11	6	6	12	9	10	2	5		55.0033	18.9967
2	Bachelorstudium - Wirtschaftsingenieurwesen (Maschinenbau)	5	1	2021	1276	private	52.38	52.38	52.38	59.05	63.81	55.24	42.86	38.1	61.9	66.67	80	75	699.77		7.48532	7.48532	7.48532	8.43849	9.11871	7.89402	6.12487	5.44465	8.84576	9.52742	11.4323	10.7178	100		8	8	8	6	4	7	11	12	5	3	1	2		58.3142	-5.93417
2	Bachelorstudium - Wirtschaftsingenieurwesen (Maschinenbau)	5	1	2021	1277	private	57.85	57.37	51.65	67.77	65.69	59.97	61.01	29.23	26.46	60.62	56	46.45	640.07		9.03807	8.96308	8.06943	10.5879	10.2629	9.36929	9.53177	4.56669	4.13392	9.47084	8.74904	7.25702	100		6	7	9	1	2	5	3	11	12	4	8	10		53.3392	4.51083
2	Bachelorstudium - Wirtschaftsingenieurwesen (Maschinenbau)	5	1	2021	1278	private	80	72.24	24.14	42.5	25.17	35.52	59.31	27.24	34.74	55.17	68.36	50	574.39		13.9278	12.5768	4.20272	7.39915	4.38204	6.18395	10.3257	4.74242	6.04816	9.60497	11.9013	8.70489	100		1	2	12	7	11	8	4	10	9	5	3	6		47.8658	32.1342
2	Bachelorstudium - Wirtschaftsingenieurwesen (Maschinenbau)	5	1	2021	1279	private	71.68	67.8	45.42	41.17	51.53	50.51	48.47	37.29	31.19	53.56	58	20	576.62		12.4311	11.7582	7.87694	7.13988	8.93656	8.75967	8.40588	6.467	5.40911	9.28861	10.0586	3.46849	100		1	2	8	9	5	6	7	10	11	4	3	12		48.0517	23.6283
2	Bachelorstudium - Wirtschaftsingenieurwesen (Maschinenbau)	5	1	2021	1280	private	65.75	56.75	69.5	61.25	59.75	69.5	32.4	28.27	71.75	50.75	75.5	30.56	671.73		9.78816	8.44833	10.3464	9.11825	8.89494	10.3464	4.82337	4.20854	10.6814	7.55512	11.2396	4.54945	100		5	8	3	6	7	3	10	12	2	9	1	11		55.9775	9.7725
2	Bachelorstudium - Wirtschaftsingenieurwesen (Maschinenbau)	5	1	2021	1281	private	80	68.7	53.04	50.43	48.7	73.91	53.04	46.09	24.35	37.39	70.43	53.04	659.12		12.1374	10.423	8.04709	7.65111	7.38864	11.2134	8.04709	6.99266	3.69432	5.67272	10.6855	8.04709	100		1	4	5	8	9	2	5	10	12	11	3	5		54.9267	25.0733
2	Bachelorstudium - Wirtschaftsingenieurwesen (Maschinenbau)	5	1	2021	1282	private	46.57	76.83	69.84	56.86	37.14	31.14	44.86	40.57	25.14	52.57	76.83	22.57	580.92		8.01659	13.2256	12.0223	9.78792	6.39331	5.36046	7.72223	6.98375	4.32762	9.04944	13.2256	3.88522	100		6	1	3	4	9	10	7	8	11	5	1	12		48.41	-1.84
2	Bachelorstudium - Wirtschaftsingenieurwesen (Maschinenbau)	5	0	2021	1283	private	45.48	66.85	70	61.92	60.27	45.48	39.73	20	24.93	60.27	80	51	625.93		7.26599	10.6801	11.1834	9.89248	9.62887	7.26599	6.34736	3.19525	3.98287	9.62887	12.781	8.14788	100		8	3	2	4	5	8	10	12	11	5	1	7		52.1608	-6.68083
2	Bachelorstudium - Wirtschaftsingenieurwesen (Maschinenbau)	5	1	2021	1284	private	80	69.17	50	38.33	42.5	54	25	34	44.17	40	80	60.83	618		12.945	11.1926	8.09061	6.20227	6.87702	8.73786	4.04531	5.50162	7.14725	6.47249	12.945	9.84304	100		1	3	6	10	8	5	12	11	7	9	1	4		51.5	28.5
2	#N/A	15	1	2021	1285	private	70.91	68.48	47.88	41.21	54.55	72.73	29.09	35.15	51.52	43.64	79.39	66.67	661.22		10.7241	10.3566	7.24116	6.23242	8.2499	10.9994	4.39944	5.31593	7.79166	6.59992	12.0066	10.0829	100		3	4	8	10	6	2	12	11	7	9	1	5		55.1017	15.8083
2	Bachelorstudium - Wirtschaftsingenieurwesen (Maschinenbau)	5	0	2021	1286	private	44.83	75.86	80	48.97	47.93	38.62	72.76	20	22.07	48.97	66.55	42.76	609.32		7.35738	12.4499	13.1294	8.03683	7.86615	6.33821	11.9412	3.28235	3.62207	8.03683	10.922	7.01766	100		8	2	1	5	7	10	3	12	11	5	4	9		50.7767	-5.94667
2	Bachelorstudium - Wirtschaftsingenieurwesen (Maschinenbau)	5	1	2021	1287	private	73.62	74.89	61.96	80	71.06	41.7	60.83	48.09	65.96	31.49	28.94	20	658.54		11.1793	11.3721	9.40869	12.1481	10.7905	6.33219	9.2371	7.30252	10.0161	4.78179	4.39457	3.03702	100		3	2	6	1	4	9	7	8	5	10	11	12		54.8783	18.7417
2	Bachelorstudium - Wirtschaftsingenieurwesen (Maschinenbau)	5	1	2021	1288	private	42.5	62.5	80	80	65.83	66.67	66.67	28.33	51.67	38.33	75	41.67	699.17		6.07864	8.93917	11.4421	11.4421	9.41545	9.53559	9.53559	4.05195	7.39019	5.48221	10.727	5.95992	100		9	7	1	1	6	4	4	12	8	11	3	10		58.2642	-15.7642
2	Bachelorstudium - Wirtschaftsingenieurwesen (Maschinenbau)	5	1	2021	1289	private	73	73	71	74	59.47	72.89	63	51.58	41	75	80	52	785.94		9.28824	9.28824	9.03377	9.41548	7.56674	9.27424	8.01588	6.56284	5.21668	9.54271	10.1789	6.61628	100		4	4	7	3	9	6	8	11	12	2	1	10		65.495	7.505
2	#N/A	15	1	2021	1290	private	67	59	80	38.82	58.82	63.53	54.12	50.59	56.47	51.76	56.47	44.71	681.29		9.83428	8.66004	11.7424	5.69801	8.63362	9.32496	7.94375	7.42562	8.28869	7.59735	8.28869	6.56255	100		2	4	1	12	5	3	8	10	6	9	6	11		56.7742	10.2258
2	Bachelorstudium - Wirtschaftsingenieurwesen (Maschinenbau)	5	1	2021	1291	private	66.67	54.17	20.83	20.83	20.83	20.83	20.83	20.83	20.83	21.67	56	21.67	365.99		18.2163	14.801	5.69141	5.69141	5.69141	5.69141	5.69141	5.69141	5.69141	5.92093	15.301	5.92093	100		1	3	6	6	6	6	6	6	6	4	2	4		30.4992	36.1708
2	Bachelorstudium - Wirtschaftsingenieurwesen (Maschinenbau)	5	1	2021	1292	private	67.91	27.16	80	46.44	44.23	32.12	32.12	26.61	32.12	72.5	47.54	36.52	545.27		12.4544	4.98102	14.6716	8.51688	8.11158	5.89066	5.89066	4.88015	5.89066	13.2962	8.71862	6.6976	100		3	11	1	5	6	8	8	12	8	2	4	7		45.4392	22.4708
2	Bachelorstudium - Wirtschaftsingenieurwesen (Maschinenbau)	5	1	2021	1293	private	74.74	75.79	62.11	80	48.42	48.42	47.37	42.11	50.53	61.05	73.68	55.79	720.01		10.3804	10.5262	8.62627	11.111	6.72491	6.72491	6.57908	5.84853	7.01796	8.47905	10.2332	7.7485	100		3	2	5	1	9	9	11	12	8	6	4	7		60.0008	14.7392
2	Bachelorstudium - Wirtschaftsingenieurwesen (Maschinenbau)	5	1	2021	1294	private	67.08	44.81	21.15	59.81	71.35	34.42	29.81	20	20.58	32.69	75.38	41.92	519		12.9249	8.63391	4.07514	11.5241	13.7476	6.63198	5.74374	3.85356	3.96532	6.29865	14.5241	8.07707	100		3	5	10	4	2	7	9	12	11	8	1	6		43.25	23.83
2	Bachelorstudium - Wirtschaftsingenieurwesen (Maschinenbau)	5	1	2021	1295	private	46.51	56.28	66.74	73.72	53.49	38.14	38.14	42.33	67.44	48.6	40.93	40.93	613.25		7.58418	9.17733	10.883	12.0212	8.72238	6.21932	6.21932	6.90257	10.9971	7.92499	6.67428	6.67428	100		7	4	3	1	5	11	11	8	2	6	9	9		51.1042	-4.59417
2	Bachelorstudium - Wirtschaftsingenieurwesen (Maschinenbau)	5	1	2021	1296	private	74.6	80	72.2	80	61.4	20.6	20	20	47.6	45.8	56.6	52.4	631.2		11.8188	12.6743	11.4385	12.6743	9.7275	3.26362	3.16857	3.16857	7.54119	7.25602	8.96705	8.30165	100		3	1	4	1	5	10	11	11	8	9	6	7		52.6	22
2	Bachelorstudium - Wirtschaftsingenieurwesen (Maschinenbau)	5	1	2021	1297	private	67	54.52	80	27.4	32.33	70.96	47.95	62.74	66.03	67	36.44	20	632.37		10.5951	8.62153	12.6508	4.33291	5.11251	11.2213	7.58259	9.92141	10.4417	10.5951	5.76245	3.16271	100		3	7	1	11	10	2	8	6	5	3	9	12		52.6975	14.3025
2	Bachelorstudium - Wirtschaftsingenieurwesen (Maschinenbau)	5	1	2021	1298	private	80	71.08	20	57.15	70.15	70	71	62.72	65.51	64.58	80	46.01	758.2		10.5513	9.37484	2.63783	7.53759	9.25218	9.23239	9.36428	8.27222	8.6402	8.51754	10.5513	6.06832	100		1	3	12	10	5	6	4	9	7	8	1	11		63.1833	16.8167
2	Bachelorstudium - Betriebswirtschaftslehre	1	1	2021	1299	private	62.37	38.95	61.05	61.05	71.58	54.74	71.58	20	61.05	63.16	80	77.89	723.42		8.62155	5.38415	8.43908	8.43908	9.89467	7.56684	9.89467	2.76465	8.43908	8.73075	11.0586	10.7669	100		6	11	7	7	3	10	3	12	7	5	1	2		60.285	2.085
2	Bachelorstudium - Betriebswirtschaftslehre	1	1	2021	1300	private	57	69	80	56	35.78	40.71	45.64	28.88	69.32	76.71	63	72.6	694.64		8.20569	9.9332	11.5168	8.06173	5.15087	5.86059	6.57031	4.15755	9.97927	11.0431	9.06945	10.4515	100		7	5	1	8	11	10	9	12	4	2	6	3		57.8867	-0.886667
2	Bachelorstudium - Wirtschaftsingenieurwesen (Maschinenbau)	5	1	2021	1301	private	80	80	67.67	67.67	68.49	75.07	75.07	54.52	36.44	78.36	80	30.68	793.97		10.0759	10.0759	8.52299	8.52299	8.62627	9.45502	9.45502	6.86676	4.58959	9.86939	10.0759	3.86413	100		1	1	8	8	7	5	5	10	11	4	1	12		66.1642	13.8358
2	Bachelorstudium - Wirtschaftsingenieurwesen (Maschinenbau)	5	1	2021	1302	private	54.46	80	47.08	69.23	69.85	29.23	47.08	23.69	58.77	44	68.62	60	652.01		8.35263	12.2698	7.22075	10.6179	10.713	4.48306	7.22075	3.63338	9.01367	6.74836	10.5244	9.20231	100		7	1	8	3	2	11	8	12	6	10	4	5		54.3342	0.125833
2	Bachelorstudium - Betriebswirtschaftslehre	1	1	2021	1303	private	57.13	60.97	49.45	48.17	55.85	34.08	52.01	20	64.81	62.25	58.41	28.96	592.09		9.64887	10.2974	8.35177	8.13559	9.43269	5.75588	8.78414	3.37786	10.946	10.5136	9.86505	4.89115	100		5	3	8	9	6	10	7	12	1	2	4	11		49.3408	7.78917
2	Bachelorstudium - Wirtschaftsingenieurwesen (Maschinenbau)	5	0	2021	1304	private	41.21	64.24	75.76	62.42	76.97	51.52	21.21	40	78.79	80	78.79	52.12	723.03		5.69963	8.88483	10.4781	8.63311	10.6455	7.12557	2.93349	5.53227	10.8972	11.0645	10.8972	7.20855	100		10	6	5	7	4	9	12	11	2	1	2	8		60.2525	-19.0425
2	Bachelorstudium - Wirtschaftsingenieurwesen (Maschinenbau)	5	1	2021	1305	private	58.7	52.69	35.81	40	30.26	47	45.19	31.3	27.82	54	37	21.65	481.42		12.1931	10.9447	7.43841	8.30875	6.28557	9.76279	9.38681	6.5016	5.77874	11.2168	7.6856	4.49711	100		1	3	8	6	10	4	5	9	11	2	7	12		40.1183	18.5817
2	Bachelorstudium - Wirtschaftsingenieurwesen (Maschinenbau)	5	1	2021	1306	private	59.6	80	51.8	44	55.4	62	80	63.8	50	72.2	80	45.2	744		8.01075	10.7527	6.96237	5.91398	7.44624	8.33333	10.7527	8.57527	6.72043	9.7043	10.7527	6.07527	100		7	1	9	12	8	6	1	5	10	4	1	11		62	-2.4
2	Bachelorstudium - Betriebswirtschaftslehre	1	1	2021	1307	private	69.46	69.46	65.41	58.11	53.95	38.24	35.2	54.46	50	45.34	76.76	20	636.39		10.9147	10.9147	10.2783	9.13119	8.47751	6.00889	5.5312	8.55765	7.85682	7.12456	12.0618	3.14273	100		2	2	4	5	7	10	11	6	8	9	1	12		53.0325	16.4275
2	Bachelorstudium - Betriebswirtschaftslehre	1	1	2021	1308	private	80	80	80	31.07	47.3	58.36	47.3	29.59	59.84	80	43.61	34.02	671.09		11.9209	11.9209	11.9209	4.62978	7.04823	8.6963	7.04823	4.40924	8.91684	11.9209	6.49838	5.06936	100		1	1	1	11	7	6	7	12	5	1	9	10		55.9242	24.0758
2	Bachelorstudium - Wirtschaftsingenieurwesen (Maschinenbau)	5	1	2021	1309	private	80	75.32	42.56	29.71	57.4	27.21	25.33	21.88	61.3	33.16	72.99	33.25	560.11		14.2829	13.4474	7.59851	5.30432	10.248	4.85797	4.52233	3.90638	10.9443	5.92027	13.0314	5.93633	100		1	2	6	9	5	10	11	12	4	8	3	7		46.6758	33.3242
2	Bachelorstudium - Betriebswirtschaftslehre	1	1	2021	1310	private	60	54.52	42.19	33.97	34.79	67.67	67.67	43.84	22.47	34.79	80	45.48	587.39		10.2147	9.28174	7.18262	5.78321	5.92281	11.5205	11.5205	7.46353	3.8254	5.92281	13.6196	7.74273	100		4	5	8	11	9	2	2	7	12	9	1	6		48.9492	11.0508
2	Bachelorstudium - Wirtschaftsingenieurwesen (Maschinenbau)	5	1	2021	1311	private	70.77	66.92	66.92	67.69	67.69	66.92	66.92	61.54	67.69	69.23	70	66.15	808.44		8.7539	8.27767	8.27767	8.37292	8.37292	8.27767	8.27767	7.61219	8.37292	8.56341	8.65865	8.18243	100		1	7	7	4	4	7	7	12	4	3	2	11		67.37	3.4
2	Bachelorstudium - Wirtschaftsingenieurwesen (Maschinenbau)	5	1	2021	1312	private	70	70	80	40	48.33	59.17	60	34.17	49.17	58.33	80	59.17	708.34		9.88226	9.88226	11.294	5.64701	6.82299	8.35333	8.47051	4.82395	6.94158	8.23475	11.294	8.35333	100		3	3	1	11	10	6	5	12	9	8	1	6		59.0283	10.9717
2	Bachelorstudium - Wirtschaftsingenieurwesen (Bauwesen)	3	1	2021	1313	private	75	62.22	80	60.74	60.74	57.78	56.3	20	67.41	64.44	79.26	74	757.89		9.8959	8.20963	10.5556	8.01436	8.01436	7.6238	7.42852	2.63891	8.89443	8.50255	10.458	9.76395	100		3	7	1	8	8	10	11	12	5	6	2	4		63.1575	11.8425
2	Bachelorstudium - Wirtschaftsingenieurwesen (Maschinenbau)	5	1	2021	1314	private	80	77.69	70	62.31	73.85	76.15	47.69	20	47.69	80	70	48.46	753.84		10.6123	10.3059	9.28579	8.26568	9.79651	10.1016	6.32628	2.65308	6.32628	10.6123	9.28579	6.42842	100		1	3	6	8	5	4	10	12	10	1	6	9		62.82	17.18
2	Bachelorstudium - Wirtschaftsingenieurwesen (Maschinenbau)	5	1	2021	1315	private	39.15	68.51	57.66	80	34.68	70.43	55.11	32.77	55.11	63.4	50.64	21.28	628.74		6.22674	10.8964	9.17072	12.7239	5.51579	11.2018	8.76515	5.21201	8.76515	10.0837	8.0542	3.38455	100		9	3	5	1	10	2	6	11	6	4	8	12		52.395	-13.245
2	Bachelorstudium - Wirtschaftsingenieurwesen (Maschinenbau)	5	1	2021	1316	private	61.43	61.43	37.14	41.43	41.43	45	36.43	37.86	65.71	67.86	45	26.43	567.15		10.8313	10.8313	6.54853	7.30495	7.30495	7.93441	6.42334	6.67548	11.586	11.9651	7.93441	4.66014	100		3	3	10	7	7	5	11	9	2	1	5	12		47.2625	14.1675
[truncated: 11 more columns]

## Sheet: Analysis
			relative value change
			Family and Partner	Friends and Social Relations	Freedom and Independence	Intellectual Fulfilment	Competence	Honesty and Ethics	Justice and Fairness	Environment and Nature	Power and Leadership	Excitement and New Experiences	Financial Security	Wealth
	2018	Mean Value	10.9071	8.75115	4.77451	4.26138	1.54152	1.87749	-2.4294	-17.1214	-8.69443	-1.41801	9.9498	-12.3997
	334	Std.-Der.	14.0143	12.0166	14.0314	12.8157	11.1654	13.2505	12.1218	16.1929	15.213	13.8053	12.1051	17.4025
		Median	13.6799	10.1496	5.38707	4.94869	2.65021	2.05409	-1.22685	-17.6667	-7.41584	-1.5496	11.2933	-11.558
		Median Rank Order	3	5	6	6	7	7	8	12	10	8	4	11
Total sample	2019	MV	12.7011	8.77505	4.33294	2.4291	-0.461266	2.3167	-1.33983	-14.9195	-9.91769	-1.41492	10.1827	-12.6843
	383	Std.-Der.	13.2695	11.5652	12.7287	12.5344	12.0949	12.8937	13.2589	15.8183	15.3768	13.4907	12.1465	16.244
		Median	15.1125	9.7	5.35583	3.04	-0.0825	3.02083	-0.613333	-15.7692	-11.1625	-1.5225	12.2608	-12.7425
		Median Rank Order	2	4	5	6	7	6	7	10	9	7	3	10
	2020	MV	7.80462	9.36943	6.38304	5.29908	1.34957	0.974939	-1.56166	-11.7955	-12.2048	0.36543	9.0188	-15.0029
	285	Std.-Der.	16.5315	13.0832	12.9278	13.476	12.6149	12.776	12.7064	15.4614	14.93	14.73	13.4591	16.0172
		Median	12.3117	11.1967	7.4225	5.83333	1.24917	1.31667	-0.99	-13.6125	-12.6725	1.9375	11.1808	-15.22
		Median Rank Order	3	4	5	5	6	6	7	10	10	6	3	10
	2021	MV	10.2078	9.72117	6.97216	3.78175	0.746906	0.96939	-2.29395	-17.2427	-10.5027	0.194581	10.3769	-12.9314
	314	Std.-Der.	14.2065	12.3356	12.8728	12.408	11.2918	12.6196	12.5832	14.0718	15.0708	14.2137	12.396	15.4031
		Median	13.445	11.1083	7.71417	4.29667	1.47958	2.22875	-1.20333	-17.8221	-10.6325	0.719167	12.705	-13.4221
		Median Rank Order	3	3	4	5	6	6	7	11	9	6	3	10
	Diff: 18-19	abs.	1.79397	0.0238982	-0.441577	-1.83228	-2.00278	0.439211	1.08957	2.20187	-1.22326	0.00308877	0.232875	-0.284593
		rel.	16.4477	0.273086	-9.24862	-42.9973	-129.923	23.3935	-44.8493	-12.8603	14.0694	-0.217824	2.3405	2.29516
		rank	-1	-1	-1	0	0	-1	-1	-2	-1	-1	-1	-1
	Diff: 20-19	abs.	-4.89649	0.594378	2.05011	2.86998	1.81084	-1.34176	-0.221828	3.12403	-2.28713	1.78035	-1.16388	-2.3186
		rel.	-38.5516	6.77349	47.3145	118.15	-392.579	-57.9169	16.5564	-20.9392	23.0611	-125.827	-11.43	18.2793
		rank	1	0	0	-1	-1	0	0	0	1	-1	0	0
	Diff: 21-20	abs.	2.40321	0.351743	0.589116	-1.51733	-0.602665	-0.005549	-0.732296	-5.44716	1.7021	-0.170849	1.35814	2.07155
		rel.	30.7921	3.75416	9.2294	-28.6339	-44.656	-0.569164	46.8922	46.1799	-13.9462	-46.7529	15.059	-13.8076
		rank	0	-1	-1	0	0	0	0	1	-1	0	0	0
	Diff: 21-19	abs.	-2.49328	0.946121	2.63922	1.35265	1.20817	-1.34731	-0.954124	-2.32314	-0.585023	1.6095	0.194261	-0.247054
		rel.	-19.6304	10.7819	60.9107	55.6851	-261.925	-58.1564	71.2123	15.5711	5.89878	-113.752	1.90776	1.94771
		rank	1	-1	-1	-1	-1	0	0	1	0	-1	0	0
	t-test 18-19		0.0400575	0.489221	0.330456	0.0270498	0.0107368	0.327028	0.125432	0.0333968	0.142796	0.498795	0.3988	0.410908
			0.0394894	0.489192	0.329394	0.0268631	0.0110952	0.326724	0.126882	0.0331742	0.142969	0.498794	0.398822	0.410494
	t-test 18-20		0.00645114	0.2716	0.0692453	0.164573	0.42122	0.19474	0.193704	1.67505e-05	0.00199296	0.0614034	0.184722	0.0266269
			0.00587564	0.270234	0.0705247	0.163603	0.420465	0.195422	0.192812	1.78492e-05	0.00201865	0.0604351	0.182705	0.0274116
	t-test 18-21		0.264346	0.155721	0.0189972	0.314278	0.184199	0.185951	0.444592	0.459427	0.0645666	0.0719018	0.328821	0.34011
			0.264259	0.155524	0.0192529	0.314449	0.184115	0.186311	0.444529	0.459601	0.0646214	0.0717197	0.328703	0.340676
	t-test 19-20		2.28202e-05	0.271094	0.0208667	0.00260507	0.031166	0.0908211	0.41334	0.00538999	0.026824	0.0549534	0.124911	0.0331777
			1.25478e-05	0.267415	0.020616	0.00236647	0.0303404	0.0910963	0.41387	0.00551422	0.0273283	0.0526578	0.121334	0.0334402
	t-test 20-21		0.0290438	0.367873	0.288486	0.0767785	0.269836	0.497871	0.23971	4.23257e-06	0.0829454	0.442715	0.100444	0.0539803
			0.0281251	0.367509	0.288446	0.0759517	0.268745	0.497869	0.239604	3.83026e-06	0.0830396	0.442616	0.0995423	0.0536428
	t-test 19-21		0.00892989	0.150267	0.00348491	0.0772538	0.086979	0.0826881	0.165661	0.0203595	0.306773	0.0642726	0.417754	0.4186
			0.00854189	0.148713	0.00344996	0.0774526	0.0884413	0.0831312	0.166909	0.0215375	0.307124	0.0632756	0.417589	0.419021
Cohens d	d 19-20		0.331987	-0.0485779	-0.15999	-0.221717	-0.146992	0.104469	0.0170294	-0.1994	0.150589	-0.126873	0.0914794	0.143587
	d 20-21		-0.156494	-0.0277035	-0.0456714	0.117376	0.0504766	0.000437128	0.0579258	0.36932	-0.113443	0.011814	-0.105179	-0.131961
	d 19-21		0.181999	-0.079384	-0.20629	-0.108406	-0.102911	0.105498	0.0736266	0.154291	0.038388	-0.116453	-0.0158458	0.0155665
	d 18-19		-0.131702	-0.00202912	0.033074	0.144659	0.1716	-0.0336275	-0.0855106	-0.13767	0.0799478	-0.00022648	-0.0192027	0.0169466
	d 18-20		0.203781	-0.0493875	-0.118846	-0.0790704	0.0161916	0.0692447	-0.0700114	-0.335799	0.232732	-0.125256	0.0730415	0.155145		mean values	2018	2019	2020	2021
	d 18-21		0.0495691	-0.0796913	-0.163	0.0380061	0.0707778	0.0701308	-0.0109695	0.00797677	0.119404	-0.115147	-0.0348772	0.0322913		Family	10.9071	12.7011	7.80462	10.2078
																Friends	8.75115	8.77505	9.36943	9.72117
																Freedom	4.77451	4.33294	6.38304	6.97216
																Intellectual	4.26138	2.4291	5.29908	3.78175
	2018	MV	10.7693	10.7686	5.13018	6.71192	2.95467	3.46012	-0.997408	-15.6168	-13.1495	-2.83479	12.0377	-19.234		Competence	1.54152	-0.461266	1.34957	0.746906
	87	Std.-Dev.	14.0599	12.7195	13.3234	14.4443	10.6843	12.5783	10.1632	17.4702	14.9049	14.8149	12.4501	16.1886		Honesty	1.87749	2.3167	0.974939	0.96939
		Median	13.3592	12.1185	4.41667	5.98039	3.55357	2.75	0.1	-15.1379	-12.2436	-2.64706	14.75	-20.0527		Justice	-2.4294	-1.33983	-1.56166	-2.29395
		Median RO	3	4	6	6	7	7	7	12	11	9	3	12		Nature	-17.1214	-14.9195	-11.7955	-17.2427
female sample	2019	MV	13.1184	10.0348	3.89043	2.45083	0.336633	2.97543	2.42403	-12.4088	-16.9002	-2.95147	12.6093	-15.5796		Power	-8.69443	-9.91769	-12.2048	-10.5027
	100	Std.-Dev.	13.7711	11.4752	11.567	11.9012	11.0648	12.8009	12.2146	15.2745	14.3637	13.6676	11.5343	16.1713		Excitement	-1.41801	-1.41492	0.36543	0.194581
		Median	15.5283	11.8858	4.67125	3.09542	0.495417	3.56458	3.54333	-12.2083	-16.4887	-3.11792	13.51	-17.45		Security	9.9498	10.1827	9.0188	10.3769
		Median RO	1	3	5.5	6	7	5	5.5	10	11	8	3	11		Wealth	-12.3997	-12.6843	-15.0029	-12.9314
	2020	MV	10.2535	10.745	5.45172	7.36364	2.68232	1.48858	-0.833584	-13.1692	-15.7296	-1.7713	9.90401	-16.385
	83	Std.-Dev.	15.8026	11.3631	11.4154	13.0982	12.3258	13.8305	12.3614	15.043	14.7275	14.7487	13.2332	15.6119
		Median	14.4667	11.95	6.48417	7.43417	1.76667	3.16417	0.0383333	-15.475	-16.1642	1.3125	11.1825	-16.9408		female	2018	2019	2020	2021
		Median RO	2	3	5	5	6	6	7	10	10	7	4	11		Family	10.7693	13.1184	10.2535	12.1079
	2021	MV	12.1079	9.20616	7.03803	4.12009	0.462609	2.31999	-0.0291667	-15.6104	-11.8307	-1.30365	10.2488	-16.7297		Friends	10.7686	10.0348	10.745	9.20616
	107	Std.-Dev.	13.8568	13.6174	11.4156	10.4552	10.0706	12.2206	11.4618	14.6767	14.2494	13.0067	10.4538	13.8719		Freedom	5.13018	3.89043	5.45172	7.03803
		Median	13.6383	10.7142	7.31583	4.5625	0.343333	3.26833	1.38833	-15.2217	-9.43083	-0.491667	10.7658	-18.0008		Intellectual	6.71192	2.45083	7.36364	4.12009
		Median RO	2	3	4	5	6	6	7	10	10	7	3	11		Competence	2.95467	0.336633	2.68232	0.462609
	Diff: 18-19	abs.	2.34909	-0.733802	-1.23974	-4.26108	-2.61804	-0.484687	3.42144	3.20807	-3.75068	-0.116675	0.571659	3.65446		Honesty	3.46012	2.97543	1.48858	2.31999
		rel.	21.8127	-6.81425	-24.1657	-63.4853	-88.6068	-14.0078	-343.033	-20.5424	28.5234	4.11583	4.74891	-19		Justice	-0.997408	2.42403	-0.833584	-0.0291667
		rank	-2	-1	-0.5	0	0	-2	-1.5	-2	0	-1	0	-1		Nature	-15.6168	-12.4088	-13.1692	-15.6104
	Diff: 20-19	abs.	-2.86491	0.710137	1.56128	4.91281	2.34569	-1.48685	-3.25762	-0.76048	1.17056	1.18017	-2.70533	-0.805463		Power	-13.1495	-16.9002	-15.7296	-11.8307
		rel.	-21.8388	7.07671	40.1314	200.455	696.807	-49.9708	-134.388	6.12857	-6.92631	-39.9859	-21.455	5.17		Excitement	-2.83479	-2.95147	-1.7713	-1.30365
		rank	1	0	-0.5	-1	-1	1	1.5	0	-1	-1	1	0		Security	12.0377	12.6093	9.90401	10.2488
	Diff: 21-20	abs.	1.85441	-1.53881	1.58631	-3.24356	-2.21971	0.831408	0.804418	-2.44113	3.89895	0.467643	0.344771	-0.344697		Wealth	-19.234	-15.5796	-16.385	-16.7297
		rel.	18.0856	-14.3212	29.0975	-44.0483	-82.7534	55.8523	-96.5011	18.5366	-24.7873	-26.4012	3.48113	2.10373
		rank	0	0	-1	0	0	0	0	0	0	0	-1	0
	Diff: 21-19	abs.	-1.0105	-0.828673	3.1476	1.66925	0.125976	-0.655441	-2.4532	-3.20161	5.0695	1.64781	-2.36056	-1.15016		male	2018	2019	2020	2021
		rel.	-7.70288	-8.25796	80.9061	68.1096	37.4222	-22.0284	-101.203	25.8012	-29.9968	-55.8303	-18.7207	7.3825		Family	10.9557	12.5536	6.79839	9.22565
		rank	1	0	-1.5	-1	-1	1	1.5	0	-1	-1	0	0		Friends	8.04054	8.3299	8.80423	9.98739
	t-test 18-19		0.125722	0.340521	0.250451	0.0152638	0.0509607	0.397319	0.0189807	0.0930718	0.041296	0.47783	0.373141	0.0625875		Freedom	4.64924	4.4893	6.76572	6.93811
			0.12536	0.339424	0.248314	0.0141276	0.0513677	0.397439	0.0202119	0.0909747	0.0408777	0.477703	0.372479	0.0625564		Intellectual	3.39823	2.42142	4.45077	3.60686
	t-test 18-20		0.411338	0.494899	0.432914	0.379072	0.439044	0.166503	0.462558	0.164194	0.128978	0.319866	0.140499	0.122213		Competence	1.04376	-0.74321	0.801955	0.893861
			0.411094	0.494913	0.433153	0.379341	0.438837	0.165949	0.462383	0.165034	0.129044	0.319883	0.140144	0.122414		Honesty	1.32004	2.08393	0.763886	0.271252
	t-test 18-21		0.253832	0.205394	0.146019	0.0815402	0.0495618	0.26281	0.266999	0.498906	0.266346	0.225393	0.143413	0.127576		Justice	-2.93379	-2.66982	-1.86082	-3.46464
			0.253492	0.20703	0.142114	0.0746663	0.0484828	0.26217	0.26952	0.498887	0.265368	0.2223	0.139016	0.123734		Nature	-17.6514	-15.8067	-11.2311	-18.0864
	t-test 19-20		0.0988193	0.337864	0.180576	0.00463706	0.0906948	0.227522	0.0380527	0.367849	0.294498	0.289121	0.0732995	0.366435		Power	-7.12524	-7.45038	-10.7565	-9.81628
			0.0958969	0.337997	0.180853	0.0043085	0.0884504	0.225862	0.0378573	0.368024	0.294048	0.287746	0.0706687	0.366852		Excitement	-0.918982	-0.871973	1.24339	0.96903
	t-test 20-21		0.199355	0.19861	0.171692	0.0334347	0.0924453	0.333078	0.323341	0.13185	0.0340515	0.409912	0.422889	0.437164		Security	9.2144	9.3252	8.65507	10.4432
			0.195361	0.203946	0.171652	0.0295933	0.0868052	0.330576	0.32173	0.13105	0.0334168	0.408477	0.420593	0.436214		Wealth	-9.99251	-11.6613	-14.435	-10.968
	t-test 19-21		0.299737	0.317823	0.0251637	0.143172	0.465984	0.353555	0.0692176	0.0630834	0.00579716	0.187994	0.0626587	0.292338
			0.299775	0.318791	0.0251083	0.142096	0.465875	0.353332	0.0687815	0.0628192	0.0057839	0.187586	0.0620133	0.291351
Cohens d	d 19-20		0.194544	-0.0621587	-0.135781	-0.394357	-0.201295	0.111985	0.26525	0.0501304	-0.0805637	-0.0833006	0.219357	0.0505935
	d 20-21		-0.125833	0.121324	-0.138961	0.27766	0.199782	-0.064214	-0.0678114	0.164524	-0.26964	-0.0339029	-0.0293491	0.0235187
	d 19-21		0.0731424	0.0656201	-0.273968	-0.149348	-0.0119268	0.0524177	0.207348	0.213892	-0.354395	-0.123617	0.214813	0.0765429
	d 18-19		-0.168925	0.0607976	0.0998631	0.324166	0.240417	0.0381706	-0.302586	-0.196429	0.256584	0.00820934	-0.0477627	-0.225872
	d 18-20		0.0345356	0.00195964	-0.0258707	-0.047214	0.0236526	0.149309	-0.0145108	-0.149877	0.174114	-0.0719422	0.166196	-0.179073
	d 18-21		-0.0959693	0.118166	-0.155025	0.208991	0.240779	0.0920786	-0.0888351	-0.00040344	-0.0906618	-0.110585	0.157041	-0.167466		#	2019	2020	2021	2022
																Females	87	100	83	107
																Males	247	283	202	206
	2018	MV	10.9557	8.04054	4.64924	3.39823	1.04376	1.32004	-2.93379	-17.6514	-7.12524	-0.918982	9.2144	-9.99251
	247	Std.-Dev.	14.0265	11.7031	14.2965	12.1045	11.309	13.4595	12.7206	15.7213	15.0376	13.4275	11.9198	17.2046
		Median	14.2844	9.14894	5.60623	3.9438	2.42241	1.81818	-1.4484	-18.613	-6.21212	-0.851151	9.83333	-7.92949
		Median RO	3	5	6	7	7	7	8	12	10	8	5	10
male sample	2019	MV	12.5536	8.3299	4.4893	2.42142	-0.74321	2.08393	-2.66982	-15.8067	-7.45038	-0.871973	9.3252	-11.6613
	283	Std.-Dev.	13.1095	11.5842	13.1304	12.771	12.4448	12.9409	13.3776	15.938	14.9821	13.4099	12.2607	16.1743
		Median	14.8267	8.67083	5.365	2.96	-0.4	2.525	-2.07	-16.7858	-6.53417	-0.798333	11.6167	-11.5083
		Median RO	2	4	5	6	7	6	7	11	8	7	3	9
	2020	MV	6.79839	8.80423	6.76572	4.45077	0.801955	0.763886	-1.86082	-11.2311	-10.7565	1.24339	8.65507	-14.435
	202	Std.-Dev.	16.7563	13.714	13.5083	13.5691	12.7214	12.3465	12.8637	15.6318	14.8062	14.6686	13.5666	16.1846
		Median	10.9737	10.4125	8.61875	4.49958	0.792083	0.582917	-1.47	-12.2762	-11.7008	1.94375	11.1721	-14.7392
		Median RO	3	4	4.5	5	6	6	7	10	9	6	3	10
	2021	MV	9.22565	9.98739	6.93811	3.60686	0.893861	0.271252	-3.46464	-18.0864	-9.81628	0.96903	10.4432	-10.968
	206	Std.-Dev.	14.3182	11.6438	13.5913	13.3263	11.8947	12.7941	12.9977	13.7087	15.4673	14.7698	13.3127	15.8147
		Median	13.4275	11.1967	8.13583	4.1625	1.8925	0.634167	-2.495	-19.6233	-10.9092	1.2825	13.135	-11.2483
		Median RO	3	3	4	5	6	6	7	11	9	6	3	9
	Diff: 18-19	abs.	1.59797	0.289357	-0.159941	-0.976812	-1.78697	0.763887	0.263969	1.84463	-0.325142	0.0470094	0.110804	-1.66876
		rel.	14.5858	3.59872	-3.44016	-28.7447	-171.205	57.8685	-8.99755	-10.4503	4.56324	-5.11537	1.20251	16.7001
		rank	-1	-1	-1	-1	0	-1	-1	-1	-2	-1	-2	-1
	Diff: 20-19	abs.	-5.75525	0.474333	2.27642	2.02935	1.54517	-1.32004	0.809001	4.57568	-3.30613	2.11536	-0.670126	-2.77376
		rel.	-45.8453	5.69434	50.7077	83.8082	-207.904	-63.3439	-30.3017	-28.9476	44.3753	-242.595	-7.18618	23.7861
		rank	1	0	-0.5	-1	-1	0	0	-1	1	-1	0	1
	Diff: 21-20	abs.	2.42726	1.18315	0.172394	-0.843911	0.0919053	-0.492634	-1.60382	-6.85536	0.940226	-0.274361	1.78811	3.46705
		rel.	35.7034	13.4385	2.54805	-18.961	11.4601	-64.4905	86.1893	61.0393	-8.74099	-22.0656	20.6597	-24.0183
		rank	0	-1	-0.5	0	0	0	0	1	0	0	0	-1
	Diff: 21-19	abs.	-3.328	1.65749	2.44881	1.18544	1.63707	-1.81268	-0.794824	-2.27969	-2.3659	1.841	1.11798	0.693291
		rel.	-26.5102	19.898	54.5478	48.9563	-220.27	-86.9836	29.7707	14.4222	31.7554	-211.131	11.9888	-5.94525
		rank	1	-1	-1	-1	-1	0	0	0	1	-1	0	0
	t-test 18-19		0.0890179	0.387767	0.44695	0.183404	0.0419698	0.25363	0.408067	0.0906017	0.40183	0.483962	0.458073	0.1263
			0.0880129	0.38769	0.446644	0.184275	0.0429784	0.253058	0.408375	0.0908003	0.401805	0.483961	0.458153	0.125296
	t-test 18-20		0.0025895	0.26565	0.0541966	0.195683	0.416672	0.324338	0.188683	9.76163e-06	0.005294	0.0536547	0.323323	0.00256874
			0.00220628	0.262372	0.0551951	0.192953	0.415695	0.325748	0.188404	9.79026e-06	0.00534865	0.0520853	0.321172	0.00270459
	t-test 18-21		0.0981423	0.03869	0.0408101	0.431294	0.445639	0.198029	0.330926	0.376484	0.0310892	0.0791068	0.152493	0.264901
			0.097724	0.0387463	0.041486	0.430713	0.445396	0.19908	0.33062	0.377913	0.0307528	0.0773481	0.150124	0.266422
	t-test 19-20		2.85455e-05	0.344639	0.0324342	0.0484588	0.0920072	0.127943	0.251133	0.00086623	0.00813312	0.0527744	0.288581	0.031701
			1.34054e-05	0.340446	0.0317633	0.0467363	0.0911626	0.129787	0.252516	0.000890938	0.00821831	0.0501459	0.285324	0.0316518
	t-test 20-21		0.0582326	0.174031	0.44885	0.263079	0.469956	0.346053	0.10525	1.70639e-06	0.265154	0.425299	0.0896814	0.0145251
			0.0578724	0.173543	0.448854	0.263033	0.469931	0.346116	0.105279	1.63543e-06	0.265264	0.425305	0.0896305	0.0145018
	t-test 19-21		0.00438844	0.059758	0.0231483	0.161402	0.0703654	0.0619341	0.254665	0.0452129	0.0454193	0.0786926	0.17154	0.317601
			0.00392851	0.0595779	0.0225371	0.159773	0.071739	0.0622368	0.255599	0.049018	0.0445879	0.075563	0.168424	0.318182
Cohens d	d 19-20		0.390526	-0.0379023	-0.171301	-0.154805	-0.123016	0.103966	-0.0614452	-0.289394	0.221751	-0.151666	0.0522705	0.171446
	d 20-21		-0.155863	-0.0930818	-0.0127226	0.0627581	-0.00746537	0.0391772	0.124024	0.466597	-0.0620873	0.018639	-0.133054	-0.216706
	d 19-21		0.244143	-0.142772	-0.183757	-0.0911336	-0.134007	0.140743	0.0601272	0.151576	0.155772	-0.131515	-0.0879322	-0.043266
	d 18-19		-0.0860682	-0.0181354	0.00852547	0.0571686	0.109281	-0.0422652	-0.0147274	-0.0849691	0.0158047	-0.00255582	-0.00667878	0.0730628
	d 18-20		0.271464	-0.0603852	-0.151745	-0.0823335	0.02021	0.0428772	-0.0839232	-0.409429	0.243155	-0.154464	0.0440869	0.265167
	d 18-21		0.122178	-0.166736	-0.163721	-0.0164602	0.0129462	0.0796876	0.0413204	0.0293158	0.176643	-0.134344	-0.0977393	0.0588084

## Sheet: Table add. Questions
	Affectedness	2021-01-01		2022-01-01		Mann-Whitney
		mean value	standard deviation	mean value	standard deviation	Asympt. Sig. 2-sided
	financial	3.01845	1.06963	3.0604	1.24575	0.892
	health	2.52364	1.16925	2.18954	1.15518	<,001
	social	0.830325	0.968761	1.32899	1.1315	<,001
	Family/Friends financial	2.53184	1.01951	2.69504	1.06676	0.088
	Family/Friends health	2.26568	1.00161	2.15	0.929361	0.099

## Sheet: Data Table 6
	Analyse
		Female		Male		Mean diff.	t-test
	Impact of the pandemic	mean	SD	mean2	SD2	abs.	zweis., hetersk.
	financial	3.84043	1.04009	4.05854	1.14039	-0.218111	0.104192
	health	3.43158	1.18189	3.5625	1.21422	-0.130921	0.376288
	social	1.79167	0.983192	1.82297	0.961894	-0.0312998	0.795188
	Family/friends financial	3.32979	1.13959	3.62312	1.01686	-0.293328	0.0348738
	Family/friends health	3.18085	0.972335	3.29268	1.04422	-0.111832	0.368264
	Veränderung durch Corona (von 'stark verschlechtert' (1) bis 'stark verbessert' (6))
	Female											Male
	3.84043		3.43158		1.79167		3.32979		3.18085			4.05854		3.5625		1.82297		3.62312		3.29268
	ID1	Corona finanziell	ID2	Corona gesundheitlich	ID3	Corona sozial	ID4	Corona Familie finanziell	ID5	Corona Familie gesundheitlich		ID1	Corona finanziell	ID2	Corona gesundheitlich	ID3	Corona sozial	ID4	Corona Familie finanziell	ID5	Corona Familie gesundheitlich
	340	5	340	4	340	3	340	5	340	4		801	3	801	3	801	1	801	2	801	3
	719	3	719	4	719	3	719	4	719	3		802	7	802	6	802	2	802	3	802	2
[truncated: 207 more rows]
